# Supplementary material for: Unravelling the molecular mechanisms causal to type 2 diabetes across global populations and disease-relevant tissues
Source: Nat Metab. 2026 Jan 27;8(2):506–20. doi: 10.1038/s42255-025-01444-1 (PMC12945685; doi:10.1038/s42255-025-01444-1)
Supplement: Supplementary file 3 — Supplementary Table 1: Summary of the QTL data used to select IVs for the MR analyses, including genetic ancestry group, sample size, tissue, corresponding publication and cis-window definition. Supplementary Table 2: Results of the blood eQTL MR analysis in the meta-analysis across ancestries and in all genetic ancestry groups assessed (EUR, AFR, AMR). For the meta-analysis results, the number of genetic ancestry groups entering the meta-analysis and the I2 value are provided. For the single-ancestry MR analyses, the number of IVs, the selected IVs, the MR method used and the PPH4 value from PWCoCo are indicated. The column ‘IVs’ reports the variants selected after our clumping approach, while the column ‘nsnp’ corresponds to the number of IVs kept after the mr_keep filtering from TwoSampleMR, explaining potential discrepancies between the two columns. Supplementary Table 3: Results of the blood pQTL MR analysis in the meta-analysis across ancestries and in all genetic ancestry groups assessed (EUR, AFR, EAS). For the meta-analysis results, the number of genetic ancestry groups entering the meta-analysis and the I2 value are provided. For the single-ancestry MR analyses, the number of IVs, the selected IVs, the MR method used and the PPH4 value from PWCoCo are indicated. The column ‘IVs’ reports the variants selected after our clumping approach, while the column ‘nsnp’ corresponds to the number of IVs kept after the mr_keep filtering from TwoSampleMR, explaining potential discrepancies between the two columns. Supplementary Table 4: Results of the blood eQTL MR analysis in the replication cohorts. Only the genes with significant causal effects in the discovery cohort are reported. For comparison purposes, the results from the blood eQTL discovery MR analyses in the corresponding genetic ancestry group are also reported. Supplementary Table 5: Results of the blood pQTL MR analysis in the replication cohorts. Only the proteins with significant causal effects in the d [file 42255_2025_1444_MOESM3_ESM.xlsx]

## Sheet: ST1 - Datasets
Trait	Ancestry	Tissue	Cohort	Use	Sample size	Publication	Cis-window definition	Significance definition	Public repository
eQTL	EUR	Blood	eQTLGen	Exposure - Discovery	31684	https://doi.org/10.1038/s41588-021-00913-z	1Mb around center of gene probe	Gene-level FDR 5%	https://molgenis26.gcc.rug.nl/downloads/eqtlgen/cis-eqtl/2019-12-11-cis-eQTLsFDR0.05-ProbeLevel-CohortInfoRemoved-BonferroniAdded.txt.gz
	AFR (African American)		GENOA	Exposure - Discovery	1032	https://pubmed.ncbi.nlm.nih.gov/32220292/	within 100 kb of transcription start site or transcription end site of genes	1.385504e−4	http://www.xzlab.org/data/AA_summary_statistics.txt.gz
	AMR (PR)		GALAII	Exposure - Discovery	893	https://pubmed.ncbi.nlm.nih.gov/37231098/	1Mb around each side of the TSS	Gene-level FDR 5%	https://zenodo.org/records/7735723/files/PR.cis-eQTL.tar.gz?download=1
	EUR (European American)		GENOA	Exposure - Replication	801	https://pubmed.ncbi.nlm.nih.gov/32220292/	within 100 kb of transcription start site or transcription end site of genes	6.245907e−05	http://www.xzlab.org/data/EA_summary_statistics.txt.gz
	AFR (African American)		SAGE	Exposure - Replication	757	https://pubmed.ncbi.nlm.nih.gov/37231098/	1Mb around each side of the TSS	Gene-level FDR 5%	https://zenodo.org/records/7735723/files/AA.cis-eQTL.tar.gz?download=1
	AMR (MX)		GALAII	Exposure - Replication	784	https://pubmed.ncbi.nlm.nih.gov/37231098/	1Mb around each side of the TSS	Gene-level FDR 5%	https://zenodo.org/records/7735723/files/MX.cis-eQTL.tar.gz?download=1
pQTL	EUR	Blood	deCODE	Exposure - Discovery	35559	https://pubmed.ncbi.nlm.nih.gov/34857953/	1Mb around each side of the TSS	P < 1.8 × 10-9	https://www.decode.com/summarydata/
	AFR		ARIC	Exposure - Discovery	931	https://pubmed.ncbi.nlm.nih.gov/35501419/	500kb around each side of the TSS	Gene-level FDR 5%	http://nilanjanchatterjeelab.org/pwas
	EAS		Kyoto Nagahama	Exposure - Discovery	1823	https://www.medrxiv.org/content/10.1101/2025.11.20.25340712v1	500 kb around each side of the TSS	P < 1.08 × 10-8	https://www.hgvd.genome.med.kyoto-u.ac.jp/repository/HGV0000026.html
	EUR		ARIC	Exposure - Replication	1871	https://pubmed.ncbi.nlm.nih.gov/35501419/	500kb around each side of the TSS	Gene-level FDR 5%	http://nilanjanchatterjeelab.org/pwas
	AFR		AASK	Exposure - Replication	466	https://pubmed.ncbi.nlm.nih.gov/35870639/	"For each protein, we identified the index SNP as the variant with the lowest P value within a 1-Mb genomic radius."	P < 7.36 × 10-12	https://www.ebi.ac.uk/gwas/publications/35870639
			UKB	Exposure - Replication	54219	https://www.nature.com/articles/s41586-023-06592-6	1Mb from the gene encoding the protein	P < 1.7e-11	Supplementary Table 9 from Sun et al. 2023
eQTL	EUR	Subcutaneous Adipose	GTEx	Exposure - Discovery	711	https://www.nature.com/articles/ng.2653	1Mb around TSS	5% after correction for multiple testing	https://www.gtexportal.org/home/downloads/adult-gtex/qtl
		Visceral Adipose			584
		Brain Hypothalamus			256
		Liver			261
		Skeletal Muscle			816
		Pancreas			362
		Pancreatic Islets	TIGER	Exposure - Discovery	446	https://www.sciencedirect.com/science/article/pii/S2211124721012675	1Mb around TSS of each gene (gencode.v23lift37)	5% FDR	https://tiger.bsc.es/downloads
T2D	AFR	-	T2DGGI	Outcome	50251 cases and 103909 controls	https://www.nature.com/articles/s41586-024-07019-6	-	-	https://diagram-consortium.org/downloads.html
	AMR				29375 cases and 59368 controls
	EAS				88109 cases and 339395 controls
	EUR				242283 cases and 1569734 controls

## Sheet: ST2 - eQTL summary statistics
		Meta-analysis							eQTLGen EUR								GENOA AFR									GALAII PR
mol.trait	hgnc_symbol	nstudies	beta	se	p-value	q-value	I2	method	nsnp	IVs	beta	se	p-value	q-value	PASS_MR_sensitivity	PWCoCo_H4	method	nsnp	IVs	beta	se	p-value	q-value	PASS_MR_sensitivity	PWCoCo_H4	method	nsnp	IVs	beta	se	p-value	q-value	PASS_MR_sensitivity	PWCoCo_H4
ENSG00000000419	DPM1	2	-0.167926926362978	0.212993633604809	0.430455233102212	0.880777545429442	63.4966644912815	Inverse variance weighted	2	rs41283604,rs2426214	-0.013274514706692	0.0745964574953943	0.858761452514703	0.960924572577927	FALSE	NA		NA	NA	NA	NA	NA	NA	NA	NA	Wald ratio	1	rs143169898	-0.461270479627481	0.260187823084789	0.0762557969285993	0.721483205898769	TRUE	NA
ENSG00000000457	SCYL3	3	-0.0143056365716356	0.0149254760838451	0.337825288353266	0.844288092737568	15.7909179162704	Inverse variance weighted	3	rs141642653,rs10753798,rs12046982	-0.00239859883753536	0.0338468464189399	0.943504210117954	0.986371925720426	FALSE	NA	Wald ratio	1	rs6702969	0.0167704363294857	0.0304352363016592	0.581619684639375	0.939910603185829	TRUE	NA	Inverse variance weighted	3	rs12129457,rs74122310,rs3753311	-0.0284359673068299	0.0154023012500126	0.0648609212163202	0.694193443144185	TRUE	NA
ENSG00000000460	C1orf112	2	0.0218213204502597	0.0162757608820129	0.180009735783267	0.710211854912883	7.55978240059277	Inverse variance weighted	4	rs76991533,rs78834501,rs61806095,rs7553444	0.0138663926508756	0.0162434042377	0.393291759080148	0.731728087276777	TRUE	NA		NA	NA	NA	NA	NA	NA	NA	NA	Inverse variance weighted	2	rs55653977,rs12135361	0.0551214834396674	0.0361865743067375	0.127694207537853	0.800364560361318	TRUE	NA
ENSG00000000938	FGR	3	0.00554637087990444	0.0200474762767515	0.7820398061838	0.961746802991753	0.0238218014277956	Wald ratio	1	rs34806307	0.0205399584690785	0.0374854242060683	0.583729527576459	0.85324012054548	TRUE	NA	Wald ratio	1	rs17162676	-0.00594147134079634	0.0240242102040895	0.804666905670644	0.981292342942301	TRUE	NA	Inverse variance weighted	2	rs34806307,rs143599299	0.208478564465685	0.148342228639747	0.159905579628454	0.84040204564307	FALSE	NA
ENSG00000000971	CFH	2	0.129764211751811	0.061005754480468	0.0334133121101277	0.334518844762	0	Wald ratio	1	rs76277041,rs203683	0.150973575467177	0.0902003141562369	0.0941779996444617	0.347935077258089	TRUE	NA		NA	NA	NA	NA	NA	NA	NA	NA	Inverse variance weighted	2	rs76403325,rs12121401	0.111882952755661	0.0828215353202403	0.176730018637226	0.856561388141776	TRUE	NA
ENSG00000001036	FUCA2	3	0.0287517337340985	0.0115291614793534	0.012637413503655	0.196588284503045	0.771135838837569	Wald ratio	1	rs4896659	0.0329623822925506	0.0244376282513737	0.177389260175536	0.50044499327083	TRUE	NA	Inverse variance weighted	2	rs111499802,rs61175683	0.0339656203996811	0.0137696153596812	0.0136361504677536	0.383222783806555	TRUE	0.0557899	Inverse variance weighted	2	rs7740441,rs4895610	-0.0193568396575701	0.0376221607186636	0.606898039258457	0.973247385158289	TRUE	NA
ENSG00000001084	GCLC	2	-0.0146342874929155	0.0278292265414898	0.598985222473046	0.923201337453085	0	Inverse variance weighted	3	rs661603,rs809942,rs6942249	-0.0179178003229585	0.0285238390099811	0.529893031446015	0.821823945891741	FALSE	NA		NA	NA	NA	NA	NA	NA	NA	NA	Wald ratio	1	rs13212365	0.0503309258373808	0.126875875548397	0.691592966766986	0.98178188168627	TRUE	NA
ENSG00000001167	NFYA	2	0.0162650620004205	0.0154213915134843	0.291558980842723	0.814346299954433	0	Wald ratio	1	rs11964892	0.0162477457550048	0.0154615645087949	0.293328655352732	0.640116436464168	TRUE	NA		NA	NA	NA	NA	NA	NA	NA	NA	Inverse variance weighted	2	rs78114578,rs76209811	0.0195843717477704	0.21406736400425	0.927105669497211	0.995669378607379	FALSE	NA
ENSG00000001460	STPG1	3	-0.031578104330398	0.0383330602821176	0.4100631513779	0.875209602439613	65.092587020167	Inverse variance weighted	2	rs4648859,rs2281188	-0.0179132768642818	0.034994428249249	0.608728417484285	0.866255837102379	TRUE	NA	Wald ratio	1	rs7539147	0.0171381779306199	0.0308487202751157	0.578514721507944	0.939403162369524	TRUE	NA	Inverse variance weighted	2	rs66487768,rs7528923	-0.129242295960965	0.0562962510124785	0.0216899992063061	0.549672129461183	TRUE	0.0407558
ENSG00000001461	NIPAL3	3	-0.0266672029248116	0.0164482601270518	0.104958022672801	0.57406287844217	0.0812328004322953	Inverse variance weighted	3	rs2206348,rs195735,rs3131519	-0.0257074956342384	0.0223456384160514	0.249959388674195	0.592354123896129	TRUE	NA	Inverse variance weighted	2	rs116815264,rs74638206	-0.00653400234379644	0.0280061346258161	0.815523713915826	0.982547241979785	TRUE	NA	Inverse variance weighted	2	rs560219,rs61656925	-0.0918444131789683	0.0486199923488851	0.0588883903559112	0.679643907568	TRUE	NA
ENSG00000001561	ENPP4	3	-0.014655857291945	0.0149982008971557	0.32848284163134	0.836111480667387	9.60370294753383	Inverse variance weighted	4	rs2057148,rs7744030,rs9472696,rs77868167	-0.0213687371566331	0.00940061053914171	0.023018812819228	0.143353421590848	TRUE	0.0100735	Wald ratio	1	rs9472701	0.0236332474494556	0.043327620324002	0.585440934568927	0.939910603185829	TRUE	NA	Wald ratio	1	rs7769902	0.0480424663899631	0.0929346071150105	0.605191654376546	0.973247385158289	TRUE	NA
ENSG00000001629	ANKIB1	2	0.0121484513212836	0.0147886845708946	0.411378967093524	0.875474527408936	0	Wald ratio	1	rs28365965	0.011831449730906	0.0148430914805911	0.425392114734551	0.753341254761921	TRUE	NA		NA	NA	NA	NA	NA	NA	NA	NA	Inverse variance weighted	2	rs4266578,rs4729044	0.0551524452064178	0.172881307830223	0.749712003022861	0.987065095964867	TRUE	NA
ENSG00000001630	CYP51A1	2	-0.00952467946208131	0.0394954591833954	0.809432003770871	0.965812158864088	75.4666421577599	Wald ratio	1	rs6950538	0.0238619868035915	0.0159079912023943	0.133614402537716	0.428466281400542	TRUE	NA		NA	NA	NA	NA	NA	NA	NA	NA	Inverse variance weighted	2	rs4727281,rs12536421	-0.056246663732523	0.0363502202734377	0.121777873923046	0.790266942082162	TRUE	NA
ENSG00000001631	KRIT1	3	-0.0174877264800171	0.0247390416200179	0.479636211773351	0.889785810113009	0	Inverse variance weighted	2	rs75028268,rs62465419	-0.0133259788094291	0.0305686048527284	0.662882607353669	0.889595357990495	TRUE	NA	Wald ratio	1	rs79580924	-0.031163872597887	0.0430691722420235	0.469325321137345	0.911604256309293	TRUE	NA	Inverse variance weighted	2	rs4140877,rs73404782	0.100807266740373	0.201309207648729	0.616541200970619	0.97372862006108	TRUE	NA
ENSG00000002016	RAD52	3	0.00990899137736089	0.0138217263883672	0.473427063618563	0.888720611013958	0	Wald ratio	1	rs12822733	-0.00131642144729053	0.0206239360075517	0.949105759830423	0.988691399012945	TRUE	NA	Inverse variance weighted	2	rs72652207,rs147560086	0.0261895507291527	0.0221286830174989	0.236606493403452	0.809500919560884	TRUE	NA	Inverse variance weighted	2	rs10774465,rs3748523	0.00175965091804654	0.034476124181626	0.959293888444819	0.997435480836861	TRUE	NA
ENSG00000002330	BAD	2	0.0257441738736107	0.328509669311324	0.93753647013805	0.988648119350559	80.4308272632305	Wald ratio	1	rs947939	-0.247826350718198	0.0572754232770948	1.51206737600565e-05	0.000432680479168482	TRUE	0.362425		NA	NA	NA	NA	NA	NA	NA	NA	Wald ratio	1	rs2232410	0.420226009926889	0.289923371189869	0.14721524659578	0.824531491142999	TRUE	NA
ENSG00000002549	LAP3	3	0.00702154106730941	0.0110662321521948	0.52575357833275	0.90445780472914	0	Inverse variance weighted	5	rs76354200,rs10939731,rs78275625,rs6854757,rs79792134	0.0108821347056576	0.0124947279049117	0.383787946802876	0.723494783952599	FALSE	NA	Wald ratio	1	rs4698200	-0.0167413358621263	0.0306451571713499	0.58486228173769	0.939910603185829	TRUE	NA	Inverse variance weighted	3	rs138566012,rs1860591,rs80075038	0.00784748931049722	0.0379155310817755	0.836030984024484	0.993456216352169	FALSE	NA
ENSG00000002587	HS3ST1	2	-0.0469785471498986	0.021749456692046	0.0307736637228298	0.319107981581579	0	Inverse variance weighted	3	rs13140365,rs224488,rs6853685	-0.0466652776938492	0.0228575380763297	0.0411941442346391	0.210960113373764	TRUE	0.0158654		NA	NA	NA	NA	NA	NA	NA	NA	Wald ratio	1	rs224482	-0.0499766066947386	0.0707115818127685	0.479711336646705	0.961930942162874	TRUE	NA
ENSG00000002726	AOC1	2	0.00701623763140582	0.0099405334945536	0.480299439611808	0.890042070519957	0.672006051697626	Inverse variance weighted	5	rs3800784,rs10266177,rs11761679,rs145606964,rs36210421	0.0234767144598494	0.0191850459504172	0.221065936403143	0.557401314342095	FALSE	NA		NA	NA	NA	NA	NA	NA	NA	NA	Inverse variance weighted	2	rs6464098,rs11771194	0.00101311833017198	0.0115393297918353	0.930038036508652	0.995669378607379	TRUE	NA
ENSG00000002745	WNT16	3	0.00775657509695735	0.0337731332419755	0.818350518842064	0.96880449774133	0	Wald ratio	1	rs6951173	-0.00695958244050298	0.0610896680888595	0.909298000037977	0.974452885144476	TRUE	NA	Wald ratio	1	rs10277844	0.0117523672793411	0.0573515523231845	0.83763616604892	0.982547241979785	TRUE	NA	Inverse variance weighted	2	rs78680427,rs279683	0.0167102797322274	0.0572851157673638	0.770513186581749	0.988851326021851	TRUE	NA
ENSG00000002822	MAD1L1	3	0.00547938796235551	0.0311510705544782	0.860374657848784	0.97655775576449	53.6944226458654	Inverse variance weighted	4	rs6463939,rs55682486,rs73288749,rs34021847	0.0555162307401472	0.0315139845275649	0.0781304896630487	0.31292333020105	FALSE	NA	Wald ratio	1	rs11768936	-0.0064061818230997	0.0493513266372125	0.896718576830592	0.988667048401576	TRUE	NA	Inverse variance weighted	5	rs2917750,rs798544,rs10429121,rs10950456,rs115899311	-0.0376889884918435	0.0321879434850363	0.24163740817382	0.895192132091607	TRUE	NA
ENSG00000002834	LASP1	2	-0.108117072686894	0.0336863168825245	0.00132954532233199	0.0453954371948511	0	Inverse variance weighted	2	rs1124927,rs1005654	-0.109155480367139	0.0337364126309344	0.00121413278064269	0.0162459742913466	TRUE	2.1873e-05		NA	NA	NA	NA	NA	NA	NA	NA	Inverse variance weighted	2	rs646097,rs12453682	0.240756241916619	0.618370595244719	0.697024848372361	0.982882082831859	FALSE	NA
ENSG00000002919	SNX11	3	0.0483067799892839	0.0253817899935425	0.0570136449541355	0.437809262525503	47.4612555807709	Inverse variance weighted	8	rs112271615,rs56257415,rs56273045,rs2597163,rs41429650,rs73324786,rs151013798,rs117595150	0.059127316538476	0.021664864612081	0.00634920251791128	0.0590241990769442	FALSE	1.19217e-06	Wald ratio	1	rs12948810	0.00239583672030489	0.0304613525867336	0.937309675836376	0.991776849399845	TRUE	NA	Inverse variance weighted	3	rs112885320,rs12950402,rs9910807	0.107670744203926	0.050574884173143	0.0332594697602951	0.603594621268327	TRUE	0.0862096
ENSG00000002933	TMEM176A	2	0.00880296027514057	0.00993470421106526	0.375573466674308	0.86251217309905	21.3694299971277	Inverse variance weighted	7	rs117292367,rs117770379,rs7794415,rs11973904,rs73163595,rs9640170,rs17173656	0.0242185102095558	0.016896013713515	0.15174754528476	0.459702828829215	FALSE	NA		NA	NA	NA	NA	NA	NA	NA	NA	Inverse variance weighted	4	rs112727617,rs740954,rs6464098,rs189666347	0.0024004415079694	0.00942487910749079	0.798960979353661	0.991059997412041	TRUE	NA
ENSG00000003056	M6PR	2	-0.090217174798561	0.0667511052026966	0.176520664181304	0.703850786258557	0	Wald ratio	1	rs118021813	-0.0820984941844765	0.10672804243982	0.44175632742492	0.764991544550076	TRUE	NA		NA	NA	NA	NA	NA	NA	NA	NA	Wald ratio	1	rs117141015	-0.0954332708517895	0.0855477527555882	0.26461242545554	0.90201717928548	TRUE	NA
ENSG00000003147	ICA1	3	0.0245277965470585	0.0138984481119389	0.077599618710339	0.505289680537148	0	Inverse variance weighted	2	rs3807843,rs2302551	0.0278084723991686	0.0320710515409773	0.385892967193557	0.725555346068532	TRUE	NA	Inverse variance weighted	3	rs6967088,rs115269037,rs17147772	0.0162546287236307	0.0186262671083816	0.382841680087097	0.884280329505174	TRUE	NA	Inverse variance weighted	3	rs34096597,rs28497142,rs11978566	0.0401499041237233	0.0275004543840626	0.144297662120716	0.821808160383314	TRUE	NA
ENSG00000003249	DBNDD1	3	-0.00384135442065861	0.0214692788068443	0.857997919641439	0.97655775576449	51.1526498355945	Inverse variance weighted	3	rs3096304,rs182251041,rs9932078	0.0281996059984246	0.022926854165116	0.218704040445975	0.554745781055654	FALSE	NA	Wald ratio	1	rs7191175,rs4785624	-0.0101232619624618	0.0517411166970271	0.844882420504495	0.98341173216699	TRUE	NA	Inverse variance weighted	4	rs146331613,rs150654740,rs112386657,rs147899617	-0.0273419498737715	0.0164419287320546	0.0963243379796131	0.760074055289358	FALSE	NA
ENSG00000003393	ALS2	3	0.00231861228841133	0.0064016343760623	0.717209545987869	0.947123855641877	2.25131139909928	Inverse variance weighted	5	rs144109477,rs139504624,rs7590550,rs6759263,rs72930918	0.00594782885743867	0.00710347306215358	0.402416771138097	0.737472274808849	FALSE	NA	Inverse variance weighted	2	rs3219161,rs193607	-0.0115257231344817	0.0136577171717773	0.398726286067117	0.892154780235158	TRUE	NA	Inverse variance weighted	4	rs13419174,rs10210937,rs75963619,rs13393110	0.00881345462872813	0.0315260713521483	0.779814463443335	0.989916828565298	TRUE	NA
ENSG00000003400	CASP10	3	-0.00193336634648734	0.0488771931623661	0.968447431576572	0.99570882993636	70.2788092099957	Wald ratio	1	rs13005094	0.0702336265013818	0.0321551543018374	0.0289467817920788	0.165883879557702	TRUE	0.0722228	Wald ratio	1	rs13426767	-0.0692973360703324	0.0394405051038594	0.078916216227437	0.614446217158156	TRUE	NA	Inverse variance weighted	2	rs6704688,rs75420570	-0.0218668642364281	0.0801978984999828	0.785113576606699	0.990048788793649	TRUE	NA
ENSG00000003402	CFLAR	2	0.0438815105232781	0.0547348073322749	0.42272000963866	0.879131833438937	0	Wald ratio	1	rs6757272,rs2268791	0.059164861220277	0.0678655761056118	0.383320292729733	0.722940423025544	TRUE	NA		NA	NA	NA	NA	NA	NA	NA	NA	Inverse variance weighted	3	rs34268723,rs7573256,rs112951386	0.015439271361149	0.0925810586926314	0.867555034507597	0.994394394013041	TRUE	NA
ENSG00000003509	NDUFAF7	2	-0.0124963024190419	0.0332988821212308	0.707454518022734	0.94554410441952	0	Inverse variance weighted	2	rs6749227,rs2372993	0.0332196078514401	0.0641978068995448	0.604837142786096	0.864223515024751	FALSE	NA	Wald ratio	1	rs72875755	-0.0293227890673003	0.0389478267000782	0.451525895846604	0.903540853048037	TRUE	NA		NA	NA	NA	NA	NA	NA	NA	NA
ENSG00000004059	ARF5	2	-0.181089811294438	0.0528260323971065	0.000607953365773101	0.0256412185515731	0	Wald ratio	1	rs34029720	-0.178004092984461	0.0541132442672762	0.00100374942250761	0.0139811552086574	TRUE	0.161632		NA	NA	NA	NA	NA	NA	NA	NA	Wald ratio	1	rs2543477	-0.243645237306654	0.243645237306654	0.317310507862914	0.922821531822079	TRUE	NA
ENSG00000004139	SARM1	3	-0.0450159505797052	0.0247396693917704	0.0688221090994224	0.478850173489343	43.842740394461	Wald ratio	1	rs4795434	-0.0173700531434376	0.0169129464817682	0.304407737821377	0.652319076970199	TRUE	NA	Inverse variance weighted	2	rs75588836,rs116761367	-0.0602944159846484	0.0334278726011677	0.0712757117519117	0.595172327510314	TRUE	NA	Wald ratio	1	rs7216657	-0.118517550399663	0.0594072934334148	0.0460428798642967	0.639265365709827	TRUE	0.0540274
ENSG00000004142	POLDIP2	2	0.0477933959224816	0.0183087322942782	0.00904323483870619	0.163933669580872	0	Inverse variance weighted	3	rs75697736,rs17719944,rs140165516	0.0466154443761221	0.0184316652631559	0.011435685856815	0.0886491813348908	TRUE	0.112222		NA	NA	NA	NA	NA	NA	NA	NA	Wald ratio	1	rs1007398	0.135217613520769	0.158787656244573	0.39445696044698	0.94758111006285	TRUE	NA
ENSG00000004399	PLXND1	3	0.0786237450786302	0.0463223280454632	0.0896364585406804	0.545046230810903	58.2583178868491	Inverse variance weighted	3	rs7639400,rs2625967,rs9866653	0.14399206490144	0.0406506237526523	0.000396825757071597	0.00657129253186455	TRUE	0.0406922	Wald ratio	1	rs2062262	0.0824292896668924	0.0554712829833804	0.13728406511438	0.713377995319108	TRUE	NA	Inverse variance weighted	3	rs10934940,rs9866653,rs74686484	-0.0158663710537198	0.0609347109104759	0.794568250771818	0.991059997412041	FALSE	NA
ENSG00000004455	AK2	2	0.198380819370904	0.150843728317168	0.188462413299828	0.719370096524325	74.4061403731856	Inverse variance weighted	2	rs810835,rs10798925	0.0468366756789659	0.108895533653777	0.667118179759912	0.891578159375883	FALSE	NA		NA	NA	NA	NA	NA	NA	NA	NA	Inverse variance weighted	3	rs13376642,rs9425974,rs183036748	0.348527369533067	0.106942023021901	0.00111793446749113	0.206869873437836	TRUE	0.280939
ENSG00000004468	CD38	3	0.0061391349758036	0.0336098877548615	0.855065903159049	0.97632377594703	0	Inverse variance weighted	2	rs10000290,rs4698433	0.0252041303061648	0.0480950592831611	0.600245000352967	0.861149240204727	TRUE	NA	Wald ratio	1	rs7688839	-0.0343284570864174	0.0529983197123637	0.517161361420657	0.921521500785052	TRUE	NA	Inverse variance weighted	2	rs10939630,rs16892403	0.0697542759913092	0.101579155512976	0.492272604237956	0.964591367843768	TRUE	NA
ENSG00000004478	FKBP4	3	0.025093636989783	0.0346930545710172	0.469492926123593	0.88783860718747	0	Wald ratio	1	rs12814675	0.0727075929856936	0.0563483845639125	0.196938679952046	0.526528882895383	TRUE	NA	Wald ratio	1	rs56364367	-0.00381774590101348	0.0453887568231603	0.932967264946973	0.991776849399845	TRUE	NA	Wald ratio	1	rs3021522	-0.00646848461886765	0.181117569328294	0.971510179466646	0.997435480836861	TRUE	NA
ENSG00000004487	KDM1A	3	0.0236291513870445	0.036126329318725	0.51306665176459	0.903626175157907	34.119896660761	Wald ratio	1	rs67056484	-0.00496090877837655	0.0253006347697204	0.844548777837679	0.95586236089394	TRUE	NA	Wald ratio	1	rs12073334	0.0704069484167987	0.0464386255515055	0.129486728502174	0.70303025719583	TRUE	NA	Inverse variance weighted	2	rs75612538,rs72879348	0.177417851936734	0.44759763337637	0.691826197877953	0.981871230984548	FALSE	NA
ENSG00000004534	RBM6	3	-0.0266693580837533	0.0108695339156664	0.0141438924014915	0.210314044073055	0	Inverse variance weighted	8	rs114538522,rs73084153,rs113465792,rs1060970,rs62262960,rs78292306,rs116054851,rs112040988	-0.0230374537639463	0.0148607843918665	0.121089228277253	0.403203168872827	FALSE	NA	Wald ratio	1	rs11130227	-0.0308346056332143	0.0194392078992003	0.112692383859115	0.675423127914729	TRUE	NA	Inverse variance weighted	2	rs4688755,rs17050922	-0.0308745148092097	0.0278464022513804	0.267540892074468	0.904727105072902	TRUE	NA
ENSG00000004660	CAMKK1	2	0.0321750018800223	0.0198906190685611	0.105749517824927	0.574751279617925	0	Inverse variance weighted	2	rs170152,rs62071689	0.0345903107689811	0.0239632576687309	0.148887327865383	0.454404986323451	TRUE	NA		NA	NA	NA	NA	NA	NA	NA	NA	Inverse variance weighted	2	rs12939239,rs62071689	0.0268246121811292	0.0356658209832851	0.451985052996035	0.959727067564087	TRUE	NA
ENSG00000004700	RECQL	3	-0.0473712813720941	0.013670999053309	0.000530048401361572	0.0233490527533117	0	Inverse variance weighted	3	rs12824378,rs1061627,rs78295748	-0.0489734529113898	0.0143970723203943	0.000669862858221351	0.0099903718487999	TRUE	0.000424144	Wald ratio	1	rs3809207	-0.017279869417356	0.0490150142126926	0.724431546586204	0.972023306827685	TRUE	NA	Inverse variance weighted	2	rs61912118,rs1061627	-0.0910333590544872	0.0954188377786457	0.340063548808726	0.931541853555114	TRUE	NA
ENSG00000004777	ARHGAP33	2	-0.0206267890448128	0.0759216038571506	0.785863951262036	0.962638825646098	74.6450438301867	Inverse variance weighted	3	rs4806180,rs79174543,rs62111380,rs2918330	-0.102625236565043	0.061899115239624	0.0973288683395898	0.354983723268112	FALSE	NA		NA	NA	NA	NA	NA	NA	NA	NA	Inverse variance weighted	2	rs59416903,rs231230	0.049668321491518	0.0452676223921167	0.272547348125268	0.90709466701237	FALSE	NA
ENSG00000004779	NDUFAB1	3	0.0315528888622727	0.0518786028517787	0.543050710785324	0.908204370598669	39.2880014994156	Wald ratio	1	rs442764	0.107912804053305	0.0750697767327339	0.150575972824847	0.457745461914074	TRUE	NA	Wald ratio	1	rs460186	-0.0383859617054334	0.0498103550701458	0.440919039492585	0.898332050119034	TRUE	NA	Inverse variance weighted	2	rs432508,rs7202073	0.0744298706576623	0.0928160840753844	0.422606737152774	0.953285650808747	TRUE	NA
ENSG00000004799	PDK4	2	0.0968359608459133	0.0809608752874086	0.231664005883835	0.763374434966539	56.5266382141899	Inverse variance weighted	3	rs117629564,rs12704801,rs142272045	0.0442309653174873	0.0211342731410268	0.036362116798151	0.194389969588327	TRUE	0.0359248		NA	NA	NA	NA	NA	NA	NA	NA	Wald ratio	1	rs7778451	0.22143749842729	0.114912641229314	0.0539787202791866	0.667457151921505	TRUE	NA
ENSG00000004809	SLC22A16	2	0.0148175170478408	0.00606051055367467	0.0144880723910719	0.213188221101286	0	Inverse variance weighted	5	rs4343947,rs7756222,rs72939939,rs9386915,rs6941512	0.012966307658734	0.00665415730036208	0.0513429114197659	0.242967485618211	TRUE	NA		NA	NA	NA	NA	NA	NA	NA	NA	Inverse variance weighted	3	rs10499056,rs79096852,rs2428188	0.0238257758828235	0.0146786366123664	0.104555204999401	0.7757588583698	TRUE	NA
ENSG00000004838	ZMYND10	2	-0.0181295682797512	0.0497944581758316	0.715792243531344	0.946849260612096	25.5826667719712	Wald ratio	1	rs2236946	-0.0733545299783497	0.0651690459464308	0.260333231519716	0.604871957127599	TRUE	NA		NA	NA	NA	NA	NA	NA	NA	NA	Inverse variance weighted	2	rs4688736,rs1598927	0.0267683907004099	0.0566836385171291	0.636754116067671	0.976174986102806	FALSE	NA
ENSG00000004864	SLC25A13	3	0.0371474533508223	0.0154477829151313	0.0161852601404438	0.226397852529031	0	Inverse variance weighted	4	rs117085170,rs6957658,rs141515423,rs145659320	0.0418333362752104	0.0173209084736309	0.0157268754964926	0.110639366087867	FALSE	0.242023	Wald ratio	1	rs7797308	-0.0063282270567868	0.0447496056158495	0.88754278330155	0.9882388381194	TRUE	NA	Wald ratio	1	rs7796384	0.0541643188181695	0.052853891749988	0.305460686711777	0.918702047019212	TRUE	NA
ENSG00000004866	ST7	3	-0.0580878896502635	0.0435755570838821	0.182519211918524	0.712215012536962	47.965242805262	Inverse variance weighted	2	rs12706135,rs2402155	0.0162253460796854	0.047553741684582	0.732952874216081	0.920643227419942	TRUE	NA	Wald ratio	1	rs193562	-0.0925986658075568	0.0424410551617969	0.0291229541523851	0.464835056557507	TRUE	0.0192699	Inverse variance weighted	2	rs115800884,rs7778381	-0.128711329528262	0.0834469836286631	0.122968558224068	0.791727986738269	TRUE	NA
ENSG00000004897	CDC27	3	0.0691606117977606	0.119767160090556	0.56362949936212	0.914105335143921	76.2373288000524	Wald ratio	1	rs2678694	0.25519946362027	0.0960156397779234	0.00786304480276697	0.0687613980941181	TRUE	0.011185	Wald ratio	1	rs11570469	-0.0574247571724561	0.0305518903062371	0.0601651840170175	0.572255787499831	TRUE	NA	Wald ratio	1	rs2531773	0.0049526316161852	0.268149626076313	0.985264183647944	0.998833216829692	TRUE	NA
ENSG00000004939	SLC4A1	2	0.0097674778827766	0.10099789513328	0.92295692274452	0.987295370280286	37.2754193640843	Inverse variance weighted	3	rs5011724,rs2269908,rs111729895	-0.0398599703167995	0.0229799989451563	0.0828204408314716	0.323419063246949	TRUE	NA		NA	NA	NA	NA	NA	NA	NA	NA	Inverse variance weighted	2	rs10468557,rs5017	0.215310482639572	0.200781282845712	0.283556877243614	0.912160172811105	TRUE	NA
ENSG00000004975	DVL2	2	-0.0147850612074729	0.180654654344303	0.93477269591201	0.988430460973763	66.102778098852	Wald ratio	1	rs2017365	-0.143777459204055	0.0323286594660005	8.6928673027558e-06	0.000276363504573682	TRUE	0.199403		NA	NA	NA	NA	NA	NA	NA	NA	Inverse variance weighted	2	rs148775056,rs222835	0.238222903937298	0.220043481859058	0.278978277326749	0.910952173741611	FALSE	NA
ENSG00000005001	PRSS22	2	0.03738301757902	0.0169890300019477	0.0277770426156674	0.303014342244497	0	Inverse variance weighted	2	rs7192880,rs111497883	0.0310737385510489	0.0202473311418006	0.12485560059185	0.41130501290481	TRUE	NA		NA	NA	NA	NA	NA	NA	NA	NA	Inverse variance weighted	2	rs8046164,rs9939810	0.0523922487635715	0.0312289327164977	0.093409004665777	0.756629087802573	TRUE	NA
ENSG00000005020	SKAP2	3	-0.000285909232952394	0.00907273189693296	0.974860404340944	0.995900824133804	0	Inverse variance weighted	10	rs7805778,rs147544721,rs117299259,rs142139359,rs113285204,rs181684511,rs117435545,rs113662511,rs185084812,rs67971665	-0.00594887379631573	0.0105464396301519	0.572710133608328	0.84805487533015	FALSE	NA	Wald ratio	1	rs17154642	0.0204087052225631	0.0481940508870164	0.671952828737793	0.961320636994624	TRUE	NA	Inverse variance weighted	3	rs6951104,rs62449639,rs2960785	0.0151146606293995	0.0191480875646841	0.429903878754071	0.954184138152818	FALSE	NA
ENSG00000005059	CCDC109B	3	0.0116821007825425	0.04474921898806	0.794048483557818	0.963560648218813	75.178333051701	Inverse variance weighted	2	rs6830606,rs6851356	0.0182388508158276	0.0130805878004975	0.163213480006391	0.478271479934296	FALSE	NA	Wald ratio	1	rs4698771	-0.0848322895931989	0.0527172085329164	0.10757362144341	0.666784199225708	TRUE	NA	Inverse variance weighted	2	rs9995637,rs10010159	0.095457295843139	0.050730223383914	0.0598814877908114	0.682346756036221	TRUE	NA
ENSG00000005075	POLR2J	3	0.0048513384236497	0.0346375825005136	0.888612615888064	0.98269272111981	85.9517096361893	Inverse variance weighted	8	rs2960248,rs146928022,rs181341329,rs74853953,rs144941106,rs79606522,rs184598689,rs117909387	-0.0319293891982906	0.0138407771384221	0.0210599909869825	0.134472361001204	FALSE	2.54292e-09	Inverse variance weighted	2	rs4729789,rs11764413	-0.00975468763935152	0.0164672343344857	0.55360317455319	0.93102136795088	FALSE	NA	Inverse variance weighted	2	rs3800987,rs7801259	0.136856674747403	0.0684732688901225	0.0456421634625854	0.639265365709827	TRUE	0.0327083
ENSG00000005102	MEOX1	2	-0.0133611930874537	0.0167288241312111	0.424468503710755	0.879131833438937	0	Inverse variance weighted	5	rs62076366,rs72833154,rs62078582,rs146226963,rs72836582	-0.0115708368948572	0.0174939814730189	0.50834418820587	0.809299104675228	FALSE	NA		NA	NA	NA	NA	NA	NA	NA	NA	Inverse variance weighted	3	rs66873110,rs35303179,rs513495	-0.0324951113168772	0.0571901054979882	0.569902811659647	0.972766552662502	FALSE	NA
ENSG00000005156	LIG3	3	-0.0483174120434214	0.0553387968075092	0.382597656234809	0.866435298694659	74.2835204124576	Inverse variance weighted	5	rs12941768,rs734612,rs2291190,rs117254956,rs4251704	0.0152077196479307	0.0148401239593794	0.305471539873793	0.65291898978062	FALSE	NA	Wald ratio	1	rs3135967	-0.149341696468336	0.0533363201672627	0.00511026066085587	0.281827061818842	TRUE	0.0121507	Inverse variance weighted	2	rs212494,rs1680529	-0.0290910330773999	0.0876074556581079	0.739843079833146	0.987065095964867	FALSE	NA
ENSG00000005175	RPAP3	3	-0.001314878689457	0.0101253849056196	0.896677488105072	0.984421057761721	0	Inverse variance weighted	4	rs4768793,rs75647145,rs61918136,rs7976419	0.00296080554137921	0.0109919708380432	0.78765208495364	0.939329664488703	TRUE	NA	Wald ratio	1	rs73300653	-0.0211668634941674	0.0301688629112272	0.482920602536358	0.914401119881621	TRUE	NA	Inverse variance weighted	2	rs12822159,rs7303895	-0.0371722847057621	0.0513922854587656	0.469492668968682	0.961930942162874	TRUE	NA
ENSG00000005187	ACSM3	3	-0.0178281625505517	0.0344322925563975	0.60461562223896	0.924178832685407	71.7260962166604	Inverse variance weighted	2	rs2071524,rs3115433	-0.0713738505599184	0.0228119108726702	0.00175523204304737	0.0216115377717118	TRUE	0.00463359	Wald ratio	1	rs113559068	0.0161006955500478	0.0240010368447917	0.502326709961664	0.920305722550806	TRUE	NA	Wald ratio	1	rs163257	0.0283524043373829	0.0647290740532704	0.661374301555698	0.978864392152009	TRUE	NA
ENSG00000005194	CIAPIN1	2	-0.0220860850075674	0.0517710396417694	0.669662824893157	0.937808678473269	0	Inverse variance weighted	2	rs223895,rs223878	-0.0228043094715002	0.0553161359358528	0.68015311302765	0.898119111440046	FALSE	NA		NA	NA	NA	NA	NA	NA	NA	NA	Inverse variance weighted	2	rs8053985,rs639132	-0.0170153785957338	0.146979231181208	0.907837021795572	0.995669378607379	FALSE	NA
ENSG00000005206	SPPL2B	2	-0.0784645463950791	0.149955694084158	0.600799226025921	0.923753868752442	73.5483180578436	Inverse variance weighted	2	rs10417628,rs73520573	0.0574474105123337	0.0869523467242799	0.508819514191334	0.8096689547152	FALSE	NA		NA	NA	NA	NA	NA	NA	NA	NA	Inverse variance weighted	2	rs113781447,rs4807221	-0.243915112334471	0.12830643140592	0.0572973308897049	0.675429425021307	TRUE	NA
ENSG00000005243	COPZ2	3	0.00805589210232896	0.0213967953540654	0.706545262328985	0.945057071532388	18.9284923409334	Inverse variance weighted	4	rs17617053,rs75222374,rs118109931,rs3809774	-0.00579882797735644	0.0150875668420328	0.700722901749925	0.90784846233646	FALSE	NA	Wald ratio	1	rs7219844	0.0523644621687431	0.0431777144198408	0.22521931428517	0.794476447105427	TRUE	NA	Inverse variance weighted	2	rs142760320,rs7350950	0.0294726505886489	0.0864539403673632	0.733174490624473	0.987065095964867	FALSE	NA
ENSG00000005339	CREBBP	2	-0.125879728748227	0.133744854842795	0.346605934252283	0.848536334453894	46.7485104955516		NA	NA	NA	NA	NA	NA	NA	NA	Wald ratio	1	rs129993	-0.0449538676120749	0.0558885921663633	0.42119612399579	0.894693692534892	TRUE	NA	Wald ratio	1	rs1296715	-0.346917675651573	0.213148571904568	0.103612655753409	0.774342004192005	TRUE	NA
ENSG00000005379	BZRAP1	2	0.137513052685721	0.030906185178894	8.61225454632578e-06	0.000995863700706805	0	Inverse variance weighted	2	rs11655296,rs12948345	0.137146498499305	0.0315914968016483	1.41676189361216e-05	0.000409754103918143	TRUE	0.0116537		NA	NA	NA	NA	NA	NA	NA	NA	Wald ratio	1	rs1859400	0.145687849773413	0.149189961546813	0.32880395830704	0.92636559613967	TRUE	NA
ENSG00000005381	MPO	2	0.033025496854406	0.0215411379762752	0.12524231787933	0.616593969097366	0	Inverse variance weighted	2	rs2585830,rs12940119	0.0469396036251072	0.0270700352111022	0.0829170176078454	0.323644469617876	FALSE	NA		NA	NA	NA	NA	NA	NA	NA	NA	Inverse variance weighted	2	rs35864232,rs12949848	0.00900300823633887	0.0355688769499843	0.800179522845987	0.991098185903991	TRUE	NA
ENSG00000005436	GCFC2	3	0.00292919024034744	0.013653160328845	0.8301236232835	0.971117701647723	0	Inverse variance weighted	2	rs13391581,rs12616488	0.00501388485571722	0.0154624345212178	0.745739445769753	0.925491905465388	TRUE	NA	Wald ratio	1	rs6749244,rs2158814	-0.000394269839855476	0.0343014760674265	0.990829115034264	0.999085386437793	TRUE	NA	Inverse variance weighted	2	rs10207888,rs10179871	-0.0148228107896193	0.0548770730742155	0.787076125594275	0.99075592976582	TRUE	NA
ENSG00000005469	CROT	3	0.00873074346578725	0.0153641384745437	0.569862052992673	0.916686041000717	0	Inverse variance weighted	3	rs80328383,rs34110100,rs113240817	0.00930851245780837	0.0160610600386206	0.562204465280136	0.841814681095792	FALSE	NA	Wald ratio	1	rs146610070	-0.00157368731855877	0.056259321638476	0.977684460858771	0.998560005480532	TRUE	NA	Wald ratio	1	rs11975302	0.0319663425348278	0.151238609842196	0.832603529708447	0.993456216352169	TRUE	NA
ENSG00000005471	ABCB4	3	0.000297405614032567	0.0230075849189987	0.98968649945809	0.998519923346485	42.5421160236172	Inverse variance weighted	3	rs6943659,rs45493392,rs80351204	-0.0113785894988911	0.0202034394359258	0.5732982847205	0.848156425054565	FALSE	NA	Inverse variance weighted	2	rs45485693,rs45488798	0.0399145381586242	0.0276919299686594	0.149477926929978	0.729601459081469	TRUE	NA	Inverse variance weighted	3	rs6465116,rs77485274,rs802032	-0.0600405916491791	0.0542356023765006	0.268279740351721	0.904736683456993	FALSE	NA
ENSG00000005486	RHBDD2	3	-0.0147058877071515	0.0188628796460485	0.435614284310273	0.881990549323735	0	Inverse variance weighted	3	rs35144704,rs59882870,rs118183613	-0.0195194581090941	0.0211974437930323	0.357133870150651	0.702751375246834	FALSE	NA	Wald ratio	1	rs7807392	0.00153088093012243	0.0459264279036729	0.973408772365816	0.997848637506364	TRUE	NA	Inverse variance weighted	3	rs7792286,rs73702664,rs74302344	0.0124863504931071	0.0949714988332366	0.895399789514366	0.995669378607379	FALSE	NA
ENSG00000005513	SOX8	2	-0.0159030110637968	0.0405321896954681	0.694795861780505	0.940927040198915	0	Inverse variance weighted	2	rs11863963,rs151459,rs443887	-0.0475229687431798	0.0530149032800333	0.370035043978705	0.712484257702409	FALSE	NA		NA	NA	NA	NA	NA	NA	NA	NA	Wald ratio	1	rs62013843	0.028582861716115	0.062882295775453	0.649436283726755	0.97855591971051	TRUE	NA
ENSG00000005801	ZNF195	3	-0.0389222900910494	0.0107073781068931	0.000277882902364227	0.0143342124654499	0	Inverse variance weighted	2	rs11026708,rs141813750	-0.0445200198237896	0.0120994145801855	0.000233674735392979	0.00425906719574577	TRUE	0.0011448	Wald ratio	1	rs739393	-0.0239706876338692	0.0283863406190556	0.398421095563973	0.892154780235158	TRUE	NA	Inverse variance weighted	2	rs7935675,rs7106076	-0.00866765226800495	0.039207188658309	0.825035564231881	0.992938829194756	TRUE	NA
ENSG00000005810	MYCBP2	2	-0.0546796479004365	0.0355827612509149	0.124369416585652	0.615737248224186	0	Wald ratio	1	rs78355148	-0.0712575927960882	0.0508193685057373	0.160863319629277	0.474724896670349	TRUE	NA	Wald ratio	1	rs717235	-0.0387356486888846	0.0498382231538516	0.437024428886663	0.89769899621849	TRUE	NA		NA	NA	NA	NA	NA	NA	NA	NA
ENSG00000005812	FBXL3	3	0.0179446441263382	0.0208244804300611	0.388847621014055	0.868526220479816	0	Inverse variance weighted	2	rs73239432,rs17749801	0.0664847595779616	0.0616786374717384	0.28106857152101	0.628583881456371	TRUE	NA	Inverse variance weighted	2	rs36038805,rs143702848	0.0118357950677456	0.0222295609349026	0.594424787232856	0.941365455733447	TRUE	NA	Inverse variance weighted	2	rs1564017,rs9573974	-0.00249405568497285	0.226847880010983	0.991227916984315	0.999201942793969	TRUE	NA
ENSG00000005844	ITGAL	2	-0.0528464626359607	0.168164725758108	0.75332801989475	0.953112812154728	0	Inverse variance weighted	2	rs7404540,rs11574938,rs6565225	-0.105756713737857	0.22270122652854	0.634871370324491	0.879783709556385	FALSE	NA		NA	NA	NA	NA	NA	NA	NA	NA	Inverse variance weighted	2	rs8044535,rs78879732	0.0173466529129996	0.256507434597788	0.946083105948308	0.997116307155865	FALSE	NA
ENSG00000005882	PDK2	3	0.0678171658320178	0.039997537752809	0.0899742577163881	0.5463819693972	53.9819102729101	Inverse variance weighted	2	rs3785920,rs12939159	0.102732129575298	0.0216673987107369	2.12327413028641e-06	8.07571318183592e-05	TRUE	0.00676516	Wald ratio	1	rs7215959	-0.0110235102293312	0.0505784586992842	0.827469067993162	0.982547241979785	TRUE	NA	Inverse variance weighted	3	rs36103008,rs76540077,rs116763361	0.104735391188946	0.082655347173144	0.205107421212496	0.870865580156683	FALSE	NA
ENSG00000005884	ITGA3	3	0.0751759729931437	0.0727325091494845	0.301325440104093	0.820879292840444	94.5857515840661	Inverse variance weighted	2	rs59351594,rs8076468	0.222975430607421	0.0351553249751938	2.2595008080258e-10	2.67780267232236e-08	TRUE	0.277562	Wald ratio	1	rs1557687	0.0142807384186695	0.0320445837687217	0.655848516614694	0.955583702244202	TRUE	NA	Inverse variance weighted	3	rs1009775,rs2586501,rs12602815	-0.00689194027891014	0.0218128697902921	0.752034750522112	0.987065095964867	FALSE	NA
ENSG00000006007	GDE1	3	-0.0227956053061344	0.0085305145830689	0.00753461323457429	0.148932041656628	0	Inverse variance weighted	5	rs56761374,rs9788935,rs7185258,rs62025056,rs138199022	-0.0209254255721679	0.00903596695335526	0.0205695944603245	0.132818502336859	TRUE	2.01838e-07	Wald ratio	1	rs2028265	-0.0396469107127173	0.0283627899714054	0.16215827748915	0.740916515441918	TRUE	NA	Inverse variance weighted	2	rs11074398,rs28576302	-0.0305850463116037	0.063081005061288	0.627780266706135	0.97551862478006	FALSE	NA
ENSG00000006015	C19orf60	2	0.0946706969822629	0.100338128938276	0.345416694322865	0.847269232883874	80.7910720544214	Inverse variance weighted	5	rs62123603,rs10414427,rs757348,rs10405364,rs117558072	0.0110718294005572	0.0155205471317525	0.475619355312369	0.788311268064758	FALSE	NA		NA	NA	NA	NA	NA	NA	NA	NA	Inverse variance weighted	4	rs35004712,rs10415257,rs11671615,rs845345	0.215099841659305	0.088064156215621	0.0145844888029954	0.489847217551475	TRUE	0.202216
ENSG00000006025	OSBPL7	2	-0.0415829165363537	0.0799845825534814	0.603142581886283	0.923814276431458	66.0475697880101	Wald ratio	1	rs1018903	-0.102598011832764	0.0321705630323073	0.001426724708381	0.0183677024087474	TRUE	0.0310293		NA	NA	NA	NA	NA	NA	NA	NA	Wald ratio	1	rs2325752	0.0632687339474418	0.0911371048528625	0.48754746483044	0.963742406951863	TRUE	NA
ENSG00000006047	YBX2	2	-0.0211765035512136	0.0206561465045485	0.305272889934414	0.822997206281315	0	Wald ratio	1	rs5412	-0.0104346355796927	0.0269103759686811	0.698197274266264	0.906992232688841	TRUE	NA		NA	NA	NA	NA	NA	NA	NA	NA	Wald ratio	1	rs5412	-0.0365829758508808	0.0322278596781569	0.256318702201653	0.900082281190345	TRUE	NA
ENSG00000006062	MAP3K14	2	-0.10599022794112	0.0497712767500876	0.0332091056321861	0.333257850456207	0	Wald ratio	1	rs4792847	-0.108732150031422	0.052247916248865	0.0374264852087807	0.198247318630549	TRUE	0.0885172		NA	NA	NA	NA	NA	NA	NA	NA	Inverse variance weighted	2	rs9906038,rs3785877	-0.079107830675398	0.163597030633304	0.628703155857412	0.97551862478006	TRUE	NA
ENSG00000006125	AP2B1	3	0.0177098958486727	0.0172184885593948	0.303696113756603	0.821940174465892	0	Inverse variance weighted	2	rs11080327,rs321600	0.0119469865618933	0.0186457957767251	0.521695825009699	0.816596704798881	TRUE	NA	Wald ratio	1	rs12936539	0.045694104502417	0.0483964440160008	0.345086647378111	0.864805015602545	TRUE	NA	Wald ratio	1	rs225291	0.0841335162322817	0.119798811156836	0.482498280715268	0.961930942162874	TRUE	NA
ENSG00000006194	ZNF263	2	0.153616083241773	0.0309806579590834	7.10573511745255e-07	0.000126409205756117	0	Wald ratio	1	rs17684522	0.15003934097049	0.0319880828465004	2.72569946963112e-06	9.97965438782083e-05	TRUE	0.853621		NA	NA	NA	NA	NA	NA	NA	NA	Inverse variance weighted	2	rs57001410,rs2735522	0.2077327746869	0.124425675443131	0.0950117904815477	0.757523864590857	FALSE	NA
ENSG00000006282	SPATA20	3	0.00801171188860713	0.00724760603378277	0.268973863184415	0.794207742112326	0	Inverse variance weighted	6	rs55711850,rs6504655,rs76487714,rs4793667,rs4794183,rs12150297	0.00607644464004759	0.0115050052750645	0.597390638859826	0.860000920563934	FALSE	NA	Inverse variance weighted	2	rs9674937,rs3785915	0.00375830514368202	0.011228251278777	0.737837329252682	0.975925266266808	TRUE	NA	Inverse variance weighted	4	rs11079878,rs2586471,rs9890200,rs145419423	0.0216306241481173	0.0167817156325295	0.197418954807728	0.860929160416768	FALSE	NA
ENSG00000006432	MAP3K9	3	0.03920230491943	0.0139696363126461	0.00501216438093143	0.112538499918778	0	Inverse variance weighted	2	rs2158528,rs79937396	0.0444633086815669	0.0154848548928409	0.00408650012286805	0.0418420439747135	TRUE	0.141958	Inverse variance weighted	2	rs8014821,rs17108554	0.0201411493624041	0.0355793051746835	0.571331445052104	0.936017536072359	TRUE	NA	Inverse variance weighted	2	rs221921,rs4899371	-0.00281872806279928	0.0781328362122671	0.971221678843231	0.997435480836861	FALSE	NA
ENSG00000006451	RALA	2	-0.0293898959751292	0.0238690662621041	0.218212018206156	0.751508125840705	0	Inverse variance weighted	2	rs118142705,rs17417049	-0.0282693649959451	0.0239644903335189	0.238145193075813	0.577308028441498	TRUE	NA		NA	NA	NA	NA	NA	NA	NA	NA	Wald ratio	1	rs73387350	-0.169253305883285	0.267736954628237	0.527280592873026	0.967010678847795	TRUE	NA
ENSG00000006453	BAIAP2L1	3	0.0982333815103918	0.0189195232010652	2.07857032675496e-07	4.65197449258899e-05	0.322647402093232	Wald ratio	1	rs2906184	0.109828507126835	0.0255303108672028	1.69349834933281e-05	0.000473355520159988	TRUE	0.925361	Wald ratio	1	rs6465680	0.0432330506695511	0.0444801579004035	0.331069146588288	0.860244198064512	TRUE	NA	Wald ratio	1	rs11772157,rs4506131	0.111399720949214	0.0361221867434332	0.00204258558290272	0.244403811776796	TRUE	0.383741
ENSG00000006459	KDM7A	2	0.0512759962125658	0.0729976651374104	0.482408938304522	0.890430455010239	41.4620145512578	Inverse variance weighted	2	rs62491410,rs11769879	0.0126286113775433	0.0190310321688176	0.506959193326383	0.8086397167392	TRUE	NA		NA	NA	NA	NA	NA	NA	NA	NA	Wald ratio	1	rs12538711	0.189154901557919	0.133712947653012	0.157175791714437	0.837674329987795	TRUE	NA
ENSG00000006530	AGK	2	-0.048390250167369	0.0743416074823424	0.515099771203777	0.903849741922318	67.2683638217951	Inverse variance weighted	2	rs3779086,rs73153906	0.00728104427833508	0.0234761265777885	0.756449365127164	0.929486496012498	TRUE	NA		NA	NA	NA	NA	NA	NA	NA	NA	Inverse variance weighted	2	rs73171603,rs117416393	-0.147663576898595	0.0854811610480393	0.0840886719627696	0.743065623938802	TRUE	NA
ENSG00000006534	ALDH3B1	2	-0.0100237532473153	0.0182671052318505	0.5831890794803	0.918307451278952	0	Inverse variance weighted	3	rs116913057,rs145506132,rs2286164	-0.0127387106644617	0.0186852739592136	0.495396194343297	0.800699059043852	FALSE	NA		NA	NA	NA	NA	NA	NA	NA	NA	Inverse variance weighted	4	rs144647113,rs308337,rs59413471,rs73506015	0.048604712144557	0.086830484022083	0.575639376356438	0.972766552662502	TRUE	NA
ENSG00000006576	PHTF2	3	-0.024284122620797	0.0353960989530871	0.492670374858071	0.896587454760447	0	Inverse variance weighted	2	rs149356136,rs35978952	-0.0720128298818065	0.0581618513734022	0.215662145166453	0.550908556210541	TRUE	NA	Wald ratio	1	rs17159450	-0.000621440312211613	0.0453651427914477	0.989070416337843	0.999085386437793	TRUE	NA	Wald ratio	1	rs6965501	0.132682611655302	0.245174391102189	0.588385953808569	0.973247385158289	TRUE	NA
ENSG00000006607	FARP2	3	0.00707744751864379	0.0148266765619495	0.633116107289055	0.929822265311597	48.2846621548999	Inverse variance weighted	4	rs4303712,rs2074837,rs7578199,rs4675920	-0.0112490636285891	0.0128212962897097	0.380283885454198	0.721214622925943	TRUE	NA	Wald ratio	1	rs4488659	0.0367986991862028	0.0210278281064016	0.0801183137276341	0.616744102549184	TRUE	NA	Inverse variance weighted	4	rs10211061,rs12695001,rs78684095,rs7370714	0.00605075201687882	0.0228465414130259	0.79113022630771	0.990942918566766	TRUE	NA
ENSG00000006625	GGCT	3	-0.0206899569665639	0.0155395054744662	0.183043475251386	0.71285749721814	0.160285220442782	Inverse variance weighted	3	rs10951248,rs4270,rs2391870	-0.0158900316474568	0.0168493064205997	0.345646427694982	0.69150040098123	FALSE	NA	Wald ratio	1	rs38413	-0.0127690787771763	0.0449282401419165	0.776249049118145	0.977328927449319	TRUE	NA	Inverse variance weighted	2	rs38471,rs887703	-0.150895385670434	0.0793696555899086	0.0572794562780117	0.675429425021307	TRUE	NA
ENSG00000006634	DBF4	3	0.0482847866539602	0.0330071794820351	0.143506486542327	0.649499033570451	0	Wald ratio	1	rs118084589	0.0536967190372322	0.0857415352368708	0.531142695893471	0.8223834671807	TRUE	NA	Wald ratio	1	rs10239922	0.0354678734089008	0.037554218903542	0.344942578828617	0.864805015602545	TRUE	NA	Wald ratio	1	rs2214101	0.163022460211215	0.117209579056969	0.164266991478486	0.846549515022225	TRUE	NA
ENSG00000006638	TBXA2R	2	-0.0204681146924114	0.0481080506830875	0.67050041375433	0.937889490045875	38.4548455009728	Wald ratio	1	rs4807492	0.0126878927708948	0.037087686561077	0.732271676747657	0.920643227419942	TRUE	NA		NA	NA	NA	NA	NA	NA	NA	NA	Wald ratio	1	rs4807492	-0.0902709865577242	0.0717538611099859	0.208368424819709	0.871998997132191	TRUE	NA
ENSG00000006652	IFRD1	3	-0.0212608918737172	0.0100439285695918	0.0342776379399278	0.337670885732491	0.110510974992557	Inverse variance weighted	7	rs76272652,rs76274372,rs6966318,rs1234378,rs115885795,rs56384744,rs76007699	-0.0240862034372338	0.0104067802816732	0.0206418356043242	0.13302605003189	TRUE	0.00316187	Wald ratio	1	rs12154294	-0.00172318572237238	0.0370484930310061	0.962902466387905	0.996647107558615	TRUE	NA	Inverse variance weighted	2	rs2396540,rs140849289	0.129861069586242	0.114547017932691	0.256923650302071	0.900082281190345	FALSE	NA
ENSG00000006695	COX10	3	0.0267683054810195	0.0328812093103493	0.415592666090711	0.878276551123166	42.5322251677091	Inverse variance weighted	2	rs62053877,rs77877576	-0.00205630818000632	0.0218590919010758	0.925052700674775	0.979443121826982	TRUE	NA	Wald ratio	1	rs12450626	0.0850690613241203	0.0442610245265719	0.0546075425814192	0.557817857394798	TRUE	NA	Wald ratio	1	rs34721069	0.00732636514603888	0.0879163817524666	0.933586496294755	0.996597334281844	TRUE	NA
ENSG00000006715	VPS41	3	0.0548463495094878	0.0159522660053076	0.000585694186388364	0.0248741910974254	0	Inverse variance weighted	3	rs757685,rs2240555,rs6963017	0.0546982569761911	0.0174425262853135	0.00171319614460413	0.0211722066564987	TRUE	0.00482815	Wald ratio	1	rs4723781	0.0730627561519705	0.0531758521106058	0.169446730460812	0.749567555678051	TRUE	NA	Inverse variance weighted	3	rs62442617,rs6951429,rs1229032	0.034250303992597	0.0588078354671204	0.560290174768946	0.971752850697537	FALSE	NA
ENSG00000006740	ARHGAP44	2	-0.0550528363368147	0.0205486356385487	0.00738097592386436	0.146731263495046	0	Wald ratio	1	rs56274015	-0.0675374490932346	0.0251416781295983	0.00722536995153579	0.0650986684816847	TRUE	0.427256	Inverse variance weighted	2	rs12941590,rs115896826	-0.0299330202544948	0.0356627600698563	0.401281072140989	0.892154780235158	TRUE	NA		NA	NA	NA	NA	NA	NA	NA	NA
ENSG00000006744	ELAC2	3	0.0412520146498015	0.0219070119553	0.0596934946249405	0.4491361008702	0	Inverse variance weighted	4	rs7216072,rs116857306,rs72815163,rs56314743	0.0307667470092863	0.025253780319875	0.22310899058863	0.560629960586035	FALSE	NA	Wald ratio	1	rs114081020	0.0659873598969829	0.0489032537747866	0.177226184947225	0.756178699053113	TRUE	NA	Inverse variance weighted	3	rs28464086,rs4580229,rs429525,rs1044564	0.103766463900638	0.101250011455156	0.305432153746391	0.918702047019212	TRUE	NA
ENSG00000006747	SCIN	2	0.0295935098206708	0.0130613602553769	0.0234679474680527	0.279041335961182	0	Inverse variance weighted	2	rs41379149,rs78943937	0.0237249369583434	0.0384316589570583	0.537018439669825	0.825446594063445	TRUE	NA	Wald ratio	1	rs145455529	0.0303598743230394	0.0138880276158584	0.0288122026522077	0.464106693315503	TRUE	0.100688		NA	NA	NA	NA	NA	NA	NA	NA
ENSG00000006831	ADIPOR2	3	-0.00265492943314868	0.0183873526877904	0.885193389868571	0.982581777838785	0	Wald ratio	1	rs10773986	0.00473626668694953	0.0210500741642201	0.821979274262541	0.947197136161641	TRUE	NA	Wald ratio	1	rs7975826	-0.0276471423818299	0.049574186339833	0.577054511307163	0.939403162369524	TRUE	NA	Inverse variance weighted	2	rs10848558,rs11062004	-0.0247975820645321	0.0583160739083763	0.670671042114604	0.978864392152009	TRUE	NA
ENSG00000007038	PRSS21	2	-0.0380123356903673	0.034393636111882	0.269066776857167	0.794207742112326	0	Inverse variance weighted	3	rs11648378,rs2015682,rs12709126	-0.0439256734269251	0.0435740829697791	0.313421435701787	0.661235558775279	FALSE	NA		NA	NA	NA	NA	NA	NA	NA	NA	Inverse variance weighted	2	rs116159486,rs2015682	-0.0282397335543861	0.0560166358233481	0.61416918695917	0.97372862006108	TRUE	NA
ENSG00000007047	MARK4	2	-0.0359124754145579	0.0272200426715331	0.187055663421363	0.718600328248846	69.8912499692342	Inverse variance weighted	3	rs386569,rs148427314,rs151030695	-0.0112637252320339	0.0173945139983973	0.517279478674794	0.814726182778046	FALSE	NA		NA	NA	NA	NA	NA	NA	NA	NA	Inverse variance weighted	3	rs10409222,rs344807,rs1727746	-0.0659720410133607	0.02446601143768	0.00700772034163693	0.405530405515673	TRUE	0.0872847
ENSG00000007080	CCDC124	3	0.0435547238261525	0.0237912416750129	0.0671447198720845	0.473090373577749	0.22176883851308	Wald ratio	1	rs6512237	0.0287248379000126	0.029480754686855	0.329878332049875	0.6773568555475	TRUE	NA	Inverse variance weighted	2	rs115517154,rs111773533	0.0614089030998561	0.0406087318715753	0.130480618988047	0.70303025719583	TRUE	NA	Wald ratio	1	rs10417226	0.371562135072903	0.230624773493526	0.107155507032273	0.780622277986643	TRUE	NA
ENSG00000007129	CEACAM21	3	0.0102210263587998	0.013985879142866	0.464894951549773	0.886056521765325	45.4426800943166	Inverse variance weighted	7	rs45500792,rs8107333,rs4803482,rs144612223,rs143285855,rs79020302,rs1676222	0.0191113685477761	0.0144801421274057	0.186890801322644	0.512749318055653	FALSE	NA	Wald ratio	1	rs58563692	0.0804903447716603	0.0513853572607108	0.117253540707953	0.681213573767118	TRUE	NA	Inverse variance weighted	6	rs111672370,rs28399461,rs62120967,rs186237301,rs3745936,rs116238636	-0.0063439100082314	0.011238107559488	0.572414003623542	0.972766552662502	FALSE	NA
ENSG00000007168	PAFAH1B1	3	0.0363473669267837	0.0300210797469302	0.225999602564957	0.76041961328597	0	Inverse variance weighted	5	rs60647492,rs75988753,rs114616838,rs11654991,rs9896618	0.0264112317397667	0.0422049421884435	0.531455785397326	0.8223834671807	FALSE	NA	Wald ratio	1	rs112270591	0.0448041752060483	0.0461618774850195	0.331753366775936	0.860244198064512	TRUE	NA	Inverse variance weighted	2	rs180816288,rs181732962	0.0567551305373369	0.112602241129532	0.614238904309476	0.97372862006108	TRUE	NA
ENSG00000007171	NOS2	2	0.0402088271721678	0.0280924894878994	0.152343774978236	0.660826350677877	0	Inverse variance weighted	2	rs3751972,rs6505069	0.0190948788582692	0.087775014657875	0.827784855267325	0.949408091945765	FALSE	NA		NA	NA	NA	NA	NA	NA	NA	NA	Inverse variance weighted	3	rs2779249,rs3751972,rs62058918	0.042618405598423	0.0296521860703384	0.150639296096007	0.829506490682304	FALSE	NA
ENSG00000007237	GAS7	2	0.026664791604974	0.0129547788360559	0.0395615639382225	0.363716393785799	0	Inverse variance weighted	4	rs11078832,rs76645231,rs59696502,rs9905556	0.0256489250736948	0.013560886767053	0.0585723078826713	0.262069370475631	TRUE	NA		NA	NA	NA	NA	NA	NA	NA	NA	Inverse variance weighted	3	rs148027074,rs114273865,rs2286532	0.037273051676123	0.0438219644944683	0.395015826507806	0.94758111006285	FALSE	NA
ENSG00000007255	TRAPPC6A	2	0.0217727531303562	0.0164373019395127	0.18530581462284	0.716440090194073	0	Inverse variance weighted	2	rs79149284,rs10408847	0.0224178018279248	0.0171506637160573	0.19117539951257	0.518611135072448	TRUE	NA		NA	NA	NA	NA	NA	NA	NA	NA	Inverse variance weighted	5	rs1035253,rs12460041,rs11881433,rs114889030,rs77840376	0.0144989752851777	0.0575923363027482	0.801232902706988	0.991098185903991	FALSE	NA
ENSG00000007264	MATK	2	0.0050641886241583	0.053483003570527	0.924562798546063	0.987295370280286	0	Inverse variance weighted	3	rs7245624,rs8109446,rs34503630	0.00315649703362486	0.0625987466934677	0.959784284498521	0.990857507415907	FALSE	NA		NA	NA	NA	NA	NA	NA	NA	NA	Inverse variance weighted	2	rs12984592,rs1468297,rs4807507	0.0102210293382102	0.102920861790175	0.920892458544454	0.995669378607379	TRUE	NA
ENSG00000007312	CD79B	2	-0.0520688016677089	0.0345969785145242	0.132321483249537	0.631234869751338	0	Wald ratio	1	rs12603821	-0.0512674839126912	0.0347886497978976	0.140566636048714	0.440334635189079	TRUE	NA		NA	NA	NA	NA	NA	NA	NA	NA	Inverse variance weighted	2	rs9899012,rs2665839	-0.124188604916932	0.330036868121558	0.706703493467719	0.983768789646903	FALSE	NA
ENSG00000007314	SCN4A	2	0.0598054845743582	0.0685400919546254	0.382901821838709	0.866512078230302	45.038734982621	Wald ratio	1	rs73326393	0.120514889265289	0.0639466759366839	0.0594817837003187	0.26494840499027	TRUE	NA		NA	NA	NA	NA	NA	NA	NA	NA	Inverse variance weighted	2	rs77648847,rs2286564	-0.01757534676577	0.0799458479491802	0.82599526387181	0.992938829194756	TRUE	NA
ENSG00000007341	ST7L	3	-0.016797452814605	0.00919155618185919	0.0676265237776079	0.474891520211582	0	Inverse variance weighted	4	rs115417762,rs351367,rs113458191,rs147836155	-0.0214014446309016	0.0109199392021851	0.050013306040415	0.239585741061912	FALSE	NA	Wald ratio	1	rs10745330	-0.00143152621553959	0.0177918258217063	0.935871591256474	0.991776849399845	TRUE	NA	Inverse variance weighted	2	rs4364881,rs10745330	-0.0508942610173885	0.0585905133951215	0.385042224741549	0.945461444561386	FALSE	NA
ENSG00000007376	RPUSD1	3	-0.0410929701409067	0.0272080195830673	0.130960347216094	0.629226377413615	0	Wald ratio	1	rs742318	-0.0196834223713107	0.0420509477932547	0.639723729547061	0.882551259948891	TRUE	NA	Wald ratio	1	rs3765334	-0.0578828924197885	0.0361282482888613	0.109122324747309	0.671030266213312	TRUE	NA	Inverse variance weighted	2	rs4984925,rs13338262	-0.0017056562783882	0.228278587378354	0.994038406477793	0.999359882610438	TRUE	NA
ENSG00000007402	CACNA2D2	2	0.0410088533483915	0.0381080388614391	0.281873233403431	0.806448038496085	0	Wald ratio	1	rs62260815	0.0336918783992	0.042114847999	0.423710797166793	0.751794458408948	TRUE	NA		NA	NA	NA	NA	NA	NA	NA	NA	Inverse variance weighted	2	rs114688237,rs62260815	0.0740661873102539	0.0895165562145621	0.408009186194383	0.948096010626262	TRUE	NA
ENSG00000007516	BAIAP3	2	0.0151742350686748	0.0134161514680542	0.258037279995973	0.788406803866304	0	Inverse variance weighted	4	rs4318204,rs8063,rs8048759,rs1065656	0.00524517270115559	0.017609347986947	0.765807750993242	0.932999462356285	FALSE	NA		NA	NA	NA	NA	NA	NA	NA	NA	Inverse variance weighted	5	rs8063,rs74797414,rs61249384,rs41509448,rs117183170	0.028911495954866	0.0207128199287805	0.16276684992648	0.84527137443622	TRUE	NA
ENSG00000007520	TSR3	3	-0.0402591871891753	0.042138941269909	0.339379740306735	0.844914320891609	44.4710679813319	Inverse variance weighted	2	rs118110600,rs11865640	0.00368594985542209	0.0256679428512163	0.885815317318535	0.968745501743024	TRUE	NA	Wald ratio	1	rs111931630	-0.0776309424993581	0.0529980472832156	0.142978566961957	0.720043942576344	TRUE	NA	Inverse variance weighted	2	rs8044890,rs28541713	-0.19375368620593	0.138140187696172	0.160739912326566	0.841243351974277	TRUE	NA
ENSG00000007541	PIGQ	2	0.163554047191982	0.212918486994655	0.442396089852238	0.881990549323735	77.522861583955	Inverse variance weighted	3	rs148117344,rs12444525,rs62032517	-0.00656524454183824	0.019658312280001	0.738403809352287	0.922484003213812	FALSE	NA		NA	NA	NA	NA	NA	NA	NA	NA	Inverse variance weighted	3	rs55805384,rs148228241,rs150696995	0.430039297877284	0.206058886375932	0.0368905903482389	0.610902034133064	FALSE	0.119505
ENSG00000007545	CRAMP1L	2	-0.0230308282584548	0.0173239785390648	0.183709734123559	0.713912564080461	0	Wald ratio	1	rs9940288	-0.0219112946746155	0.017479796875255	0.210016115350104	0.54343871786539	TRUE	NA		NA	NA	NA	NA	NA	NA	NA	NA	Wald ratio	1	rs13336178	-0.0849874144320705	0.130035388202075	0.513387956714892	0.967010678847795	TRUE	NA
ENSG00000007866	TEAD3	2	-0.0263891389647835	0.0682363826093914	0.698955206644677	0.943159486623547	0	Wald ratio	1	rs1051952	-0.0462044711578395	0.0877884951998951	0.598668814257765	0.860316453015006	TRUE	NA		NA	NA	NA	NA	NA	NA	NA	NA	Inverse variance weighted	2	rs12214285,rs112561422	0.00385531918310391	0.108457560094342	0.971643729035614	0.997435480836861	FALSE	NA
ENSG00000007923	DNAJC11	3	0.201694121868508	0.170426721746139	0.236624766559964	0.768702834884141	89.6216917332717	Wald ratio	1	rs200454	0.472485493440895	0.087138718052624	5.88626415089471e-08	3.64218060972204e-06	TRUE	0.0932514	Wald ratio	1	rs7549198	-0.0275557903717129	0.0400477486735561	0.491406563783834	0.917428668767349	TRUE	NA	Inverse variance weighted	2	rs59179244,rs111677930	0.164249849866734	0.244158055936934	0.501125851818408	0.967010678847795	FALSE	NA
ENSG00000007944	MYLIP	2	0.00901595318826304	0.0253606893647464	0.722208307452117	0.947736190108339	0	Inverse variance weighted	4	rs117173951,rs2021900,rs2142675,rs11965222	0.0185002328074009	0.0276033290059899	0.50271918082642	0.805501474789587	FALSE	NA		NA	NA	NA	NA	NA	NA	NA	NA	Inverse variance weighted	3	rs116727056,rs74817128,rs6925815	-0.0423394373895039	0.0642321272588454	0.509791146766467	0.967010678847795	FALSE	NA
ENSG00000008018	PSMB1	3	-0.00689679794077743	0.0132865891498771	0.603705204196123	0.924003244366358	0	Inverse variance weighted	4	rs9688872,rs4710814,rs116905707,rs1011013	-0.00359242277422177	0.0172861650025547	0.835368975393195	0.952501544436826	FALSE	NA	Wald ratio	1	rs13200192	0.00270473216558776	0.0354996096733394	0.939267559564993	0.991776849399845	TRUE	NA	Inverse variance weighted	3	rs4710877,rs34285702,rs12717	-0.0191478578555664	0.025611183743135	0.454679393435948	0.959872063648476	TRUE	NA
ENSG00000008083	JARID2	3	0.027374712416223	0.0109815958271481	0.0126747027866583	0.196947565361333	0	Inverse variance weighted	7	rs16875782,rs6929546,rs114421347,rs113532504,rs9367869,rs78823412,rs16876927	0.0284363633514844	0.0119038294112663	0.0169015859219006	0.116252485496673	TRUE	2.53251e-06	Wald ratio	1	rs76537144	0.0247358007028558	0.0396969704828089	0.533208573542527	0.925175398041278	TRUE	NA	Inverse variance weighted	3	rs117657038,rs75318446,rs55747333	0.0176868589001899	0.0408077229996674	0.664710107739849	0.978864392152009	TRUE	NA
ENSG00000008128	CDK11A	2	-0.0142772884137888	0.0243213251224425	0.557185189775298	0.911766896796975	2.195426564188	Inverse variance weighted	2	rs141694617,rs59997390	0.00951023745348227	0.0336361022332456	0.777376928230449	0.936216289227209	FALSE	NA		NA	NA	NA	NA	NA	NA	NA	NA	Inverse variance weighted	3	rs28571194,rs140963179,rs141694617	-0.0391443914076915	0.0344080484460921	0.255265747772883	0.899896340851617	FALSE	NA
ENSG00000008130	NADK	3	-0.0186121971150341	0.0285304972278879	0.514168013965401	0.903626175157907	0	Wald ratio	1	rs12137617	-0.00684870718514591	0.0439458711046863	0.876155864490168	0.967327429239024	TRUE	NA	Wald ratio	1	rs115315519	-0.0326943909965151	0.0386388257231542	0.397466925422593	0.891435684028212	TRUE	NA	Inverse variance weighted	2	rs2072929,rs2072928	0.0630719600653977	0.156356059864145	0.686663745631605	0.980395640951117	FALSE	NA
ENSG00000008226	DLEC1	2	0.0226516143452787	0.0265130567277834	0.392907239958594	0.869951542075359	0	Inverse variance weighted	3	rs9837352,rs3753168,rs6599079	0.0313772970282304	0.0295824805506953	0.288839170093091	0.636477742669419	TRUE	NA		NA	NA	NA	NA	NA	NA	NA	NA	Inverse variance weighted	2	rs73062839,rs67630000	-0.0129716608590884	0.0597725526091482	0.828195086000068	0.992938829194756	TRUE	NA
ENSG00000008256	CYTH3	3	-0.0291411504807324	0.0145426031109693	0.0450864607626051	0.38834247643818	0	Inverse variance weighted	2	rs852162,rs6958932	-0.00580553806011339	0.0531017400522404	0.912941875540396	0.975012848694184	FALSE	NA	Wald ratio	1	rs6463540	-0.0326381582996797	0.0159643165596259	0.0409096604410103	0.511042463424758	TRUE	0.0311769	Inverse variance weighted	5	rs13246250,rs6965641,rs28498371,rs6946205,rs190080073	-0.0170409432626616	0.0471379146601473	0.717716395764795	0.98508812871928	FALSE	NA
ENSG00000008277	ADAM22	3	0.0435408438825024	0.0308905734158085	0.158681819270595	0.671711081207681	0	Wald ratio	1	rs2299189	0.0387290609810704	0.0610276112428989	0.525679291821419	0.819510698339231	TRUE	NA	Wald ratio	1	rs6977687	0.0260809799084404	0.0450024751361325	0.56222118541764	0.932409012620368	TRUE	NA	Inverse variance weighted	3	rs73399764,rs7804445,rs10952901	0.0782395054780581	0.0591629585775894	0.186021437264596	0.859565956047846	FALSE	NA
ENSG00000008282	SYPL1	3	0.0365103381873005	0.0351708542469655	0.29923045830079	0.818635782413754	0	Inverse variance weighted	2	rs73195681,rs176469	-0.0274044784441619	0.0867334198934198	0.75203123202982	0.927614288649872	FALSE	NA	Wald ratio	1	rs73719029	0.0483552476395226	0.0389200773683962	0.214080075786953	0.7802051158763	TRUE	NA	Wald ratio	1	rs1721482	0.0806851320354553	0.255502918112275	0.752162308378054	0.987065095964867	TRUE	NA
ENSG00000008283	CYB561	2	0.072958494406581	0.0446292504842201	0.102097579290085	0.568556154887899	0		NA	NA	NA	NA	NA	NA	NA	NA	Wald ratio	1	rs12603614	0.0726020323674544	0.0460900542557435	0.115205386401057	0.681060003949225	TRUE	NA	Wald ratio	1	rs78035004	0.0783159783604588	0.178682086550561	0.661170368084646	0.978864392152009	TRUE	NA
ENSG00000008294	SPAG9	2	0.00114245418600771	0.0665499995283619	0.986303504243233	0.998210508745414	32.5447890940866	Inverse variance weighted	3	rs1006702,rs8125,rs41456547	-0.0304512113931888	0.0250103367983534	0.223396912644617	0.560648260788442	FALSE	NA		NA	NA	NA	NA	NA	NA	NA	NA	Inverse variance weighted	2	rs60517067,rs2058252	0.141325695225986	0.138847752270282	0.308750921630183	0.919492686476398	TRUE	NA
ENSG00000008300	CELSR3	2	-0.028804122584437	0.0304064394617374	0.343484213884615	0.846870460530015	17.4171871804764	Wald ratio	1	rs2286652	-0.0154961418323846	0.0224694056569577	0.49041106256261	0.797405511669322	TRUE	NA		NA	NA	NA	NA	NA	NA	NA	NA	Wald ratio	1	rs2286652	-0.0982775895187589	0.0717936936419505	0.171034009461043	0.850212961463542	TRUE	NA
ENSG00000008311	AASS	3	0.0226761288632701	0.0122493848514676	0.0641399918327357	0.466654174564349	0.0437695476089966	Inverse variance weighted	2	rs1206381,rs61298298	0.0233152573480684	0.0131629884464486	0.0765151722065811	0.309685678763225	TRUE	NA	Wald ratio	1	rs1206363	0.0597755953825111	0.0407880533198311	0.142779851891042	0.719742909600817	TRUE	NA	Inverse variance weighted	2	rs61298298,rs2052096	-0.0611014852628528	0.0567926336063183	0.281985443501754	0.912160172811105	FALSE	NA
ENSG00000008382	MPND	2	-0.00923051687776483	0.061751148825281	0.88117546279539	0.981772597286784	63.5369525847114	Inverse variance weighted	2	rs353704,rs62129342	0.0341017371443242	0.0145422185181292	0.0190262559316664	0.125927055051899	TRUE	0.0301594		NA	NA	NA	NA	NA	NA	NA	NA	Inverse variance weighted	3	rs8100350,rs888932,rs4807584	-0.0972297328728104	0.0779593092358883	0.212329428138459	0.875147122146015	TRUE	NA
ENSG00000008394	MGST1	3	0.0202952338115961	0.017469255357667	0.245329437671009	0.777378803674832	0	Inverse variance weighted	2	rs4149190,rs12313805	0.024645969740199	0.018899554832444	0.192216440182295	0.519658175429543	TRUE	NA	Inverse variance weighted	2	rs7978654,rs6488851	-0.0155194551989037	0.0651969497918827	0.811850388175241	0.982156417708322	FALSE	NA	Inverse variance weighted	2	rs10744115,rs2417567	0.00477672984600153	0.0642896740221877	0.940771589578491	0.997116307155865	TRUE	NA
ENSG00000008438	PGLYRP1	2	0.0233082353422342	0.0390770835396795	0.550862531532128	0.910363374711309	29.2964064458522	Inverse variance weighted	3	rs759624,rs11669048,rs118064543,rs11083816	-0.00548458434568573	0.0370842144990736	0.882425326881515	0.968140426870116	TRUE	NA		NA	NA	NA	NA	NA	NA	NA	NA	Inverse variance weighted	3	rs182185967,rs2041992,rs7257950	0.0763429319964057	0.0579559448946544	0.187752158709567	0.860016273353644	FALSE	NA
ENSG00000008441	NFIX	3	0.0270404401513454	0.0503412781174156	0.591169183466435	0.920736613551278	51.7480988270304	Inverse variance weighted	2	rs11881865,rs8103751	0.0850640548503095	0.0414478314000894	0.0401389449353533	0.207564051183574	TRUE	0.812888	Wald ratio	1	rs60496631	-0.0206194187958603	0.0410479170473145	0.615438517452606	0.943942211213017	TRUE	NA	Wald ratio	1	rs10415665	-0.126336189185377	0.276590394769927	0.647841582987752	0.977893887004527	TRUE	NA
ENSG00000008513	ST3GAL1	3	-0.00422874433364899	0.0135598952494777	0.755149422541006	0.953834298386896	0	Inverse variance weighted	5	rs115758847,rs760328,rs59413766,rs62518381,rs16905012	-0.00919439694339064	0.01510047670005	0.542603161326272	0.829515101820168	FALSE	NA	Inverse variance weighted	2	rs117411774,rs7820233	0.00890260775467409	0.0335102613165924	0.790494826346772	0.978662757131402	TRUE	NA	Inverse variance weighted	4	rs2736863,rs72718262,rs62520288,rs36123600	0.0577884239655352	0.0784258041730345	0.461210702475741	0.960622027186697	TRUE	NA
ENSG00000008516	MMP25	2	0.0107100291229646	0.00919788764153027	0.244261562119866	0.77668932376707	0	Inverse variance weighted	4	rs142102839,rs2717704,rs146446575,rs11466011	0.00949937382401196	0.0096893510203305	0.326892066530551	0.675393146016676	TRUE	NA		NA	NA	NA	NA	NA	NA	NA	NA	Inverse variance weighted	3	rs117271496,rs55999592,rs7205742	0.0217441332276235	0.0292518255339571	0.45727417922202	0.960622027186697	TRUE	NA
ENSG00000008517	IL32	3	0.00682713535730122	0.00825713371479471	0.408341010583409	0.874579234687764	0	Inverse variance weighted	3	rs2526265,rs1064948,rs2238397	0.00551664079457467	0.00869753558079682	0.525900512596157	0.819604291458985	TRUE	NA	Wald ratio	1	rs56036002	0.0167986744782629	0.0325341417110662	0.605617054905244	0.943760565462429	TRUE	NA	Inverse variance weighted	5	rs9935335,rs72778152,rs12448657,rs4786378,rs7190284	0.0225399613787308	0.0445891302822553	0.613205241446568	0.973537139484066	FALSE	NA
ENSG00000008710	PKD1	2	0.109032393100256	0.105428596957152	0.301050928480246	0.82086385065051	23.2224017609317	Wald ratio	1	rs13333747	0.0683107322766578	0.0367262001487408	0.0628855259615054	0.27409994165168	TRUE	NA		NA	NA	NA	NA	NA	NA	NA	NA	Wald ratio	1	rs9928278	0.381987592656168	0.27238777704174	0.160805723055533	0.841243351974277	TRUE	NA
ENSG00000008735	MAPK8IP2	2	-0.0259012151055638	0.0408683638541466	0.526229782049998	0.904716200684646	0	Wald ratio	1	rs140513	0.0121781101360407	0.0578460231461935	0.833256914830536	0.951746790823578	TRUE	NA		NA	NA	NA	NA	NA	NA	NA	NA	Wald ratio	1	rs131747	-0.0638506645633507	0.0577472922153833	0.268860262176101	0.904736683456993	TRUE	NA
ENSG00000008838	MED24	3	0.00785828769320284	0.0189739599530126	0.678755681852112	0.939504336739853	0	Wald ratio	1	rs11078934	0.0157452664043991	0.0239328049346867	0.510605772861378	0.810163398685642	TRUE	NA	Wald ratio	1	rs112902122	-0.0130192487784961	0.0334522364447469	0.697136200074032	0.966573455637354	TRUE	NA	Wald ratio	1	rs3935280	0.0432172869147659	0.0850625964671583	0.611408098966448	0.973247385158289	TRUE	NA
ENSG00000008853	RHOBTB2	3	-0.091256110120756	0.0282576713763304	0.00124038187030011	0.0432450724429255	0	Wald ratio	1	rs6557607	-0.0694822559313722	0.0394899152415712	0.0784936943143855	0.313880569751164	TRUE	NA	Wald ratio	1	rs7833361	-0.130916867788954	0.0454711258350947	0.00398785450754597	0.25188243428004	TRUE	0.0731692	Wald ratio	1	rs1107140	-0.0503064682390267	0.0885764195374274	0.57007282336143	0.972766552662502	TRUE	NA
ENSG00000008869	HEATR5B	3	-0.0245209485865505	0.018200662366206	0.177897850654853	0.706761369292585	0.0216038047969068	Inverse variance weighted	2	rs2706813,rs6738282	-0.0206363747735749	0.0197213200377781	0.295376732404994	0.642285181724817	TRUE	NA	Wald ratio	1	rs6715167	-0.0797489635805667	0.0520033003070097	0.125143699510328	0.695625398383161	TRUE	NA	Inverse variance weighted	2	rs6738282,rs11124532	0.103616400381868	0.11076268734807	0.349540420042763	0.936396908275301	TRUE	NA
ENSG00000008952	SEC62	2	0.0132472406915661	0.056062292475474	0.813203748654177	0.966510939299817	0	Inverse variance weighted	2	rs112939210,rs9813592	-0.0116288826379481	0.0630601329195423	0.853692279200078	0.959219021024882	TRUE	NA		NA	NA	NA	NA	NA	NA	NA	NA	Wald ratio	1	rs16854644	0.107039466748838	0.122446662720262	0.382024491004584	0.944583783808281	TRUE	NA
ENSG00000008988	RPS20	2	-0.012316725039811	0.0551331107618445	0.823224372361135	0.969601171860535	0	Inverse variance weighted	2	rs113266469,rs61322716	-0.0481984039001105	0.0680907647203359	0.479035164532438	0.790279937209931	FALSE	NA		NA	NA	NA	NA	NA	NA	NA	NA	Inverse variance weighted	4	rs116766931,rs76980533,rs73599918,rs117719046	0.0559920517155065	0.0939485514638996	0.551184363771837	0.970382235506982	FALSE	NA
ENSG00000009307	CSDE1	2	0.0596798981250542	0.124987061941657	0.63301423158877	0.929822265311597	49.4832269399081		NA	NA	NA	NA	NA	NA	NA	NA	Wald ratio	1	rs73000505	-0.0185031443172218	0.0511271092975866	0.717423201332527	0.970348480338964	TRUE	NA	Wald ratio	1	rs111826697	0.2594900508745	0.190854631385653	0.173949746371953	0.85307743105185	TRUE	NA
ENSG00000009335	UBE3C	3	0.0465731035872841	0.0787699950746343	0.554349999995266	0.911684872115774	91.3568713336764	Inverse variance weighted	4	rs142545135,rs140265612,rs1182371,rs6459758	0.068152529712461	0.0117097830227653	5.8799763747071e-09	5.21034715033221e-07	TRUE	0.997734	Wald ratio	1	rs6977213	0.165496993899749	0.0433827071387691	0.000136285095668757	0.0774728351532394	TRUE	0.283437	Inverse variance weighted	3	rs80217845,rs6969776,rs1182371	-0.128050501977823	0.0769773454251447	0.0962158001569165	0.760074055289358	TRUE	NA
ENSG00000009780	FAM76A	3	0.00563322097741832	0.0485949147045099	0.907714338965	0.985160346131231	29.7766935111278	Wald ratio	1	rs10902671	-0.0724097616365909	0.0631480479388874	0.251519411956152	0.594076825944168	TRUE	NA	Wald ratio	1	rs187643959	0.0244444081287819	0.0501247694775585	0.625782731136319	0.947456337450808	TRUE	NA	Inverse variance weighted	2	rs1292082,rs116131798	0.179741694552914	0.134137896356005	0.180252825951822	0.856871702148295	TRUE	NA
ENSG00000009790	TRAF3IP3	3	-0.00753626581068277	0.0734032415487004	0.918225370882699	0.986545507242531	88.4159829985137	Inverse variance weighted	3	rs11119343,rs34772809,rs2357921	-0.00142282435598575	0.0124442028715941	0.908971192436888	0.974452885144476	FALSE	NA	Wald ratio	1	rs17015183	-0.143193411340698	0.0539729011976477	0.00797654011825179	0.331160850976858	TRUE	0.267192	Inverse variance weighted	3	rs3766614,rs598514,rs2073485	0.130216700991537	0.0644047027720274	0.0431917659744061	0.636438670108054	FALSE	0.13303
ENSG00000009830	POMT2	3	0.00593249126197697	0.0179907494567995	0.741587121726156	0.949825217100731	0	Inverse variance weighted	3	rs12889974,rs369901,rs8177537	0.00471330136837253	0.027089480863458	0.861873245984579	0.961501320084817	FALSE	NA	Wald ratio	1	rs2287387	0.00455638098374869	0.0279891974715991	0.870683232746339	0.98647981055504	TRUE	NA	Wald ratio	1	rs6636,rs8177537	0.0135211821610537	0.0471192711673082	0.774145611379084	0.989170556638166	TRUE	NA
ENSG00000009844	VTA1	2	0.010894351323318	0.0741933824145814	0.883260491868253	0.98198242009165	39.6534682932891	Wald ratio	1	rs58292138	0.0495501400305706	0.0223461415824142	0.0265963634153621	0.157956797909632	TRUE	0.00899589		NA	NA	NA	NA	NA	NA	NA	NA	Wald ratio	1	rs12660491	-0.131507554787151	0.138864620789229	0.343628655201341	0.9340084469935	TRUE	NA
ENSG00000010017	RANBP9	2	-0.0197281966093182	0.0436731286643997	0.651467888385012	0.934941800530336	0	Wald ratio	1	rs204247	-0.0341841271373862	0.0843208469388859	0.685179538328076	0.900803319238646	TRUE	NA	Wald ratio	1	rs2804922	-0.0144285249718921	0.0510547806697721	0.777476813801193	0.977328927449319	TRUE	NA		NA	NA	NA	NA	NA	NA	NA	NA
ENSG00000010030	ETV7	3	0.00905447045774021	0.0151056392497484	0.548899543875261	0.910139321553947	0	Inverse variance weighted	4	rs6923009,rs7740345,rs6928048,rs6906529	0.00285906233943743	0.0205175288944171	0.889175711170427	0.969486103304414	FALSE	NA	Wald ratio	1	rs146020488	-0.000217789622629387	0.044429083016395	0.996088816836321	1	TRUE	NA	Inverse variance weighted	3	rs111541453,rs2234071,rs9470265	0.0219936882025283	0.0258162185399697	0.394251286343132	0.94746526289106	FALSE	NA
ENSG00000010072	SPRTN	2	-0.0426347987476971	0.057494550393506	0.458363032469251	0.884868145352226	65.7953748525618	Wald ratio	1	rs2295420	0.00116661339803169	0.0233322679606339	0.960122388323255	0.990857507415907	TRUE	NA		NA	NA	NA	NA	NA	NA	NA	NA	Wald ratio	1	rs2749722	-0.118103217755593	0.065736696675283	0.0723975288152624	0.714327234200928	TRUE	NA
ENSG00000010165	METTL13	3	0.000941890486776005	0.0101164438681274	0.925820225332815	0.987295370280286	0	Inverse variance weighted	5	rs235866,rs7530758,rs2761186,rs2224567,rs859670	-0.000296244896938492	0.0103699519347822	0.977209433140213	0.994642273014088	FALSE	NA	Wald ratio	1	rs6672082	0.0344149904453119	0.0525281433112655	0.512356753300256	0.921521500785052	TRUE	NA	Inverse variance weighted	3	rs10737337,rs12034440,rs12565176	-0.00470079761028177	0.0955746774760792	0.960772222784282	0.997435480836861	FALSE	NA
ENSG00000010219	DYRK4	3	-0.00291048517432756	0.013416608634206	0.828261720593249	0.970607181399537	0.12568848286186	Inverse variance weighted	4	rs10849072,rs4766260,rs113449636,rs12305123	-0.00606561026874377	0.021439044299571	0.777235450576949	0.936216289227209	TRUE	NA	Inverse variance weighted	2	rs73255441,rs10444471	0.00678550348044499	0.0182845040301422	0.710557998653451	0.96941113849307	TRUE	NA	Inverse variance weighted	2	rs1860343,rs7312521	-0.0581389929736033	0.0500060131661539	0.244975579737947	0.895192132091607	TRUE	NA
ENSG00000010244	ZNF207	2	-0.168421443292076	0.0664711517735556	0.0112848423340425	0.185734575263967	0	Wald ratio	1	rs16967266	-0.160951396979968	0.0719547421792798	0.0252966615419285	0.152552090035565	TRUE	0.0935614		NA	NA	NA	NA	NA	NA	NA	NA	Inverse variance weighted	2	rs80030306,rs72813022	-0.211903227626168	0.173600692421884	0.222223928809228	0.883676062736144	TRUE	NA
ENSG00000010256	UQCRC1	2	-0.00685156072714419	0.0153928749138297	0.65623847034423	0.936192167898722	0	Inverse variance weighted	2	rs75054573,rs9166	-0.00605985512061658	0.0154194665547532	0.694319253163497	0.904939310272206	TRUE	NA		NA	NA	NA	NA	NA	NA	NA	NA	Inverse variance weighted	2	rs78460903,rs191615367	-0.235797719291865	0.262212969956876	0.368514017544825	0.942396283980129	TRUE	NA
ENSG00000010270	STARD3NL	2	0.0136711701126845	0.0338962540060059	0.686709945518661	0.939723176088657	0	Inverse variance weighted	3	rs9638935,rs28636643,rs9785016	0.00641986895912919	0.0389108005006655	0.868952338823684	0.964658619736269	FALSE	NA		NA	NA	NA	NA	NA	NA	NA	NA	Inverse variance weighted	3	rs9918555,rs138136492,rs12670582	0.0364910959736715	0.0690270492982531	0.597048807433169	0.973247385158289	FALSE	NA
ENSG00000010278	CD9	3	-0.0113876819643631	0.00967606458784938	0.239238658488839	0.772376832292026	0	Inverse variance weighted	5	rs73052336,rs73051250,rs2238106,rs11064031,rs150877861	-0.0167669547949294	0.0110018497017858	0.127505626675608	0.416820297250581	TRUE	NA	Wald ratio	1	rs7979025	-0.00982707979224825	0.0327569326408275	0.764177155622095	0.976800109803105	TRUE	NA	Inverse variance weighted	3	rs150499194,rs7971489,rs7311708	0.0175185943183775	0.0259313573853797	0.499310088700246	0.967010678847795	FALSE	NA
ENSG00000010292	NCAPD2	2	0.0114316102467674	0.0140982129370548	0.417448790479046	0.878986254429019	0	Inverse variance weighted	4	rs10774431,rs2286721,rs12816349,rs6489732	0.0108264394988576	0.0152925894216334	0.478974244378361	0.790279937209931	FALSE	NA		NA	NA	NA	NA	NA	NA	NA	NA	Inverse variance weighted	3	rs7952791,rs9669272,rs6489677	0.0148581310466831	0.0363888852271989	0.683042360137874	0.980395640951117	FALSE	NA
ENSG00000010295	IFFO1	3	0.0188305708241937	0.0118756488166537	0.112819715792515	0.590617306717125	0	Wald ratio	1	rs6489722	0.024394480316126	0.0128227396533483	0.0571137833008737	0.259314605922039	TRUE	NA	Wald ratio	1	rs114120396	-0.0133409754887925	0.0425243593705261	0.753729539113066	0.976423432528962	TRUE	NA	Inverse variance weighted	4	rs76549480,rs7966291,rs2286726,rs11833796	-0.0163820933395854	0.0468420443931696	0.726540933965484	0.986357782746545	FALSE	NA
ENSG00000010310	GIPR	3	-0.162481277366789	0.11505526429747	0.1578904840776	0.670611679541099	92.1292126000379	Wald ratio	1	rs12972094	-0.340439316350426	0.0607422846600346	2.08674804857118e-08	1.49198007472735e-06	TRUE	0.069083	Wald ratio	1	rs4803852	0.0406118317495323	0.0348101414995991	0.243345009148762	0.817418008004252	TRUE	NA	Wald ratio	1	rs12972282	-0.203214483650471	0.0768758603839026	0.00820753756147952	0.426363612248465	TRUE	0.136231
ENSG00000010322	NISCH	3	-0.0379936156021172	0.0337089661745427	0.259697195645346	0.788436585795448	0	Wald ratio	1	rs187084	-0.0258479966316985	0.0491111936002271	0.598668814257765	0.860316453015006	TRUE	NA	Wald ratio	1	rs59528332	-0.056802108764228	0.0478037549005879	0.234740722238253	0.809500919560884	TRUE	NA	Wald ratio	1	rs4302375	0.0767417639642603	0.189505172238275	0.685507885558342	0.980395640951117	TRUE	NA
ENSG00000010327	STAB1	2	-0.00927912265090758	0.0170500275717144	0.586283769075544	0.919524641988426	0	Inverse variance weighted	4	rs71297374,rs323877,rs352144,rs74489188	-0.0190737783158392	0.0199193268776756	0.33828904182807	0.684757855141411	FALSE	NA		NA	NA	NA	NA	NA	NA	NA	NA	Inverse variance weighted	3	rs74491782,rs758800,rs62259748	0.0175632946457827	0.0329754616211347	0.594298664496997	0.973247385158289	TRUE	NA
ENSG00000010361	FUZ	2	0.0516823170755385	0.0283225977850695	0.0680352633990266	0.476659245930027	0	Inverse variance weighted	2	rs34663047,rs78331666	0.0510712241576304	0.030960767706407	0.0990357372912239	0.358391135469059	TRUE	NA		NA	NA	NA	NA	NA	NA	NA	NA	Inverse variance weighted	3	rs7251251,rs12973635,rs7047	0.0548165971771712	0.0701175928728407	0.434343328391641	0.956188504479191	TRUE	NA
ENSG00000010438	PRSS3	2	-0.0333851607492929	0.0302120034723738	0.269146725568345	0.794235260530762	0	Wald ratio	1	rs117918420	-0.0183687490128072	0.0352873336298665	0.602681719913888	0.862530271712991	TRUE	NA		NA	NA	NA	NA	NA	NA	NA	NA	Inverse variance weighted	4	rs72733145,rs2296938,rs10971590,rs114591382	-0.0746161747856317	0.0584719756070232	0.201919647450926	0.868112433128058	FALSE	NA
ENSG00000010539	ZNF200	2	-0.0437671677140113	0.0976512600711782	0.654009801621142	0.93552145744625	29.9049293081628	Inverse variance weighted	2	rs434508,rs11228,rs224216	-0.115564106748849	0.0918178295990591	0.208166241821989	0.541261155360312	FALSE	NA		NA	NA	NA	NA	NA	NA	NA	NA	Wald ratio	1	rs4149765,rs6501166	0.0890486420082094	0.144622794502384	0.538072511407703	0.96793074267317	TRUE	NA
ENSG00000010610	CD4	3	-0.0174076590225622	0.0267418103130492	0.515076890405074	0.903849741922318	0	Inverse variance weighted	2	rs1050629,rs7296859	-0.0328146653630986	0.0370583969414878	0.375894949878633	0.716643850998873	FALSE	NA	Wald ratio	1	rs2707213	0.012182655977661	0.0444808601975064	0.784172730032008	0.977690360392057	TRUE	NA	Inverse variance weighted	2	rs150452082,rs7296859	-0.040085705587632	0.0779026093320648	0.606859276300072	0.973247385158289	TRUE	NA
ENSG00000010626	LRRC23	3	0.0166230445066913	0.0265718805245405	0.531585337323688	0.906231138018712	0	Inverse variance weighted	2	rs1050629,rs11064426	0.0319675037159951	0.0368852224551425	0.386120054356206	0.725555346068532	FALSE	NA	Wald ratio	1	rs11064391	0.0111833264058839	0.0415380695075689	0.787752103714477	0.978368934224277	TRUE	NA	Wald ratio	1	rs79676955	-0.0632634191444839	0.0991532434668354	0.523449718802776	0.967010678847795	TRUE	NA
ENSG00000010704	HFE	2	-0.124529340562858	0.103656949690116	0.229611482498726	0.762470411636791	75.234302238487	Wald ratio	1	rs4291093	-0.233295526945724	0.0798116276393268	0.00346590880224404	0.0367060233544714	TRUE	0.19298		NA	NA	NA	NA	NA	NA	NA	NA	Wald ratio	1	rs807208	-0.025741623751342	0.0655654299078298	0.694607774316643	0.982882082831859	TRUE	NA
ENSG00000010803	SCMH1	2	-0.0438895270592874	0.0218021295955967	0.0441057506818626	0.384669346956365	0	Inverse variance weighted	3	rs112118500,rs2897231,rs2885697	-0.0450193599055923	0.0225692897562039	0.0460736867459053	0.22735235411731	TRUE	0.0294995		NA	NA	NA	NA	NA	NA	NA	NA	Wald ratio	1	rs13376450	-0.0281125909266613	0.0843377727799838	0.738882680363527	0.987065095964867	TRUE	NA
ENSG00000010810	FYN	3	0.00715980350287016	0.0702602704344746	0.918832864734471	0.986545507242531	69.8248680222938	Inverse variance weighted	2	rs1067141,rs1474466	-0.00370068147726029	0.049653671958654	0.940588778257743	0.985178777553961	FALSE	NA	Wald ratio	1	rs804183	-0.0886451594706272	0.0533885619539005	0.0968385620668727	0.644914662683085	TRUE	NA	Inverse variance weighted	3	rs3806967,rs910682,rs13199291	0.210122786867892	0.119066169639066	0.0776047123871711	0.726978584643836	TRUE	NA
ENSG00000010818	HIVEP2	2	-0.285664633794309	0.115335764368238	0.0132562902880249	0.203253352526667	0	Inverse variance weighted	2	rs197476,rs1467816	-0.297587346263347	0.165018211004833	0.0713315951774024	0.296559282271112	FALSE	NA		NA	NA	NA	NA	NA	NA	NA	NA	Wald ratio	1	rs3383	-0.27427805191474	0.1612653360795	0.0889829158328149	0.751516369586974	TRUE	NA
ENSG00000011007	TCEB3	3	-0.020470080219789	0.0360908292355886	0.570590319342124	0.916696916891433	81.874549529202	Inverse variance weighted	5	rs116719051,rs10917400,rs10917411,rs4233051,rs147725396	-0.00381181804813332	0.0114065661641972	0.738245602617874	0.922484003213812	TRUE	NA	Wald ratio	1	rs586173	-0.10428924007268	0.0398752976748484	0.00891270293783836	0.337425877813038	TRUE	0.0580901	Inverse variance weighted	2	rs658387,rs11249015	0.0310348719439213	0.0307856792493475	0.313409128746118	0.922821531822079	TRUE	NA
ENSG00000011009	LYPLA2	2	-0.00339405128869573	0.0417494200637237	0.93520673719288	0.988430460973763	0	Inverse variance weighted	2	rs35744653,rs12118592	-0.000797661321687683	0.0422854944346745	0.984949829281657	0.995365087943175	TRUE	NA		NA	NA	NA	NA	NA	NA	NA	NA	Inverse variance weighted	2	rs6671525,rs11581149	-0.103852394030163	0.263026470086455	0.692963715240103	0.982017425462897	TRUE	NA
ENSG00000011021	CLCN6	3	-0.0248777962579071	0.010095747165733	0.0137324925490906	0.207573057310655	0.306136397057522	Inverse variance weighted	2	rs4845881,rs12131667	-0.0277261376493638	0.0115252301163999	0.0161419295677679	0.112749855207315	TRUE	0.0889097	Wald ratio	1	rs45553335	-0.0479803156737458	0.0293850737140644	0.102508437282112	0.658155822341274	TRUE	NA	Inverse variance weighted	4	rs4846110,rs113718123,rs14078,rs2075538	0.0145396402195816	0.0286594829903733	0.61192758306102	0.973247385158289	TRUE	NA
ENSG00000011028	MRC2	2	-0.270477092281698	0.066202976513397	4.39681767079965e-05	0.00344690632768452	23.8294506593245	Wald ratio	1	rs146385050	-0.339547055980635	0.0840293219346015	5.32654648050084e-05	0.00123586264371398	TRUE	0.0450315		NA	NA	NA	NA	NA	NA	NA	NA	Wald ratio	1	rs146385050	-0.207022098757489	0.0794783194498587	0.00919381243531582	0.431593897037215	TRUE	0.229407
ENSG00000011105	TSPAN9	2	-0.0304774624362202	0.0498044398322733	0.54057568165176	0.907175037092181	0	Inverse variance weighted	4	rs113433732,rs71458049,rs71577846,rs74054969	-0.0412355423107406	0.0550297300622442	0.453657074501033	0.774648749909051	FALSE	NA		NA	NA	NA	NA	NA	NA	NA	NA	Wald ratio	1	rs632887	0.0182369653689626	0.117100514474391	0.87623977554202	0.995353439183294	TRUE	NA
ENSG00000011114	BTBD7	3	0.0226191139287086	0.0183706840090699	0.218225117440371	0.751508125840705	0.00274533868381049	Inverse variance weighted	3	rs2402214,rs10147990,rs1503963	0.0194181845013236	0.0201620119872004	0.335493589778707	0.682150391952142	TRUE	NA	Wald ratio	1	rs74072877	0.0626444302141047	0.0477953800892799	0.189966029701737	0.77115020370249	TRUE	NA	Wald ratio	1	rs10141012	-0.124034462269756	0.1232917409388	0.31440397892992	0.922821531822079	TRUE	NA
ENSG00000011132	APBA3	2	0.0628816636646893	0.0289346680383061	0.0297630758161688	0.314858726080722	0	Inverse variance weighted	3	rs3746122,rs2240814,rs12981539	0.061259428987288	0.0293315620345459	0.0367513370725475	0.195854294399094	TRUE	0.0268362		NA	NA	NA	NA	NA	NA	NA	NA	Wald ratio	1	rs7245624	0.12161156081023	0.176485069956309	0.490775674909967	0.964591367843768	TRUE	NA
ENSG00000011143	MKS1	3	0.023649723226541	0.0530826900620044	0.655939611341506	0.936192167898722	67.4408572166577	Inverse variance weighted	2	rs68117086,rs7215531	0.133449639435837	0.0586038250797163	0.0227773317324099	0.142595854690048	TRUE	0.183797	Wald ratio	1	rs116514023	-0.0251162291118624	0.0254634580857591	0.323954702598685	0.856461744866688	TRUE	NA	Wald ratio	1	rs8178278	-0.0282853167271151	0.079685515940905	0.722618185286512	0.98572217371078	TRUE	NA
ENSG00000011198	ABHD5	3	0.000998503439641805	0.0244211145580535	0.967386068482279	0.99570882993636	0	Inverse variance weighted	3	rs114302694,rs55659203,rs76958399	0.0195326797231865	0.0386141768596445	0.612967439269433	0.868909510788758	FALSE	NA	Inverse variance weighted	2	rs80034530,rs17075963	-0.0154517039728618	0.0322458032932315	0.631807052555478	0.948724856904084	TRUE	NA	Wald ratio	1	rs80202252	0.0774359264925303	0.15015015015015	0.606047699429739	0.973247385158289	TRUE	NA
ENSG00000011260	UTP18	2	0.022859889278918	0.0539742395538522	0.671906188039926	0.938436866154203	72.2239850350913	Inverse variance weighted	2	rs2318784,rs9972916	-0.0200022371926253	0.0177396255492896	0.259511861253434	0.603631401371258	TRUE	NA		NA	NA	NA	NA	NA	NA	NA	NA	Inverse variance weighted	2	rs8070746,rs77685778	0.0908270849184238	0.0556513442071734	0.102664000485851	0.772075330222535	TRUE	NA
ENSG00000011275	RNF216	3	0.0279370047208989	0.0178763199932672	0.11810106785035	0.605606214889675	0	Inverse variance weighted	3	rs6957201,rs4724730,rs116400513	0.0213124879430195	0.022328207544629	0.339825763787484	0.68636728891073	FALSE	NA	Wald ratio	1	rs4720648	0.0489987913631464	0.0316684300413211	0.121804396889667	0.68765049122585	TRUE	NA	Inverse variance weighted	2	rs4724743,rs1640237	-0.0331190383813142	0.0889689362461522	0.709703777686873	0.983777241362068	TRUE	NA
ENSG00000011295	TTC19	3	-0.0275592331310002	0.0152256892289461	0.0702882950353235	0.483310397378667	0	Wald ratio	1	rs2779207,rs480100	-0.0278279484662692	0.0919165570552528	0.762078642279575	0.931563218066222	TRUE	NA	Wald ratio	1	rs8070859	-0.0228123293035776	0.0234460051175659	0.330566734834094	0.860244198064512	TRUE	NA	Inverse variance weighted	2	rs7220539,rs11078321	-0.0311799253416419	0.0205144901982073	0.128536702434466	0.801498170899885	TRUE	NA
ENSG00000011304	PTBP1	2	0.253036813549104	0.0764701772413672	0.000936429704096735	0.0354057181854122	0	Inverse variance weighted	2	rs58350690,rs2930898	0.191198193851639	0.0993654468148869	0.0543305265549482	0.251293887418374	FALSE	NA		NA	NA	NA	NA	NA	NA	NA	NA	Inverse variance weighted	2	rs6510980,rs11882077	0.342860598708836	0.119757072863295	0.00419693707089673	0.332116936058927	TRUE	0.216681
ENSG00000011376	LARS2	3	0.0111559430302576	0.011387830598462	0.327265211665113	0.835442314635891	0	Inverse variance weighted	2	rs11929147,rs11549809	0.0175850968764764	0.0212810375913101	0.408618596626751	0.742493150218701	FALSE	NA	Wald ratio	1	rs12633889	0.00875039684416938	0.0144928447731555	0.545994183707463	0.92878410174411	TRUE	NA	Inverse variance weighted	4	rs9819933,rs17078335,rs2170546,rs115117449	0.00745917865909708	0.0367083955604773	0.838978016998514	0.993456216352169	FALSE	NA
ENSG00000011405	PIK3C2A	3	-0.0297723038955116	0.0317102767720833	0.347789780223968	0.849242700686075	71.9848116030599	Inverse variance weighted	2	rs7130826,rs61762009	-0.0633690377626685	0.00960388708307158	4.15983848481814e-11	6.41655086283197e-09	TRUE	1.06455e-05	Wald ratio	1	rs7927240	-0.00846417075563475	0.0243003612016611	0.727603925286212	0.972997683042862	TRUE	NA	Wald ratio	1	rs61879714	0.498820314016209	0.235776804374221	0.0343749044457186	0.606077867432874	TRUE	0.0473735
ENSG00000011422	PLAUR	2	0.0378763409130723	0.0261637823728086	0.147711309354906	0.654986361397217	0	Inverse variance weighted	3	rs116869386,rs4760,rs56681946	0.0362245116978324	0.0265562734001151	0.172546769924745	0.491444116973213	TRUE	NA		NA	NA	NA	NA	NA	NA	NA	NA	Inverse variance weighted	2	rs2239374,rs10420137	0.092522621195569	0.15274424714283	0.5446903704872	0.970273936615028	TRUE	NA
ENSG00000011454	RABGAP1	2	0.0202480376810547	0.0305708059164134	0.507758165784455	0.902254874050243	0	Wald ratio	1	rs7026262	0.0275479261985846	0.0459132103309744	0.548506235500147	0.833077310805284	TRUE	NA	Wald ratio	1	rs2251495	0.0144341599761231	0.0409743896096398	0.724633739374595	0.972023306827685	TRUE	NA		NA	NA	NA	NA	NA	NA	NA	NA
ENSG00000011478	QPCTL	2	-0.190043678173997	0.0360337340045052	1.33446264590457e-07	3.2485971358898e-05	0	Wald ratio	1	rs17850756	-0.206420844617447	0.0406887241794006	3.91241173585384e-07	1.85689080078601e-05	TRUE	0.11704		NA	NA	NA	NA	NA	NA	NA	NA	Wald ratio	1	rs17850756	-0.130502692260266	0.0775823091783468	0.0925457269519432	0.756629087802573	TRUE	NA
ENSG00000011485	PPP5C	2	0.00335036976678425	0.00803656845766454	0.676758436648013	0.939445785006785	0	Inverse variance weighted	3	rs71352300,rs117077779,rs62136099	0.006793394169445	0.00916407116604068	0.458507049427986	0.77664147802957	FALSE	NA		NA	NA	NA	NA	NA	NA	NA	NA	Inverse variance weighted	4	rs62136101,rs8109022,rs12610138,rs9797777	-0.00811582216507459	0.0167235320305946	0.627468132807969	0.97551862478006	TRUE	NA
ENSG00000011523	CEP68	3	0.0661491270897665	0.0600398016879897	0.270568377071107	0.796188574875508	90.6486860348524	Inverse variance weighted	2	rs7592468,rs1009358	0.162170774045223	0.0181475210385176	4.02602708094845e-19	2.57959942852001e-16	TRUE	0.993702	Wald ratio	1	rs2080385	0.0510001247352448	0.0273434403701011	0.0621577838713146	0.574575718359338	TRUE	NA	Inverse variance weighted	2	rs68144477,rs1055676	-0.0592430274972785	0.0734045183005988	0.41962267884179	0.950722567068372	TRUE	NA
ENSG00000011566	MAP4K3	3	0.00127244501724843	0.0492951420186805	0.979406662434924	0.997031276995467	45.064016639418	Wald ratio	1	rs4670917	-0.0371331660284279	0.0635172576802056	0.558806360727744	0.839135529566845	TRUE	NA	Wald ratio	1	rs3770663	0.0588113324913762	0.034683606341068	0.0899517708216063	0.634540577251172	TRUE	NA	Inverse variance weighted	2	rs13032255,rs13029320	-0.130322195070614	0.119780555855242	0.276591605132795	0.909261421461839	TRUE	NA
ENSG00000011590	ZBTB32	2	0.0266658622838579	0.0205698909868408	0.194853521796861	0.725360788119671	0	Wald ratio	1	rs17776834	0.0294741863579281	0.0221056397684461	0.182422439451736	0.507002906043788	TRUE	NA		NA	NA	NA	NA	NA	NA	NA	NA	Wald ratio	1	rs73592448	0.00853526579093004	0.0561675555274106	0.879217865956729	0.995581614486811	TRUE	NA
ENSG00000011600	TYROBP	2	0.0336509556739379	0.0230029015638279	0.143494613435011	0.649499033570451	0	Wald ratio	1	rs4806227	0.0342931549971726	0.0231161267017978	0.137937240290941	0.436447575689797	TRUE	NA		NA	NA	NA	NA	NA	NA	NA	NA	Inverse variance weighted	2	rs59534183,rs76337032	-0.0314237299704946	0.232694535090488	0.89257800617756	0.995669378607379	TRUE	NA
ENSG00000011638	TMEM159	3	0.0376422790026044	0.0232594207696797	0.105583529495251	0.574751279617925	0	Inverse variance weighted	2	rs8055894,rs7189430	0.0521149064836093	0.0756978567065348	0.491163483382457	0.797727646452993	FALSE	NA	Wald ratio	1	rs12386036	0.0576871636140236	0.0319667721937583	0.071137658079527	0.595136104131575	TRUE	NA	Inverse variance weighted	3	rs8050268,rs8055894,rs1493086	0.00579858393634137	0.0379234913540547	0.87847542848244	0.995581614486811	TRUE	NA
ENSG00000012048	BRCA1	3	0.0543491618696326	0.0272767685719206	0.0463154195267648	0.393312583447606	18.9998300799961	Wald ratio	1	rs9915489	0.0707603497824124	0.0178042170420263	7.05690607324347e-05	0.0015653927866067	TRUE	0.0521616	Wald ratio	1	rs8176310	0.00549644837827291	0.0517582222287365	0.915427883680393	0.990403421255607	TRUE	NA	Wald ratio	1	rs112699701	-0.0399857550747546	0.208050881873333	0.847591661626314	0.993507875653656	TRUE	NA
ENSG00000012061	ERCC1	3	-0.0155647352971232	0.0110045103708777	0.157245667984861	0.669614738375363	0	Inverse variance weighted	2	rs3212986,rs58106854	-0.0145694926391369	0.011662197200119	0.211558199638188	0.545058467023287	TRUE	NA	Wald ratio	1	rs3212940	-0.0239265443417224	0.0365706531401936	0.512947326849132	0.921521500785052	TRUE	NA	Inverse variance weighted	4	rs77565836,rs73565976,rs3212960,rs2298881	-0.0223329936336352	0.0797056976818676	0.779329291686228	0.989881990532121	TRUE	NA
ENSG00000012124	CD22	3	0.00758219635524068	0.0216592861245022	0.726288587906248	0.948284374803978	0	Wald ratio	1	rs12327820	0.0144728360231162	0.024875186914731	0.560689155852094	0.840283774144205	TRUE	NA	Wald ratio	1	rs12975589	-0.0120490008767656	0.0449829366065917	0.788809283599619	0.978368934224277	TRUE	NA	Inverse variance weighted	4	rs59350000,rs12327820,rs147567810,rs7254830	-0.0596512608273014	0.216517637930007	0.782929814117669	0.990044892256382	FALSE	NA
ENSG00000012171	SEMA3B	2	0.099201409166669	0.152389294211818	0.515063521631457	0.903849741922318	85.2996041934135	Wald ratio	1	rs709210	0.254587548216218	0.0879484257474206	0.00379476516759274	0.0394612939618773	TRUE	0.294748		NA	NA	NA	NA	NA	NA	NA	NA	Wald ratio	1	rs2236946	-0.0502488386638085	0.0769769443360471	0.513899551900506	0.967010678847795	TRUE	NA
ENSG00000012223	LTF	2	0.00435709549183181	0.038802614136885	0.910594493185412	0.985649309187364	0	Wald ratio	1	rs181225830	-0.00638097691607023	0.0490175044916304	0.896425983784009	0.971007381722775	TRUE	NA		NA	NA	NA	NA	NA	NA	NA	NA	Inverse variance weighted	2	rs80108502,rs111863112	0.0223798251983704	0.0635035959010115	0.724524628368241	0.98614528748802	TRUE	NA
ENSG00000012232	EXTL3	2	-0.217676669931884	0.0799408279717215	0.00646974584036698	0.132410314573646	0	Wald ratio	1	rs13258975	-0.204958065802123	0.0823059949284118	0.0127672637469522	0.0961527336168521	TRUE	0.215271		NA	NA	NA	NA	NA	NA	NA	NA	Wald ratio	1	rs73566880	-0.429482899835503	0.335877652435457	0.201006762293098	0.86618511105669	TRUE	NA
ENSG00000012660	ELOVL5	3	-0.0423123057481962	0.0379851094174215	0.265314269030342	0.791713449134729	36.7847257009326	Inverse variance weighted	4	rs16882767,rs45621538,rs113274699,rs12202887	-0.00619693135680097	0.0266094641696394	0.815851106488493	0.946036146640188	FALSE	NA	Wald ratio	1	rs2817101	-0.0947144003416867	0.0524205486167826	0.0707906328462483	0.595136104131575	TRUE	NA	Inverse variance weighted	3	rs209533,rs1048706,rs78065082	-0.0988103344398401	0.126987274949997	0.436502933483778	0.956790167206976	TRUE	NA
ENSG00000012779	ALOX5	3	-0.0290109948714916	0.0173021729597711	0.0935961687927906	0.553396524709937	0	Inverse variance weighted	4	rs117131030,rs61854878,rs35300270,rs4949006	-0.0341233084424775	0.0191658010266204	0.0750061164134632	0.305433119856241	FALSE	NA	Wald ratio	1	rs12252472	0.00948474356414984	0.0433588277218278	0.826844797716898	0.982547241979785	TRUE	NA	Inverse variance weighted	4	rs3122286,rs55684518,rs61852254,rs7097960	-0.105172030757208	0.107757408436052	0.329060784745719	0.92636559613967	TRUE	NA
ENSG00000012822	CALCOCO1	2	-0.0829156748324715	0.0365597125766556	0.0233321298043661	0.278679190456067	0	Wald ratio	1	rs11170657	-0.0859349513536343	0.0369202013223022	0.0199340865572039	0.129871704323997	TRUE	0.750665		NA	NA	NA	NA	NA	NA	NA	NA	Wald ratio	1	rs1795829	0.0694362992329166	0.262262778859462	0.791195510562107	0.990942918566766	TRUE	NA
ENSG00000012963	UBR7	3	-0.00175939983227332	0.0106688678195617	0.86901505442905	0.978532248255904	0	Inverse variance weighted	3	rs1263387,rs56018639,rs12432999	-0.0014386151733916	0.0109266049603585	0.895251895966895	0.97073367610903	FALSE	NA	Wald ratio	1	rs8023045	-0.0224428059118091	0.0518989886710586	0.665427150454072	0.958391471809705	TRUE	NA	Wald ratio	1	rs17129300	0.128547344759764	0.16156223658331	0.426234232242546	0.953809984890232	TRUE	NA
ENSG00000012983	MAP4K5	3	-0.00991811601746666	0.0372178444652225	0.789863253473389	0.963560648218813	36.0186967077157	Inverse variance weighted	3	rs764350,rs8181933,rs8012283	-0.050966021532851	0.0353093946226952	0.148904305200776	0.454404986323451	TRUE	NA	Wald ratio	1	rs6572657	0.0281814979375234	0.0395450051703958	0.476066276503138	0.9137999437294	TRUE	NA	Inverse variance weighted	2	rs961056,rs11629344	0.0775286158219539	0.182094156869039	0.670281905820727	0.978864392152009	TRUE	NA
ENSG00000013016	EHD3	3	0.0109174712624713	0.0164422919009795	0.506698507344049	0.901659338499307	17.2899523012845	Inverse variance weighted	2	rs2365214,rs655029	0.0299106677886117	0.0204187121967987	0.142957607247094	0.445259160324651	TRUE	NA	Inverse variance weighted	2	rs11681673,rs114314032	-0.00675220834617743	0.0205458990581944	0.742427660170872	0.976423432528962	TRUE	NA	Inverse variance weighted	2	rs4952063,rs655029	-0.00111453781220037	0.0669503016089177	0.98671803682711	0.998833216829692	TRUE	NA
ENSG00000013288	MAN2B2	3	-0.00596030276693492	0.00699198978610821	0.393965880784026	0.869951542075359	0	Inverse variance weighted	4	rs62286144,rs7659958,rs3822266,rs7681392	-0.00483096930245211	0.00824454243873195	0.55790262236515	0.838741971481007	TRUE	NA	Wald ratio	1	rs7659958	-0.0025920094971228	0.015120055399883	0.863886790544927	0.985356286792253	TRUE	NA	Inverse variance weighted	4	rs78195061,rs56359780,rs7659958,rs190101292	-0.0288592780607949	0.0270273386602826	0.28561932128633	0.912903369943897	TRUE	NA
ENSG00000013306	SLC25A39	2	-0.0282358719095911	0.0283477907791923	0.319224910926243	0.832155713697641	0	Inverse variance weighted	2	rs80038530,rs12601548	-0.0273803069855269	0.0301111772457751	0.363188048664437	0.70688780822335	TRUE	NA		NA	NA	NA	NA	NA	NA	NA	NA	Inverse variance weighted	2	rs35941271,rs1059555	-0.0349053639871654	0.084071274282479	0.678004458957223	0.978864392152009	TRUE	NA
ENSG00000013364	MVP	3	0.0508402020743174	0.0239093868086851	0.0334724662960987	0.334869460940639	37.9363691316354	Inverse variance weighted	2	rs12929333,rs10204	0.0748229297935121	0.0177109115146996	2.39280767835547e-05	0.000631723979615274	TRUE	0.976827	Wald ratio	1	rs13332078	0.0171285018270402	0.0323538367844093	0.596519838726618	0.941876097594376	TRUE	NA	Inverse variance weighted	3	rs72793342,rs4788187,rs59456389	0.0247602026788759	0.0712857014919694	0.728337725200171	0.98664890329993	FALSE	NA
ENSG00000013374	NUB1	3	0.0180897469396801	0.0130289842341515	0.165008146814466	0.683163363639253	0	Inverse variance weighted	3	rs113920358,rs405281,rs740512	0.0131161943091208	0.016513906842446	0.42704906687584	0.755143870617197	FALSE	NA	Inverse variance weighted	2	rs2487161,rs115819672	0.024243051779829	0.0215319432423503	0.260203192204814	0.826698878071186	FALSE	NA	Inverse variance weighted	2	rs79467411,rs113920358	0.0921624776923702	0.122138324338366	0.450504266502077	0.959727067564087	TRUE	NA
ENSG00000013375	PGM3	3	0.0057382710064493	0.022683911581131	0.80029405667225	0.964331843720091	15.0114508102395	Inverse variance weighted	2	rs140702813,rs1180178	-0.0185043794191276	0.0255484079782793	0.468889564762825	0.783630744320215	TRUE	NA	Wald ratio	1	rs2295093	0.0269585712382905	0.0333434960052541	0.418796684420646	0.894234952446812	TRUE	NA	Inverse variance weighted	2	rs11963418,rs2295093	0.0907824866769237	0.0864615236110298	0.293729349508527	0.917058875872807	TRUE	NA
ENSG00000013392	RWDD2A	3	0.0039378167396206	0.0104183224966492	0.705452638813567	0.944779540215911	5.57142483465276	Inverse variance weighted	3	rs7751688,rs140702813,rs217337	-0.0108506279095573	0.0149584058509141	0.468214860739302	0.78331182427716	TRUE	NA	Wald ratio	1	rs2295093	0.0123298060894641	0.0152500233211793	0.418796684420646	0.894234952446812	TRUE	NA	Inverse variance weighted	2	rs2182231,rs2295093	0.0278709321188718	0.0291855122879659	0.339599046545163	0.931541853555114	TRUE	NA
ENSG00000013503	POLR3B	3	0.00973293754649337	0.0225898391866114	0.666574050490778	0.936660643980601	20.6881743933125	Inverse variance weighted	3	rs17218455,rs79008615,rs17219334	0.00719240736277016	0.0351711718338792	0.837964953136839	0.95270419528844	FALSE	NA	Wald ratio	1	rs61943670	0.039162891625	0.028510585103	0.169557704860617	0.749567555678051	TRUE	NA	Inverse variance weighted	2	rs12313045,rs2252685	-0.0451414584253297	0.0440421411215551	0.305381789078259	0.918702047019212	TRUE	NA
ENSG00000013523	ANGEL1	2	0.0352371290992645	0.0203155239692878	0.0828306904846282	0.521014805605032	0	Inverse variance weighted	5	rs117629016,rs72735596,rs11628619,rs12433447,rs150288070	0.0356573547435003	0.0213048306961381	0.0941945614042848	0.347935077258089	FALSE	NA		NA	NA	NA	NA	NA	NA	NA	NA	Inverse variance weighted	3	rs3825697,rs1077376,rs2041961	0.0310249981071785	0.0674508995361169	0.645541927230857	0.977650764175092	FALSE	NA
ENSG00000013561	RNF14	3	0.0130826063383852	0.00927637872732659	0.158447000769213	0.671331475625528	0.199309493753404	Inverse variance weighted	5	rs141974560,rs248518,rs145421427,rs252110,rs41290611	0.014250712902761	0.0105801099435266	0.178001395789317	0.501747081633542	TRUE	NA	Inverse variance weighted	2	rs252132,rs115765009	0.0155211982390358	0.0193894738314098	0.423423420579481	0.896109259807399	TRUE	NA	Inverse variance weighted	2	rs2961690,rs1465421	-0.1424486358547	0.0961576153907187	0.138497953021038	0.81822227731486	TRUE	NA
ENSG00000013573	DDX11	3	0.0061122798203817	0.00877353175268675	0.486007664084477	0.891652428434439	1.04062837699331	Inverse variance weighted	6	rs7297158,rs11612313,rs715131,rs11051352,rs1258712,rs11051667	-0.00578122165905979	0.0165639364683117	0.727070825106331	0.917139655018166	FALSE	NA	Wald ratio	1	rs2005900	0.0269285623423348	0.0190911449441926	0.15838433161295	0.736138497245094	TRUE	NA	Inverse variance weighted	3	rs35024,rs1684120,rs4537846	0.00404409616441772	0.012150465373739	0.739259084035855	0.987065095964867	FALSE	NA
ENSG00000013583	HEBP1	3	-0.057426962957577	0.0202531929606777	0.00457608452724737	0.105236643078895	0	Inverse variance weighted	4	rs12815655,rs13479,rs150290092,rs77062292	-0.0363256583909735	0.0352683601100316	0.303020021880005	0.650852313628031	FALSE	NA	Wald ratio	1	rs1291362	-0.0676676824231765	0.027956601188918	0.0155011171183119	0.393653798983934	TRUE	0.0680908	Inverse variance weighted	3	rs7962806,rs7956248,rs4764026	-0.0683215257938884	0.0531149313314657	0.198339764284552	0.860929160416768	FALSE	NA
ENSG00000013725	CD6	2	-0.047309238116795	0.0135141293953405	0.000463995984060008	0.0212540033078816	0	Inverse variance weighted	3	rs55753183,rs34383631,rs477537	-0.0468063303195183	0.0137463613758487	0.000661645854784728	0.00990294770781291	TRUE	1.80361e-07		NA	NA	NA	NA	NA	NA	NA	NA	Inverse variance weighted	3	rs34383631,rs73496246,rs4939354	-0.061817280606938	0.073832569294527	0.402444735759755	0.948096010626262	TRUE	NA
ENSG00000013810	TACC3	2	-0.00139762813109615	0.0223146540872751	0.950058950579015	0.991197825890345	0	Inverse variance weighted	6	rs184201033,rs4608872,rs143345246,rs192487249,rs698424,rs3135835	0.00646921948972218	0.0248845827999397	0.794887705162572	0.940666511791409	FALSE	NA		NA	NA	NA	NA	NA	NA	NA	NA	Inverse variance weighted	2	rs147099090,rs798759	-0.0336918632136194	0.0504187989774599	0.503980343001377	0.967010678847795	TRUE	NA
ENSG00000014123	UFL1	3	-0.0416598406520078	0.0365702860895873	0.254631482002456	0.785344842024023	29.0264077222587	Inverse variance weighted	2	rs9386528,rs71560397	-0.0082643832931583	0.0274437289420295	0.763308330427988	0.931894262988348	TRUE	NA	Wald ratio	1	rs2472904	-0.0826980026463361	0.0563134018020289	0.141959914818482	0.718571658094582	TRUE	NA	Inverse variance weighted	2	rs9377598,rs2475023	-0.169384649477951	0.132387153825333	0.200733570534674	0.865667101074816	TRUE	NA
ENSG00000014138	POLA2	3	-0.0404371091446721	0.0220952436325117	0.067230901691315	0.473090373577749	0	Inverse variance weighted	3	rs574381,rs8638,rs72924721	-0.0311309423551023	0.0357546789845897	0.383928008763397	0.723676928942004	FALSE	NA	Wald ratio	1	rs4149813	-0.0407081177075223	0.0373157745652288	0.275312886521963	0.8314516679188	TRUE	NA	Inverse variance weighted	3	rs111868559,rs2904981,rs476824	-0.0533667109755396	0.0427193529592695	0.211577421511892	0.875147122146015	TRUE	NA
ENSG00000014164	ZC3H3	3	0.00873215521574487	0.011892515622109	0.462792510478346	0.885871694025387	0	Inverse variance weighted	4	rs116959942,rs4873794,rs391615,rs79860671	0.00817012025185729	0.0132109800304125	0.536289240088231	0.824934667648185	TRUE	NA	Wald ratio	1	rs3750207	0.0188284565169718	0.0324883171273239	0.56222118541764	0.932409012620368	TRUE	NA	Inverse variance weighted	3	rs2100423,rs28525624,rs7837362	-0.00739546654682349	0.0504152100252149	0.883375782224644	0.995669378607379	TRUE	NA
ENSG00000014216	CAPN1	3	-0.0189601962047394	0.0309367967704422	0.539963122604567	0.907175037092181	0	Inverse variance weighted	5	rs4930692,rs74483671,rs1195969,rs12362461,rs12789028	-0.0179343036890389	0.0455308991003912	0.693660018393849	0.904592654455087	FALSE	NA	Wald ratio	1	rs150475224	-0.0615109838538448	0.0669290497891576	0.358070665444835	0.870558715642414	TRUE	NA	Inverse variance weighted	2	rs3953797,rs1152639	0.00758334957661855	0.054294811952784	0.888920829642752	0.995669378607379	TRUE	NA
ENSG00000014257	ACPP	3	-0.0104563724251696	0.0112842766675921	0.354117608283606	0.852695001613771	0.402381878235862	Inverse variance weighted	7	rs9861105,rs56192118,rs143673075,rs75594491,rs148270413,rs149695844,rs143109315	-0.0100108572632699	0.0127079392956201	0.430834754245782	0.757646041542308	FALSE	NA	Wald ratio	1	rs75179602	-0.0849756228441956	0.0448382009901287	0.0580710367722645	0.571124183467205	TRUE	NA	Inverse variance weighted	3	rs7641576,rs79045106,rs4854894	0.0165771096510494	0.0280235240041097	0.554156887166671	0.971270558846876	TRUE	NA
ENSG00000014641	MDH1	3	0.017524776123443	0.0343750824838993	0.610184266849578	0.925266557661644	58.3266319597887	Wald ratio	1	rs262489	0.0659552578617485	0.0233117721752732	0.00466545696314293	0.0466797883177165	TRUE	0.0129163	Wald ratio	1	rs17028056	-0.0177127993573796	0.0377873052957432	0.639248343034235	0.950808958462993	TRUE	NA	Inverse variance weighted	2	rs17028056,rs6546001	-0.0342158685745494	0.062890857811124	0.586406000676581	0.973247385158289	TRUE	NA
ENSG00000014824	SLC30A9	3	0.029579306267346	0.0517857897890549	0.567873722461123	0.915923140050438	83.6941403322062	Inverse variance weighted	4	rs114299342,rs111311484,rs6816870,rs139876401	-0.002598984121131	0.0161599537949663	0.872228331831825	0.965515674925715	TRUE	NA	Wald ratio	1	rs4861157	-0.0263346645750116	0.0343813676395984	0.443701622367481	0.898577061303844	TRUE	NA	Inverse variance weighted	4	rs13116661,rs16853872,rs191991296,rs60267384	0.182957631121773	0.0774975745991195	0.0182347012558995	0.52454299442819	TRUE	0.0683143
ENSG00000014914	MTMR11	2	-0.0815228463873612	0.0465707239056427	0.0800291341173998	0.512925757511797	0	Inverse variance weighted	3	rs72692819,rs112111167,rs6700343	-0.0918547009674423	0.0501516685016369	0.0670202386027794	0.28480083411316	FALSE	NA		NA	NA	NA	NA	NA	NA	NA	NA	Wald ratio	1	rs1339495	-0.016826518593303	0.125497784508385	0.893340728139177	0.995669378607379	TRUE	NA
ENSG00000014919	COX15	3	-0.0174146579824861	0.0228714144356354	0.446408709784383	0.882454428506769	0	Inverse variance weighted	3	rs9988679,rs12779255,rs138638773	-0.0410569358505669	0.0352011452796359	0.243472046182274	0.584606632653574	FALSE	NA	Inverse variance weighted	2	rs77531528,rs11190243	-0.00594085227424083	0.0370909360290544	0.872747223436505	0.987317900646864	TRUE	NA	Inverse variance weighted	2	rs12355655,rs75469393	0.0110149029644519	0.0514502576550111	0.830478127257434	0.993456216352169	TRUE	NA
ENSG00000015133	CCDC88C	3	-0.0171242554724733	0.0352789262278086	0.627395352687614	0.928426219091416	0	Inverse variance weighted	2	rs17802308,rs1285834	-0.0415111555424039	0.048235902400651	0.389465948099983	0.728308117606708	FALSE	NA	Wald ratio	1	rs60542501	0.00449478893434333	0.0549006362694793	0.934749021275481	0.991776849399845	TRUE	NA	Inverse variance weighted	2	rs74084314,rs59867673	0.0618402360503445	0.154486943971821	0.688939799325025	0.981111557399839	TRUE	NA
ENSG00000015475	BID	3	0.0289692938333907	0.0404237802594795	0.473596318383338	0.888720611013958	35.7062198851282	Inverse variance weighted	2	rs3788279,rs61500625	0.0636713977067382	0.0283235700940688	0.0245761625979504	0.149968605391668	TRUE	0.761514	Wald ratio	1	rs9605356	-0.0292290777909015	0.0542322648168534	0.58991373827168	0.940899472652322	TRUE	NA	Inverse variance weighted	3	rs174309,rs2289717,rs8919	0.00221874743516572	0.170886617562235	0.989640765260407	0.998833216829692	FALSE	NA
ENSG00000015532	XYLT2	3	-0.0263838069208829	0.0283017750898487	0.351216887275013	0.851021139390793	0	Wald ratio	1	rs58692908	-0.0210252188964268	0.0345414310441298	0.542726189445172	0.829544228665669	TRUE	NA	Wald ratio	1	rs9892481	-0.0294870654753268	0.0505492551005603	0.559668927199412	0.932360994590544	TRUE	NA	Wald ratio	1	rs9909987	-0.199262825703923	0.229692124210433	0.385656409387884	0.946108839216509	TRUE	NA
ENSG00000015676	NUDCD3	2	-0.0295269539033119	0.0325994642898855	0.365068367821353	0.858310418688525	0	Inverse variance weighted	2	rs62459095,rs6965960	-0.0146548460680876	0.0410641298396738	0.721183841283377	0.914102231561068	FALSE	NA		NA	NA	NA	NA	NA	NA	NA	NA	Inverse variance weighted	2	rs11496034,rs79260156	-0.0548741978415423	0.0536094971689108	0.306028506547036	0.918702047019212	TRUE	NA
ENSG00000016391	CHDH	3	0.0815281083652521	0.100768511172315	0.418478712981246	0.879131833438937	91.3486186006966	Wald ratio	1	rs2680671	0.29347579754304	0.0728894137688597	5.66575872477098e-05	0.00130008091729972	TRUE	0.998685	Inverse variance weighted	2	rs73843307,rs7617567	0.0230853362661039	0.0294521195156284	0.433142230807661	0.897158790105849	TRUE	NA	Inverse variance weighted	2	rs11705918,rs1401498	-0.0534864678111371	0.056558859428426	0.344312858200314	0.934093901363758	TRUE	NA
ENSG00000016864	GLT8D1	2	-0.0134652880820524	0.0205354439946135	0.512010980995967	0.903626175157907	0	Wald ratio	1	rs6445535	-0.0100940423485784	0.0319644674371648	0.752162308378054	0.927614288649872	TRUE	NA	Wald ratio	1	rs12635140	-0.0158346473045472	0.0267970954384644	0.554581334468169	0.93102136795088	TRUE	NA		NA	NA	NA	NA	NA	NA	NA	NA
ENSG00000017260	ATP2C1	2	0.041653463759732	0.105697341214132	0.693520191570514	0.940416903960955	0	Inverse variance weighted	2	rs2669858,rs1225044	0.0764212644196165	0.125868635131747	0.543750724369487	0.830060450442856	FALSE	NA		NA	NA	NA	NA	NA	NA	NA	NA	Inverse variance weighted	2	rs75620803,rs80201980	-0.0415031579830985	0.194660274866146	0.831164608028108	0.993456216352169	TRUE	NA
ENSG00000017797	RALBP1	2	-0.0131341441800251	0.0086226898445727	0.127706848494403	0.622476949267664	0	Inverse variance weighted	5	rs2170299,rs72941910,rs117549632,rs11876700,rs116953370	-0.0104448929392245	0.00909095348202404	0.250583768492603	0.593049438743895	TRUE	NA		NA	NA	NA	NA	NA	NA	NA	NA	Inverse variance weighted	4	rs75082444,rs894756,rs191087487,rs2904142	-0.0372397792453958	0.0272178010603742	0.171245068624118	0.850212961463542	TRUE	NA
ENSG00000018189	RUFY3	3	0.0823455699409139	0.0220083162632545	0.000182877066004922	0.0102322668059851	0	Inverse variance weighted	3	rs115816972,rs7681549,rs34166704	0.0714939061356283	0.0311989283829876	0.021931620182029	0.138814156767637	TRUE	0.207389	Inverse variance weighted	2	rs142356920,rs56348032	0.0907622478392352	0.0339111051682663	0.00744009680214744	0.32759695793411	TRUE	0.456636	Inverse variance weighted	2	rs9995289,rs77863778	0.105193349569028	0.0772422699808482	0.173241288165667	0.852492844733589	TRUE	NA
ENSG00000018280	SLC11A1	2	-0.0154348936229603	0.050733474039021	0.760948934532062	0.955710922416223	71.7687549668824	Inverse variance weighted	4	rs2230054,rs62182083,rs13004810,rs7558110	0.0250607185961146	0.0181218858937074	0.166696163331193	0.483712138117811	FALSE	NA		NA	NA	NA	NA	NA	NA	NA	NA	Inverse variance weighted	3	rs16859497,rs4672884,rs62182085	-0.0789945053197462	0.0522334411885056	0.130448447096007	0.80220390747598	TRUE	NA
ENSG00000018510	AGPS	2	0.0283609313693322	0.017606669897691	0.10722198994046	0.578915304441176	0	Inverse variance weighted	3	rs76918725,rs2706123,rs59751564	0.0296615178483324	0.0178141424081818	0.0959018846411868	0.351668390102913	FALSE	NA		NA	NA	NA	NA	NA	NA	NA	NA	Inverse variance weighted	3	rs11902861,rs74866607,rs57527255	-0.0265014430428425	0.11569979841296	0.818827339203236	0.992170951188026	TRUE	NA
ENSG00000018699	TTC27	3	-0.00428617136596507	0.0104762554608801	0.682442792571491	0.939504336739853	0	Inverse variance weighted	3	rs111896629,rs76414966,rs17324902	0.000919333854519728	0.0127751070254134	0.942631426230643	0.985959907758528	FALSE	NA	Inverse variance weighted	2	rs41410549,rs116115559	-0.0133068100275226	0.018802214991639	0.479115638874957	0.914401119881621	TRUE	NA	Inverse variance weighted	2	rs62150378,rs111896629	-0.0453208385154587	0.0802018751418911	0.572016273712909	0.972766552662502	FALSE	NA
ENSG00000018869	ZNF582	2	-0.0510494668348034	0.103236840306137	0.620960976237449	0.926676850828684	67.4956418071023	Wald ratio	1	rs12609819	-0.176581765229823	0.107106972352516	0.0992196360395762	0.358391135469059	TRUE	NA		NA	NA	NA	NA	NA	NA	NA	NA	Inverse variance weighted	2	rs56089429,rs17207481	0.0338517524741687	0.0540533313158083	0.531140618247171	0.967010678847795	TRUE	NA
ENSG00000019102	VSIG2	2	0.0163402896007926	0.0345391510026244	0.636145611262511	0.930349546993951	0	Wald ratio	1	rs12293621	0.0157101378839097	0.041239111945263	0.703238583398932	0.909004621418591	TRUE	NA		NA	NA	NA	NA	NA	NA	NA	NA	Wald ratio	1	rs1939214	0.017820936574278	0.0632138882257408	0.778008769086915	0.98955240124375	TRUE	NA
ENSG00000019169	MARCO	2	-0.00777079416239436	0.0133479434892827	0.56045107340371	0.912625325560291	68.2502898767647	Inverse variance weighted	6	rs75384632,rs143081698,rs13004092,rs12617682,rs17805141,rs115098279	0.00369919135529481	0.00780345512490135	0.635467592163618	0.879783709556385	FALSE	NA		NA	NA	NA	NA	NA	NA	NA	NA	Inverse variance weighted	5	rs7585732,rs79311189,rs4849714,rs181776744,rs2422391	-0.0233041699559654	0.0130621249287644	0.0744070084558004	0.716198620853014	TRUE	NA
ENSG00000019186	CYP24A1	2	-0.00996318076239131	0.0204180857221518	0.625579157415208	0.927705075162277	0	Inverse variance weighted	2	rs6097757,rs912505	-0.0121066973735564	0.0269915668716344	0.653766198821921	0.886247140220879	TRUE	NA		NA	NA	NA	NA	NA	NA	NA	NA	Inverse variance weighted	2	rs460536,rs4809957	-0.00709573835247969	0.0312184992531718	0.820196115078327	0.992839919136951	TRUE	NA
ENSG00000019485	PRDM11	3	0.0359485090789934	0.0357779898922436	0.315009521877713	0.828953560700767	0	Inverse variance weighted	3	rs12363092,rs2863165,rs1545466	0.0798427619271349	0.0734207503730362	0.276829760385351	0.624723242787803	FALSE	NA	Wald ratio	1	rs115033659	0.0180676201531486	0.0446285660193157	0.68559197018285	0.962625663385109	TRUE	NA	Wald ratio	1	rs138668661	0.0448666918059804	0.103350511864359	0.664200125253591	0.978864392152009	TRUE	NA
ENSG00000019991	HGF	2	0.0297687280597527	0.0475512625714513	0.531292351639219	0.906231138018712	0	Wald ratio	1	rs2057938	0.0248425616540134	0.0628370677130926	0.692585461896193	0.904211755551479	TRUE	NA		NA	NA	NA	NA	NA	NA	NA	NA	Wald ratio	1	rs5745695	0.0363699099611588	0.0727398199223176	0.617075077451974	0.97372862006108	TRUE	NA
ENSG00000019995	ZRANB1	2	-0.00365048526038897	0.0287379590000366	0.898919344288816	0.984551151880659	3.53882901189727	Inverse variance weighted	3	rs117385447,rs77741718,rs76798703	0.00234010305538503	0.0222622106894805	0.916284172778824	0.976295365162932	FALSE	NA		NA	NA	NA	NA	NA	NA	NA	NA	Wald ratio	1	rs4962419	-0.141511784344013	0.139518660620858	0.310446438696633	0.921209141416786	TRUE	NA
ENSG00000020129	NCDN	2	0.0160471399020625	0.0415412515640075	0.699278878188842	0.943159486623547	0		NA	NA	NA	NA	NA	NA	NA	NA	Wald ratio	1	rs1203140	0.0129881355620974	0.0429952073779776	0.762588537368614	0.976800109803105	TRUE	NA	Wald ratio	1	rs11264170	0.0589952429412759	0.161102394185792	0.714217943991724	0.984802219579543	TRUE	NA
ENSG00000020181	GPR124	2	0.0104449251997962	0.0138164813709799	0.449663720715333	0.884413010438831	0	Inverse variance weighted	2	rs77626567,rs7827048	0.00991877016948539	0.0149879655919092	0.50811075864294	0.809221257458298	TRUE	NA		NA	NA	NA	NA	NA	NA	NA	NA	Inverse variance weighted	3	rs9642768,rs7827048,rs10089977	0.0134214715779837	0.035648573082009	0.706549723108786	0.983768789646903	FALSE	NA
ENSG00000020256	ZFP64	2	0.0376567961903923	0.0313091372433114	0.229076400002457	0.762470411636791	26.468374901765	Inverse variance weighted	2	rs4811293,rs6068092	0.0592725626982819	0.0292239337650408	0.042537814375099	0.216311797825023	TRUE	0.0717401		NA	NA	NA	NA	NA	NA	NA	NA	Inverse variance weighted	2	rs2016835,rs6021726	-0.00769260534772648	0.0494304072696697	0.876328646328096	0.995353439183294	TRUE	NA
ENSG00000020426	MNAT1	2	0.0091751788681184	0.0313589721650952	0.769839039325436	0.958390181328268	0	Wald ratio	1	rs4151257	0.00442818715493062	0.0369015596244218	0.904483147958832	0.973748530557463	TRUE	NA	Wald ratio	1	rs181546079	0.0215136085592913	0.059492939870666	0.717638885677899	0.970348480338964	TRUE	NA		NA	NA	NA	NA	NA	NA	NA	NA
ENSG00000020577	SAMD4A	2	0.0147739109318866	0.0259009528763923	0.5684062355481	0.916111368336489	24.8434104353617	Inverse variance weighted	2	rs61976998,rs1951438	-0.00157653296407965	0.0230045487141812	0.945362658653715	0.986964930234182	TRUE	NA		NA	NA	NA	NA	NA	NA	NA	NA	Inverse variance weighted	3	rs10132267,rs80107706,rs35489988	0.0558039504937238	0.0441059677639424	0.205790866466215	0.871081150144904	TRUE	NA
ENSG00000020633	RUNX3	2	-0.0776990045441815	0.0362751722226283	0.0321988382197925	0.327806902200666	0	Inverse variance weighted	2	rs1984520,rs4320727	-0.0763416792273139	0.0366217373610959	0.0371056107933312	0.197174599746764	TRUE	0.189719		NA	NA	NA	NA	NA	NA	NA	NA	Inverse variance weighted	3	rs3131520,rs72662659,rs425670	-0.148397296959513	0.264302597352762	0.57447893560157	0.972766552662502	FALSE	NA
ENSG00000020922	MRE11A	3	-0.0079913824422121	0.00837905983894163	0.340219019063978	0.844914320891609	0	Inverse variance weighted	5	rs34473382,rs1792619,rs675478,rs72965878,rs77097586	-0.00688337325660597	0.00979162190430049	0.482064465299805	0.791961113525382	TRUE	NA	Wald ratio	1	rs659349	-0.0158177973144131	0.0206319095405388	0.443279727088509	0.898577061303844	TRUE	NA	Inverse variance weighted	3	rs115268547,rs509744,rs1792620	-0.003326339590999	0.0261363114563246	0.898727574865892	0.995669378607379	FALSE	NA
ENSG00000021300	PLEKHB1	2	0.0312167299245937	0.0582187315108541	0.591822160426579	0.920736613551278	60.6071137774855	Inverse variance weighted	5	rs3741147,rs117793089,rs111505943,rs2851712,rs78735409	-0.00847297388654239	0.0149371030406131	0.570548790425591	0.847049829778973	FALSE	NA		NA	NA	NA	NA	NA	NA	NA	NA	Inverse variance weighted	3	rs670811,rs11235898,rs76617396	0.116614714118719	0.0770756781549813	0.130282252290508	0.80220390747598	TRUE	NA
ENSG00000021355	SERPINB1	3	0.0204420308819002	0.0163119336164588	0.210134810875295	0.740750039571966	28.7754993188106	Inverse variance weighted	4	rs9378712,rs67462420,rs15286,rs6915667	0.0094430821578012	0.0134020725258997	0.481060041253407	0.791714989807238	FALSE	NA	Inverse variance weighted	2	rs7757819,rs6596922	0.0442177029283809	0.0214899363166356	0.0396285021219225	0.511042463424758	TRUE	0.00938964	Inverse variance weighted	2	rs116210820,rs4613858	-0.144565963050826	0.144235044287419	0.316201473675184	0.922821531822079	TRUE	NA
ENSG00000021488	SLC7A9	2	0.00713331131363416	0.0243686035476183	0.769731987857074	0.958390181328268	0	Inverse variance weighted	5	rs141165770,rs11084665,rs150339651,rs11673360,rs11084688	0.0200405940869237	0.0278706641364448	0.472105845528371	0.785695432633081	FALSE	NA		NA	NA	NA	NA	NA	NA	NA	NA	Wald ratio	1	rs61743316	-0.0347629600660496	0.0502131645398495	0.488744120386507	0.964003904930017	TRUE	NA
ENSG00000021574	SPAST	2	-0.0458972352481412	0.0609570078003444	0.451483349609067	0.88468592597075	1.4197600047536	Wald ratio	1	rs12712326	-0.0645956638450737	0.0610722639989787	0.29019574334338	0.637826423663115	TRUE	NA		NA	NA	NA	NA	NA	NA	NA	NA	Wald ratio	1	rs11124272	0.152823035854256	0.207050564705766	0.46045657725458	0.960622027186697	TRUE	NA
ENSG00000021762	OSBPL5	2	0.00995560039031741	0.0180099054606758	0.580410838719826	0.918307451278952	7.84991431885123	Inverse variance weighted	5	rs139651453,rs79688673,rs7103109,rs67698547,rs35496600	0.00564558779067381	0.00971854954985528	0.561302140681845	0.840924736236855	TRUE	NA		NA	NA	NA	NA	NA	NA	NA	NA	Inverse variance weighted	3	rs113189224,rs7933740,rs7924421	0.0852121541018542	0.0757589788294518	0.260682439972104	0.900082281190345	FALSE	NA
ENSG00000021776	AQR	3	0.0651530028991612	0.0249249239125146	0.00894968993656469	0.162804142230576	0	Wald ratio	1	rs3848167	0.0924222716464211	0.0399452191014193	0.0206827847457839	0.133135437047919	TRUE	0.0249829	Wald ratio	1	rs12708534	0.0445955075972164	0.0338182599278891	0.18727567478139	0.77115020370249	TRUE	NA	Wald ratio	1	rs3743121	0.0733038102867161	0.0959750918186902	0.444998638848483	0.957517442835159	TRUE	NA
ENSG00000022277	RTFDC1	2	-0.0211374000183384	0.114284361888971	0.853264771500253	0.976041262263859	23.4627626336953	Inverse variance weighted	2	rs3761207,rs4811694	0.0211688373457106	0.0198779457885028	0.286902678063191	0.634223953536983	TRUE	NA		NA	NA	NA	NA	NA	NA	NA	NA	Inverse variance weighted	2	rs6069756,rs73913165	-0.329860562042392	0.306456042164284	0.281761125301128	0.912160172811105	FALSE	NA
ENSG00000022556	NLRP2	3	0.0158670735287744	0.00833880074945404	0.0570665930247132	0.437973476112234	0	Inverse variance weighted	5	rs4806605,rs6509911,rs10401614,rs8182483,rs2288519	0.0172451600777194	0.00893055844691395	0.0534795668649705	0.249486447606705	TRUE	NA	Inverse variance weighted	2	rs104895538,rs4528695	0.00047438472002646	0.0257022192551896	0.9852743161526	0.998706177748348	TRUE	NA	Inverse variance weighted	3	rs2532058,rs1654439,rs451276	0.0341741504340085	0.055136934677951	0.535386144964327	0.96793074267317	FALSE	NA
ENSG00000022567	SLC45A4	2	-0.0229868413388652	0.0166533424842385	0.167489994362652	0.688211774289654	0	Inverse variance weighted	5	rs35684378,rs35169207,rs80331480,rs62524214,rs10101616	-0.0270556102635342	0.0184797200915776	0.143174727550729	0.445464197913107	FALSE	NA		NA	NA	NA	NA	NA	NA	NA	NA	Inverse variance weighted	3	rs13276309,rs62522500,rs138794159	-0.00540115712877713	0.0384187748078939	0.888196695092508	0.995669378607379	TRUE	NA
ENSG00000022840	RNF10	3	-0.00779410376318707	0.034893724908241	0.823249950123628	0.969601171860535	0.00488786192062006	Inverse variance weighted	4	rs2673623,rs76614912,rs10849785,rs144782841	0.00568759677797823	0.0578138385866191	0.921632322404243	0.978734479897799	FALSE	NA	Wald ratio	1	rs7979366	-0.0210038091025567	0.0440668151759522	0.633621689751521	0.949019920402055	TRUE	NA	Wald ratio	1	rs79335460	0.374100913048451	0.371409539573283	0.313816391534552	0.922821531822079	TRUE	NA
ENSG00000022976	ZNF839	2	0.129404314090949	0.0448810513920394	0.00393566459019289	0.0959776482487109	0	Inverse variance weighted	2	rs2251246,rs12889712	0.129379785998674	0.0544898227154167	0.0175782386997814	0.119476082619199	TRUE	0.151674		NA	NA	NA	NA	NA	NA	NA	NA	Wald ratio	1	rs1543540	0.129456058430473	0.0791434418352234	0.101899398221275	0.768995513435245	TRUE	NA
ENSG00000023041	ZDHHC6	3	-0.0899203653430934	0.0212570472996457	2.33542046129876e-05	0.00211805845235174	0	Wald ratio	1	rs1887139	-0.0834593677520631	0.0241104840172627	0.000537097369288895	0.00835434647524155	TRUE	0.0533579	Wald ratio	1	rs8624	-0.107745054785525	0.0504700519784827	0.0327747794725053	0.479615089706562	TRUE	0.0153895	Wald ratio	1	rs768103	-0.130987564368108	0.0998780178306822	0.189697196218977	0.860016273353644	TRUE	NA
ENSG00000023171	GRAMD1B	2	-0.00837974291983995	0.0118260665751428	0.478583646471096	0.889665600856415	0	Inverse variance weighted	4	rs2282561,rs10893036,rs55837399,rs35923643	-0.0100464531684879	0.0121514287081344	0.408366669255086	0.742278269844024	FALSE	NA		NA	NA	NA	NA	NA	NA	NA	NA	Inverse variance weighted	2	rs7395738,rs735665	0.0214995230552458	0.0514496295888699	0.676038382641891	0.978864392152009	TRUE	NA
ENSG00000023191	RNH1	3	0.0311785436258972	0.0166090962040852	0.0604911145692726	0.452493102837319	0.0862855801033563	Inverse variance weighted	3	rs10902149,rs12419766,rs7942030	0.0341499111394894	0.0186421123904293	0.0669709132756361	0.28480083411316	TRUE	NA	Wald ratio	1	rs7930593	0.00671637906571809	0.0373598585530569	0.857328990408878	0.984103951401306	TRUE	NA	Inverse variance weighted	2	rs61876342,rs6598007	0.237978356229716	0.15163844733945	0.116559406462719	0.785223918218787	FALSE	NA
ENSG00000023228	NDUFS1	3	-0.0208803482563741	0.0267002724881241	0.434198392152739	0.881990549323735	0	Wald ratio	1	rs12694039	0.0161936829320256	0.0615359951416972	0.7924288824046	0.93957996776731	TRUE	NA	Wald ratio	1	rs6435324	-0.0352535805375711	0.0303487345497351	0.245391414275572	0.819054359053538	TRUE	NA	Wald ratio	1	rs12329039	0.0890254195745487	0.137482293520189	0.517281878748707	0.967010678847795	TRUE	NA
ENSG00000023445	BIRC3	2	0.0277011763221077	0.0170714121048465	0.104661119902258	0.573116692882292	0	Inverse variance weighted	2	rs17882391,rs11225418	0.0271837201195922	0.0171360105796395	0.112659807104832	0.386650129081047	TRUE	NA		NA	NA	NA	NA	NA	NA	NA	NA	Inverse variance weighted	2	rs12288713,rs10895323	0.0959460244327501	0.196792190034929	0.625868646921031	0.97551862478006	TRUE	NA
ENSG00000023516	AKAP11	3	0.00344276758278964	0.0226302913530966	0.879083658602088	0.981111947781113	2.03027593404154	Inverse variance weighted	2	rs9562397,rs7318320	0.0141909291078607	0.0239915074311247	0.554186782381142	0.836249468846038	TRUE	NA	Wald ratio	1	rs7319267	-0.0448942201248855	0.0505770327989216	0.374734188157656	0.879696839417114	TRUE	NA	Inverse variance weighted	2	rs875006,rs9590609	0.233006890655715	0.375749437291157	0.535183779679152	0.96793074267317	FALSE	NA
ENSG00000023572	GLRX2	3	-0.0369761737762365	0.0258265579200234	0.152226472626495	0.660793016071332	0	Inverse variance weighted	2	rs34961778,rs2038750	-0.0415851717120414	0.0375123126100323	0.267614030913384	0.614122323708817	TRUE	NA	Wald ratio	1	rs912070	-0.0335857300949972	0.0407226977401842	0.409517929215965	0.892154780235158	TRUE	NA	Inverse variance weighted	2	rs10921330,rs113050114	-0.0303431470544866	0.0734089100965177	0.67935445229824	0.978924914331238	TRUE	NA
ENSG00000023608	SNAPC1	3	0.00261817255216103	0.0190069822909216	0.890439634191795	0.98269272111981	0.0786613612686637	Inverse variance weighted	3	rs75500771,rs139846290,rs61451382	-0.00678730289687877	0.0263004225589231	0.796354267706089	0.940954195314397	FALSE	NA	Wald ratio	1	rs72714599	-0.00436065888309821	0.0311475634507015	0.888659990388187	0.988667048401576	TRUE	NA	Inverse variance weighted	2	rs72714546,rs72563761	0.0730751861295134	0.0582426873426064	0.209599618163111	0.873871711670878	TRUE	NA
ENSG00000023697	DERA	3	0.0116372311933241	0.0293124700708636	0.691362917835806	0.940416903960955	21.5304226733709	Inverse variance weighted	2	rs11056593,rs79082473	-0.00901788647305983	0.0350798037546472	0.797126467355194	0.941346900974266	TRUE	NA	Wald ratio	1	rs10846253	0.0499707642310418	0.0353241609219434	0.157175791714437	0.734426815273888	TRUE	NA	Inverse variance weighted	2	rs7294377,rs77632390	-0.115171285177187	0.113067431411001	0.308389545820022	0.919194886516717	TRUE	NA
ENSG00000023839	ABCC2	3	0.00582955392717897	0.0363113244321229	0.872452810151257	0.979121867094044	0	Inverse variance weighted	2	rs2756109,rs603424	-0.00402174739347922	0.103645420775662	0.969047498129292	0.992593751671331	FALSE	NA	Wald ratio	1	rs2180989	0.00748767964711398	0.0395183092486571	0.849721578471507	0.984099773026694	TRUE	NA	Inverse variance weighted	2	rs78344759,rs13377085	4.45279532851278e-05	0.199951696478839	0.999822316255464	1	FALSE	NA
ENSG00000023892	DEF6	3	-0.0105883978078038	0.0325186186732603	0.74471920371342	0.950276044856233	77.5493209008437	Inverse variance weighted	4	rs17644393,rs820077,rs9368868,rs12214540	0.021203861341284	0.012004777050509	0.0773479950321073	0.311237359613134	TRUE	NA	Wald ratio	1	rs8205	-0.0479710810596946	0.0203989176468795	0.0186904349315904	0.410840166613341	TRUE	0.0641116	Inverse variance weighted	2	rs9469972,rs4142412	0.0101761331444275	0.181961780296791	0.955401902571504	0.997435480836861	FALSE	NA
ENSG00000023902	PLEKHO1	2	-0.00352003309030105	0.0423816044325538	0.933807264116722	0.988430460973763	29.5527977201532	Wald ratio	1	rs16833244	0.0170971755467631	0.022496283614162	0.447254584875199	0.769871267765648	TRUE	NA		NA	NA	NA	NA	NA	NA	NA	NA	Inverse variance weighted	3	rs61817552,rs1105210,rs75125100	-0.0906414483069264	0.087585127012594	0.300717745776259	0.918702047019212	TRUE	NA
ENSG00000023909	GCLM	3	0.00393069669450786	0.0236883010960172	0.868208819148497	0.978443636889332	0	Wald ratio	1	rs72723192	-0.00129152548522916	0.0342254253585728	0.96989829292834	0.993148666905969	TRUE	NA	Inverse variance weighted	2	rs10874811,rs114334776	0.01384897262858	0.0337555103281171	0.681605736388911	0.962602032897829	TRUE	NA	Wald ratio	1	rs77102649	-0.0796957700603782	0.140333855975883	0.570102033612566	0.972766552662502	TRUE	NA
ENSG00000024048	UBR2	2	-0.047971114664017	0.0202526646381442	0.0178539959048793	0.238329599413123	0	Inverse variance weighted	2	rs9381192,rs12191298	-0.047529147955694	0.0202906019981415	0.0191590497601802	0.126454282866419	TRUE	0.093321		NA	NA	NA	NA	NA	NA	NA	NA	Inverse variance weighted	2	rs75038193,rs9357403	-0.165831554151005	0.331347869043632	0.616740167766162	0.97372862006108	FALSE	NA
ENSG00000024422	EHD2	2	0.0244324362369679	0.0457203200768696	0.593072426181314	0.921255826831542	0		NA	NA	NA	NA	NA	NA	NA	NA	Wald ratio	1	rs16972441	0.0253599561117494	0.0533076628471468	0.634268059611917	0.949410767780447	TRUE	NA	Wald ratio	1	rs11083892	0.0218519941828484	0.0889150108129696	0.805865923500014	0.991735767194122	TRUE	NA
ENSG00000024862	CCDC28A	2	0.0147763078765889	0.0311626799801782	0.63538097478467	0.930297418036337	0	Inverse variance weighted	3	rs9385834,rs6915060,rs75393372	-0.0110087942382783	0.0408378333952375	0.78748845459597	0.939308311565642	FALSE	NA		NA	NA	NA	NA	NA	NA	NA	NA	Wald ratio	1	rs12210412	0.0507218470266666	0.0482170644574484	0.292823383989479	0.916386562248324	TRUE	NA
ENSG00000025039	RRAGD	2	0.0176799505023984	0.0111136425881918	0.111647141397686	0.588201144809839	0	Inverse variance weighted	8	rs118093376,rs72913764,rs1998576,rs118045883,rs78309558,rs55646734,rs113458269,rs117199467	0.0174872921941507	0.0111325663985356	0.116223750399703	0.393211100306389	TRUE	NA		NA	NA	NA	NA	NA	NA	NA	NA	Inverse variance weighted	2	rs7774043,rs72912510	0.0742043548551697	0.19068626847455	0.697169868388946	0.982882082831859	FALSE	NA
ENSG00000025156	HSF2	2	0.0196989580226953	0.0457863090634978	0.667023348696693	0.93680323750155	65.059282109293	Inverse variance weighted	3	rs1324093,rs2684256,rs516805	-0.0128007905989507	0.00957214357127031	0.18112599220122	0.506016753996331	TRUE	NA		NA	NA	NA	NA	NA	NA	NA	NA	Inverse variance weighted	2	rs75752623,rs6926219	0.0842036445685437	0.0565353593643569	0.136382625639082	0.812576976570704	TRUE	NA
ENSG00000025293	PHF20	2	-0.113495929760243	0.152860459947596	0.457796186767413	0.884868145352226	93.1066469109507	Wald ratio	1	rs56052651	-0.266377571084827	0.0568147966299805	2.75181852895586e-06	0.000100311914384848	TRUE	0.655408	Wald ratio	1	rs60646509	0.0393433517449934	0.056700712808961	0.48775900300286	0.916224748808138	TRUE	NA		NA	NA	NA	NA	NA	NA	NA	NA
ENSG00000025434	NR1H3	3	0.0135300538441813	0.00908158660149781	0.136267965555687	0.638928800094067	0	Inverse variance weighted	3	rs61882672,rs111927021,rs7395581	0.0157267009862753	0.00981846679934563	0.109211539275431	0.380067411648988	TRUE	NA	Wald ratio	1	rs1055510	0.00853830604277265	0.045893394979903	0.852408287000742	0.984099773026694	TRUE	NA	Inverse variance weighted	3	rs61884152,rs2867972,rs326222	-0.00245923635002266	0.0279850947726324	0.929974716204493	0.995669378607379	TRUE	NA
ENSG00000025708	TYMP	2	0.0159021654435214	0.00790225254796847	0.044182155039099	0.384669346956365	0	Inverse variance weighted	5	rs143657796,rs62241209,rs134975,rs7288050,rs3888396	0.0163510191881232	0.00792456765630392	0.0390810339625151	0.204155203757146	TRUE	1.12558e-07		NA	NA	NA	NA	NA	NA	NA	NA	Inverse variance weighted	2	rs28570650,rs131807,rs131777	-0.0634600887060585	0.105373195042853	0.547013536021005	0.970382235506982	TRUE	NA
ENSG00000025770	NCAPH2	2	-0.0266067723425561	0.0496147184654691	0.591773531156258	0.920736613551278	0	Wald ratio	1	rs470120	-0.013841235680386	0.0521081813849824	0.790528029851141	0.93957996776731	TRUE	NA		NA	NA	NA	NA	NA	NA	NA	NA	Inverse variance weighted	2	rs28570255,rs966020	-0.150497411487649	0.162332555052625	0.353878135052186	0.938133817379644	TRUE	NA
ENSG00000025772	TOMM34	3	-0.0155111576523492	0.01383613042114	0.262261545858709	0.78955986501777	37.0799032488257	Inverse variance weighted	6	rs6031289,rs745975,rs11697169,rs2234200,rs7138,rs138567532	-0.00191990784807835	0.0138320874119466	0.88960738756978	0.969702903194724	FALSE	NA	Wald ratio	1	rs76026330	-0.00172580674495723	0.0318610475992103	0.956802377825915	0.995647504269086	TRUE	NA	Inverse variance weighted	3	rs186610246,rs6065877,rs2234197	-0.0382923782016426	0.0171813363981067	0.0258325788748165	0.57723214333468	FALSE	0.162805
ENSG00000025800	KPNA6	2	0.0373145429565443	0.0737883600902012	0.613069463848168	0.926186798827588	52.8360112686631	Inverse variance weighted	2	rs41311197,rs9645309	-0.0122424154025812	0.034440283748627	0.722239087424914	0.914574996452711	TRUE	NA		NA	NA	NA	NA	NA	NA	NA	NA	Wald ratio	1	rs113707886	0.147182506307822	0.103928871801033	0.15672135493354	0.836653352033663	TRUE	NA
ENSG00000026025	VIM	2	0.0197384284780438	0.0138492344989102	0.154088974512922	0.664843193151778	0	Inverse variance weighted	3	rs2932908,rs12261966,rs165530	0.0200352532854153	0.0140436161578682	0.153682276917829	0.462940992540927	TRUE	NA		NA	NA	NA	NA	NA	NA	NA	NA	Inverse variance weighted	4	rs11254064,rs10795464,rs1687701,rs80319646	0.0092380840074734	0.0835277199660298	0.911934324300694	0.995669378607379	TRUE	NA
ENSG00000026103	FAS	2	-0.00664828022670319	0.0240543491116831	0.782251771527142	0.961854282827702	0	Inverse variance weighted	4	rs78651267,rs1530281,rs7082101,rs11202926	-0.0138258856908876	0.0283449725879448	0.625711303332696	0.876702833026625	FALSE	NA		NA	NA	NA	NA	NA	NA	NA	NA	Inverse variance weighted	3	rs35595938,rs7090346,rs3740286	0.0118240095282374	0.0454722680360228	0.794843080987759	0.991059997412041	TRUE	NA
ENSG00000026297	RNASET2	2	-0.028741330364748	0.00568263261941402	4.24233945862444e-07	8.09710307297297e-05	0	Inverse variance weighted	5	rs118051809,rs62436418,rs204295,rs17617310,rs4235920	-0.028970451577286	0.00577203372148254	5.19123839091525e-07	2.36933809189746e-05	TRUE	0.8317		NA	NA	NA	NA	NA	NA	NA	NA	Inverse variance weighted	3	rs62428263,rs364283,rs143173979	-0.0215163088766288	0.0324127427018912	0.506803903764452	0.967010678847795	FALSE	NA
ENSG00000026508	CD44	2	-0.0360500960651545	0.0315607356196856	0.253352148275814	0.78348883652222	0	Inverse variance weighted	3	rs286873,rs507230,rs927335	-0.0516389443660451	0.0406750775691241	0.20424584882384	0.535300070837796	FALSE	NA		NA	NA	NA	NA	NA	NA	NA	NA	Inverse variance weighted	3	rs34197183,rs16928387,rs927335	-0.0124653947373023	0.0500306983283102	0.803240947069714	0.991374005868421	TRUE	NA
ENSG00000026559	KCNG1	2	0.0114652883790295	0.0534543908929753	0.830167063775244	0.971117701647723	0	Wald ratio	1	rs6020905	0.00834509033566822	0.0607999438741542	0.890829316006346	0.970068592267389	TRUE	NA		NA	NA	NA	NA	NA	NA	NA	NA	Wald ratio	1	rs7266895	0.0220884001023042	0.112185821572229	0.843912686759148	0.993456216352169	TRUE	NA
ENSG00000026652	AGPAT4	3	0.031141980109841	0.0310591410421283	0.316021489707236	0.829414448870362	34.3866251878533	Inverse variance weighted	3	rs6455707,rs112049074,rs6914451	-0.000748016033423248	0.0256060370851056	0.976695122051036	0.994642273014088	FALSE	NA	Wald ratio	1	rs3757025	0.0632420330732582	0.0390612557217183	0.105437017780125	0.662772565753321	TRUE	NA	Wald ratio	1	rs41272056	0.142715329647152	0.129075280441938	0.268867150981574	0.904736683456993	TRUE	NA
ENSG00000026751	SLAMF7	3	0.00583004866894116	0.0176213436852169	0.740756628937973	0.949825217100731	0.334517008398157	Wald ratio	1	rs3766370	-0.0010887291620612	0.021774583241224	0.960122388323255	0.990857507415907	TRUE	NA	Wald ratio	1	rs17313034	0.03153001962998	0.0305129222225613	0.301447933138049	0.841140532883347	TRUE	NA	Wald ratio	1	rs983494	-0.204507690341272	0.127107210316277	0.107629779568919	0.781752766800445	TRUE	NA
ENSG00000026950	BTN3A1	2	-0.0288137935649988	0.0144821460228851	0.046634134352741	0.394704459131274	0	Inverse variance weighted	3	rs3804122,rs10946812,rs12211533	-0.027264417503717	0.0148867755550068	0.0670330794500091	0.28480083411316	TRUE	NA		NA	NA	NA	NA	NA	NA	NA	NA	Wald ratio	1	rs2893847	-0.0561587420441782	0.0625404172764712	0.369207310198107	0.942605553774409	TRUE	NA
ENSG00000027001	MIPEP	2	-0.0352328787612628	0.0410750285824145	0.391020130562926	0.869117475820559	74.0303352093588	Wald ratio	1	rs7997447	-0.0788692414704665	0.0329259940119423	0.0166045593653661	0.114873486074599	TRUE	0.0314245	Wald ratio	1	rs9578652	0.00343115894255603	0.0259787748507814	0.894924596681529	0.988667048401576	TRUE	NA		NA	NA	NA	NA	NA	NA	NA	NA
ENSG00000027075	PRKCH	3	-0.0103294997398442	0.0308573008298449	0.737813233577435	0.949095803200193	34.4175135377914	Inverse variance weighted	4	rs11158330,rs767755,rs2296274,rs2184633	-0.0298369504987902	0.0336812886980009	0.375692267522363	0.716421415368023	TRUE	NA	Inverse variance weighted	2	rs143421105,rs78946285	0.0249173358972296	0.0290836171409572	0.391584072951983	0.890362808218516	TRUE	NA	Inverse variance weighted	2	rs12589264,rs10483741	-0.306065686471729	0.16883314056639	0.0698581328541728	0.704579741117781	TRUE	NA
ENSG00000027697	IFNGR1	2	0.00695967170312429	0.0502000980886005	0.889735733400308	0.98269272111981	10.7495735136782	Inverse variance weighted	2	rs9494599,rs11754268,rs608914	0.0210896010009381	0.026989986540504	0.434575429121559	0.759519730045584	TRUE	NA		NA	NA	NA	NA	NA	NA	NA	NA	Inverse variance weighted	2	rs57216170,rs9389484	-0.171388697562603	0.179824762730942	0.340545840334069	0.931925387762189	TRUE	NA
ENSG00000027847	B4GALT7	2	0.0394920625681878	0.0107741447736707	0.000246906412346837	0.0130766159455142	0	Inverse variance weighted	2	rs28688127,rs2913829	0.0402757485402497	0.0116753495470558	0.000561335341202239	0.00864259283649547	TRUE	0.000206209		NA	NA	NA	NA	NA	NA	NA	NA	Inverse variance weighted	5	rs28473516,rs141670201,rs7380999,rs185296646,rs455087	0.0349955310638733	0.0279664715110802	0.210810893157282	0.8747713309752	TRUE	NA
ENSG00000027869	SH2D2A	2	0.00651233048141372	0.0711157266407497	0.927036745031939	0.987295370280286	8.85071325415099	Wald ratio	1	rs4661221	0.0359932237376789	0.0643283147652134	0.575804286510009	0.849607466459802	TRUE	NA		NA	NA	NA	NA	NA	NA	NA	NA	Inverse variance weighted	2	rs183800792,rs2093923	-0.165037647047406	0.180826999652938	0.361409524404944	0.939657159775547	TRUE	NA
ENSG00000028116	VRK2	3	-0.0157960437019665	0.0330412736380044	0.632600340232269	0.929822265311597	36.2881366821756	Inverse variance weighted	2	rs3732136,rs17552189	0.0289671693370398	0.038904055098339	0.456525848888626	0.775451224395836	FALSE	NA	Wald ratio	1	rs56897242	-0.0093856762066851	0.0542283514164028	0.862590963908731	0.985356286792253	TRUE	NA	Inverse variance weighted	3	rs2192660,rs74722777,rs2110664	-0.0750194166410924	0.0456218661576117	0.100098944695051	0.768073280135792	TRUE	NA
ENSG00000028137	TNFRSF1B	2	0.0124628311877351	0.0217487569255566	0.566619991784371	0.915916601600504	0	Inverse variance weighted	3	rs6697733,rs5746073,rs146016809	0.0142457604526325	0.022177167267357	0.520638432168961	0.816475600916114	FALSE	NA		NA	NA	NA	NA	NA	NA	NA	NA	Inverse variance weighted	3	rs2359530,rs6697733,rs976881	-0.032352038558037	0.111185994398297	0.77107254574004	0.988866829954629	TRUE	NA
ENSG00000028203	VEZT	2	0.0583528352047884	0.0212239102117865	0.00597060528481337	0.125908995337493	0	Inverse variance weighted	2	rs10745695,rs7309251	0.0581356821003279	0.0213868603371395	0.00656203560856293	0.0606931057718742	TRUE	0.0366075		NA	NA	NA	NA	NA	NA	NA	NA	Wald ratio	1	rs7309251	0.0724406215063086	0.172260375550435	0.674098463476573	0.978864392152009	TRUE	NA
ENSG00000028310	BRD9	3	0.0474688873341252	0.049774877797554	0.34024990034214	0.844914320891609	71.0238461041035	Inverse variance weighted	2	rs72703194,rs75470606	0.0737433088508413	0.0290584319956926	0.011156465567186	0.0869703134692334	TRUE	0.0769883	Wald ratio	1	rs72703173	-0.0471049602989497	0.0461885213826277	0.307803746824344	0.844001338363519	TRUE	NA	Inverse variance weighted	2	rs77898723,rs77693131	0.134906530337551	0.0707847588802575	0.0566671072992292	0.67304585284668	TRUE	NA
ENSG00000028528	SNX1	3	0.0482658823062464	0.039245497746898	0.218755123495446	0.751937949988904	69.5382954636276	Inverse variance weighted	2	rs73446529,rs1542244	-0.00205275410750673	0.0208977543795708	0.921750888587774	0.978734479897799	TRUE	NA	Wald ratio	1	rs8023419	0.0421158678412407	0.0446178005842847	0.345207856238078	0.864805015602545	TRUE	NA	Inverse variance weighted	3	rs6494464,rs58017085,rs7176023	0.132848064606359	0.0491738185534117	0.00690064031196851	0.404200887191129	TRUE	0.267375
ENSG00000029153	ARNTL2	3	0.0345813801104936	0.0272244401634875	0.204001674707785	0.733919429153546	27.2058459569507	Wald ratio	1	rs6487600	0.11096932392952	0.0979141093495763	0.25707429868483	0.60039264570175	TRUE	NA	Inverse variance weighted	2	rs76866809,rs114479875	0.00527432898861677	0.0262547616191833	0.840784291509572	0.982547241979785	TRUE	NA	Inverse variance weighted	2	rs11830910,rs4931075	0.0630401140221095	0.0364057549600943	0.0833452528894103	0.741984490696112	TRUE	NA
ENSG00000029364	SLC39A9	3	-0.0162748583361723	0.0191199659512927	0.394659909321975	0.869951542075359	33.6518304656056	Inverse variance weighted	2	rs17107007,rs17107033	0.00164338839221176	0.0121857229203165	0.892721151514261	0.970113611420487	TRUE	NA	Wald ratio	1	rs61643030	-0.0523081215025354	0.0495730563259323	0.291346478274497	0.839174052851402	TRUE	NA	Inverse variance weighted	4	rs71423358,rs72725792,rs957258,rs1045301	-0.0436915596055276	0.0325719547571021	0.17979520545487	0.856871702148295	TRUE	NA
ENSG00000029534	ANK1	2	0.332323366507276	0.0200090286476016	6.03150469571156e-62	8.36931591576937e-58	0	Inverse variance weighted	2	rs4736819,rs11989912	0.331719561693204	0.0202867595385965	4.24192294586505e-60	3.5333097177583e-56	TRUE	0.999887		NA	NA	NA	NA	NA	NA	NA	NA	Inverse variance weighted	3	rs6995005,rs59682898,rs6989203	0.353923913098083	0.121337981574009	0.00353593043695356	0.322459173406237	FALSE	0.990859
ENSG00000029639	TFB1M	3	-0.0066270775021304	0.00966660964350225	0.4929882246903	0.896671202752996	0	Inverse variance weighted	4	rs117819437,rs56238103,rs9371371,rs138028287	-0.00872977562503326	0.0139559960819517	0.531628840968734	0.8223834671807	TRUE	NA	Inverse variance weighted	2	rs7775094,rs324359	-0.00918342393590367	0.0145426074943292	0.527724108317784	0.92299832377312	TRUE	NA	Inverse variance weighted	2	rs162984,rs4259257	0.020647605031922	0.0345239740172608	0.549796089084949	0.970382235506982	TRUE	NA
ENSG00000029725	RABEP1	3	0.0187655961913665	0.00866810977609319	0.0303952970571136	0.318073259400082	0	Inverse variance weighted	5	rs117128211,rs9972906,rs8066500,rs62075132,rs34586118	0.0194531345571926	0.00886870774323532	0.0282744249757236	0.163891317213145	TRUE	2.81199e-08	Wald ratio	1	rs4790263	-0.00359028305278691	0.0451349869493211	0.936598778628595	0.991776849399845	TRUE	NA	Wald ratio	1	rs17635627	0.0401549311091963	0.097877644578666	0.681617864273084	0.979729777206392	TRUE	NA
ENSG00000030066	NUP160	2	-0.142182419024862	0.0302880140640363	2.67460950333898e-06	0.000390661910192965	0	Inverse variance weighted	2	rs2903517,rs6485784	-0.143096155874065	0.0306503768278288	3.03172183014942e-06	0.000108847961138921	TRUE	0.930596		NA	NA	NA	NA	NA	NA	NA	NA	Wald ratio	1	rs7121264	-0.104222245382721	0.1975555994568	0.59780541790544	0.973247385158289	TRUE	NA
ENSG00000030110	BAK1	3	0.031109245032064	0.00880044965838963	0.000407835573721285	0.0196826236262607	0	Inverse variance weighted	4	rs210134,rs210213,rs62397628,rs80031348	0.0344229423592585	0.00951424854612513	0.000296841255206306	0.00521632750050828	FALSE	6.71971e-07	Wald ratio	1	rs210133	0.00906924525115555	0.0281459335380689	0.747284350642739	0.976423432528962	TRUE	NA	Inverse variance weighted	6	rs114816026,rs210142,rs401348,rs3778070,rs535777,rs419261	0.0165254901598791	0.040742868744456	0.685033235354289	0.980395640951117	FALSE	NA
ENSG00000030419	IKZF2	3	0.00516013235405732	0.0414874093935881	0.90101577496163	0.984630030345837	21.5253848156323	Inverse variance weighted	2	rs34053836,rs7588822	0.0529311809920307	0.0463147124783539	0.253097182549034	0.595362618631742	TRUE	NA	Wald ratio	1	rs74769558	-0.0298701253305971	0.0514783011016674	0.561748121106857	0.932409012620368	TRUE	NA	Wald ratio	1	rs113022161	-0.210378998216745	0.201349856662378	0.296095514715785	0.918437407258898	TRUE	NA
ENSG00000030582	GRN	2	-0.0516798648671685	0.0312644347612112	0.0983324635939893	0.561737861189871	0	Inverse variance weighted	3	rs143289850,rs114641762,rs12451763	-0.0473898515470352	0.0321315017672768	0.140246965484228	0.440334635189079	FALSE	NA		NA	NA	NA	NA	NA	NA	NA	NA	Inverse variance weighted	2	rs12601548,rs72826870	-0.127966018955378	0.135495404009352	0.344949600654212	0.934109961158125	TRUE	NA
ENSG00000031081	ARHGAP31	3	0.0212478934336839	0.0262437089376232	0.418148493165344	0.879131833438937	0	Inverse variance weighted	4	rs76136755,rs13324867,rs11914541,rs34844599	0.0079982947347161	0.0332680777910322	0.810005060169091	0.945097217755338	FALSE	NA	Wald ratio	1	rs6784281	0.0550578460966513	0.0454606068687946	0.225852823553742	0.795422716473619	TRUE	NA	Inverse variance weighted	2	rs7623525,rs72967571	-0.046746071913438	0.124477985422381	0.707261237841158	0.983768789646903	FALSE	NA
ENSG00000031691	CENPQ	3	-0.0423854045772572	0.0206255424790999	0.0398794037793595	0.364776932658136	0	Inverse variance weighted	4	rs147017144,rs493184,rs72869612,rs56398872	-0.0184366026701497	0.0631061191394219	0.770170122023517	0.934265205183847	FALSE	NA	Wald ratio	1	rs2501966	-0.0498413469869356	0.0227255882634732	0.0282942819764948	0.464106693315503	TRUE	0.510029	Inverse variance weighted	2	rs9357655,rs2501965	0.00920688098387721	0.0782627193132435	0.906352355913774	0.995669378607379	TRUE	NA
ENSG00000031698	SARS	2	0.0577293741866206	0.079110084627632	0.465552363782054	0.886618745037051	0	Inverse variance weighted	2	rs112488273,rs61799425	0.073194319027669	0.0908789821850267	0.42058643660408	0.750336336752358	FALSE	NA		NA	NA	NA	NA	NA	NA	NA	NA	Inverse variance weighted	2	rs649539,rs115967373	0.00935055085701131	0.160737391949029	0.953610953261571	0.997435480836861	TRUE	NA
ENSG00000031823	RANBP3	2	-0.000845584410867509	0.0171454215744335	0.960665572479032	0.994259025906492	0	Wald ratio	1	rs574567	0.0386993598581034	0.0480810228540073	0.420890056776579	0.750336336752358	TRUE	NA	Wald ratio	1	rs10417885	-0.00660667941581014	0.0183518872661393	0.718847133564018	0.970348480338964	TRUE	NA		NA	NA	NA	NA	NA	NA	NA	NA
ENSG00000032219	ARID4A	2	0.0817157953769236	0.0261957396669182	0.00181200859516892	0.0568855911008234	0	Inverse variance weighted	2	rs11628163,rs10151525	0.0732044435484151	0.030127118677582	0.0151049839526851	0.107306578962806	TRUE	0.958635	Wald ratio	1	rs10151525	0.108093091386647	0.0530363298859719	0.041540409303309	0.511042463424758	TRUE	0.00675957		NA	NA	NA	NA	NA	NA	NA	NA
ENSG00000032389	TSSC1	3	0.00525958970046688	0.0194763042426526	0.787121244877185	0.962781397834973	0	Inverse variance weighted	3	rs896223,rs7578217,rs2924502	-0.0127216136567585	0.032300387904046	0.693689366748529	0.904592654455087	FALSE	NA	Wald ratio	1	rs2694103	0.0177053271163334	0.0255165008441275	0.48775900300286	0.916224748808138	TRUE	NA	Inverse variance weighted	2	rs4853888,rs62121552	-0.00799390867259916	0.0839515670173654	0.924139701652981	0.995669378607379	TRUE	NA
ENSG00000032444	PNPLA6	2	-0.0105425196756645	0.0293654099654134	0.719586491455988	0.947123855641877	0	Inverse variance weighted	2	rs73003966,rs1645799	-0.00475032258888307	0.0301304135758334	0.874725726293167	0.966829609495613	TRUE	NA		NA	NA	NA	NA	NA	NA	NA	NA	Inverse variance weighted	2	rs3136654,rs574930	-0.120282657755597	0.131149360919953	0.359067952922024	0.938825575695799	TRUE	NA
ENSG00000032742	IFT88	3	0.00277058530267007	0.00885835002990114	0.754458911787312	0.953709744006627	0	Inverse variance weighted	3	rs9552218,rs9506515,rs9316031	0.00867733276560335	0.0107499092472725	0.41955094309796	0.749718828859944	TRUE	NA	Wald ratio	1	rs9509294	-0.00559836693563019	0.0194906108129347	0.773933121846251	0.977328927449319	TRUE	NA	Inverse variance weighted	3	rs9578273,rs9509282,rs11618165	-0.0171796179035448	0.0261908553651226	0.511863019139279	0.967010678847795	FALSE	NA
ENSG00000033030	ZCCHC8	2	-0.0429074223109788	0.0321728680428076	0.182317805179653	0.71182944982354	0	Wald ratio	1	rs2342082	-0.0467165672285725	0.0489954241665517	0.340342684915724	0.686533744348965	TRUE	NA	Wald ratio	1	rs7297692	-0.0400198780053389	0.0426585512804162	0.34817024301204	0.866821115650941	TRUE	NA		NA	NA	NA	NA	NA	NA	NA	NA
ENSG00000033050	ABCF2	3	0.0184057625722613	0.0285816182161714	0.519593574477448	0.903849741922318	42.6768142635845	Wald ratio	1	rs2252694	0.0455209356204708	0.0144334673918566	0.00161134006425864	0.0201526382360996	TRUE	0.000237896	Wald ratio	1	rs2608290	-0.0214154940710231	0.0404947524252074	0.596912177712008	0.941876097594376	TRUE	NA	Inverse variance weighted	3	rs4726007,rs72617356,rs7785613	-0.0321863913389806	0.0864574803957968	0.70968438326857	0.983777241362068	FALSE	NA
ENSG00000033100	CHPF2	3	0.0158672715642589	0.0174965670858044	0.364470717820686	0.858310418688525	0	Inverse variance weighted	2	rs921987,rs3789818	0.0172691843238781	0.019558644776201	0.377266631932793	0.718190472102435	TRUE	NA	Wald ratio	1	rs2429248	0.0240125505597592	0.0431336556351231	0.577731712443528	0.939403162369524	TRUE	NA	Wald ratio	1	rs2792435	-0.054069726438529	0.0932506876258688	0.562027961117044	0.972190104803913	TRUE	NA
ENSG00000033170	FUT8	2	-0.0341447952466077	0.0200286680374545	0.0882324583290369	0.540006874023753	0	Inverse variance weighted	4	rs1760981,rs12436113,rs10138671,rs77462567	-0.0386928201908258	0.0208358266971469	0.0633064426518507	0.275408332632446	FALSE	NA		NA	NA	NA	NA	NA	NA	NA	NA	Inverse variance weighted	4	rs35517518,rs7160683,rs11844682,rs1256536	0.0211675319026708	0.0726624911332056	0.770811907710259	0.988851326021851	FALSE	NA
ENSG00000033178	UBA6	3	0.00635723518278221	0.0231223498690458	0.783363122516435	0.96217019584057	0.0458273025299725	Inverse variance weighted	2	rs1047961,rs116808346	0.0676876934751599	0.0868579013755431	0.435807551238054	0.76033187206724	FALSE	NA	Wald ratio	1	rs13106770	0.0094257640616307	0.0245989452340118	0.701588107668829	0.968006754059635	TRUE	NA	Inverse variance weighted	2	rs11736089,rs1047961	-0.137800147946068	0.104575292107686	0.187599977845974	0.860016273353644	TRUE	NA
ENSG00000033327	GAB2	3	-0.0620555293275173	0.0279645232434723	0.0264812457277038	0.295618476039918	11.1059084450649	Wald ratio	1	rs1318241	-0.0418290636650011	0.0275191208322376	0.128510975637872	0.419119879238705	TRUE	NA	Wald ratio	1	rs73503001	-0.100342476591258	0.0474697100797105	0.0345305468349575	0.492626913340416	TRUE	0.022805	Wald ratio	1	rs58499746	-0.443769078708498	0.336188695991286	0.186835017986943	0.860016273353644	TRUE	NA
ENSG00000033627	ATP6V0A1	3	0.0164005028826333	0.151086810174833	0.913559264928905	0.985961662788804	94.0709299703202	Wald ratio	1	rs3760387	0.249284734278861	0.0354070447920071	1.91495481652439e-12	3.70944561493952e-10	TRUE	0.0425099	Wald ratio	1	rs684214	-0.192582023276164	0.0508389606900362	0.000151816293321108	0.0801373148316418	TRUE	0.124316	Wald ratio	1	rs11871659,rs9913057	-0.0330448355140581	0.209518318791262	0.874678920873967	0.995229013310378	TRUE	NA
ENSG00000033800	PIAS1	2	-0.0110395486774457	0.0384331323665894	0.773928247098729	0.959534437660864	26.9848700854376	Inverse variance weighted	2	rs62004785,rs182244806	0.014186054465878	0.0341519954217813	0.677863775179994	0.897259515759849	FALSE	NA		NA	NA	NA	NA	NA	NA	NA	NA	Inverse variance weighted	2	rs16951746,rs11636657	-0.0695953602120738	0.0629190813809594	0.268679357292063	0.904736683456993	TRUE	NA
ENSG00000033867	SLC4A7	2	-0.023415594727328	0.0201342145355291	0.244839513178619	0.776860466756003	0	Inverse variance weighted	2	rs6551207,rs9871592	-0.0222759017184125	0.0202560125633877	0.271455007550398	0.618373987526608	TRUE	NA		NA	NA	NA	NA	NA	NA	NA	NA	Wald ratio	1	rs114507643	-0.117331838957673	0.18387825508292	0.523411686170748	0.967010678847795	TRUE	NA
ENSG00000034053	APBA2	2	-0.0126565654829467	0.0192909012316592	0.511766281804217	0.903626175157907	0	Inverse variance weighted	2	rs12101582,rs1540642,rs28628664	-0.0174040241018034	0.0202028885936383	0.388983551861	0.728240483212303	TRUE	NA		NA	NA	NA	NA	NA	NA	NA	NA	Wald ratio	1	rs72625148	0.036394516559505	0.0649392354297051	0.57517965413214	0.972766552662502	TRUE	NA
ENSG00000034152	MAP2K3	2	0.144226436334314	0.0600085941370757	0.016242090384337	0.226541840116807	0	Wald ratio	1	rs8074866	0.146715405507028	0.0617749075819067	0.0175489501914767	0.119325698465229	TRUE	0.616828		NA	NA	NA	NA	NA	NA	NA	NA	Inverse variance weighted	2	rs872789,rs8074866	0.102559632284754	0.252753652741407	0.684912235454504	0.980395640951117	FALSE	NA
ENSG00000034510	TMSB10	2	-0.0291372963830015	0.0276074552660757	0.291235996385862	0.814075000058295	0	Wald ratio	1	rs1000919	-0.0292228817221659	0.0276848353157362	0.291171315245308	0.638570503566896	TRUE	NA		NA	NA	NA	NA	NA	NA	NA	NA	Wald ratio	1	rs7585028	-0.0138912040895705	0.369506028782575	0.970011403838108	0.997435480836861	TRUE	NA
ENSG00000034533	ASTE1	3	-0.0313174278517063	0.0214105627284524	0.143546957821581	0.649499033570451	0	Wald ratio	1	rs1061483	-0.0470412868785343	0.0313608579190229	0.133614402537716	0.428466281400542	TRUE	NA	Wald ratio	1	rs7615213	-0.0115113403146872	0.0310955686422718	0.711239207682274	0.96941113849307	TRUE	NA	Wald ratio	1	rs10154962,rs79284407	-0.0657749484839564	0.0875466097537042	0.452464015435877	0.959872063648476	TRUE	NA
ENSG00000034677	RNF19A	3	0.0454475896362689	0.0291539166498063	0.119023712601283	0.606876214528028	0	Inverse variance weighted	2	rs56028014,rs6988147	0.0312209197392771	0.0617380694378071	0.613067518200665	0.868977434332075	FALSE	NA	Wald ratio	1	rs7002937	0.0551276733093244	0.0350503108077804	0.11576153767039	0.681060003949225	TRUE	NA	Inverse variance weighted	2	rs79219389,rs7826443	0.00405913589418274	0.0999020777196746	0.967589953825046	0.997435480836861	TRUE	NA
ENSG00000034713	GABARAPL2	2	-0.0103824446729362	0.0400869242914457	0.795636563142668	0.963560648218813	7.1294199516738	Inverse variance weighted	3	rs728872,rs4888448,rs76985861	-0.0222699385879285	0.0312611489425906	0.47622709467839	0.788450794347365	FALSE	NA		NA	NA	NA	NA	NA	NA	NA	NA	Wald ratio	1	rs78152808	0.124798402580447	0.138238230550649	0.366643847478025	0.941608761978244	TRUE	NA
ENSG00000035115	SH3YL1	3	0.00975253748068065	0.0173417333478383	0.573861326693054	0.918133893502338	41.897255168228	Inverse variance weighted	5	rs7580579,rs6548219,rs2941874,rs76111507,rs2867131	-0.000637729821760532	0.034887511766108	0.985415800179642	0.995365087943175	FALSE	NA	Wald ratio	1	rs7573495	-0.0169041331483685	0.0234901590503302	0.471755195698663	0.912306737827844	TRUE	NA	Wald ratio	1	rs7605824	0.031075065015207	0.0149865561775466	0.0381230368265114	0.618441970466783	TRUE	0.0863004
ENSG00000035141	FAM136A	3	0.00423131998837195	0.0420395888945918	0.919827636106181	0.986549846881403	78.8089966616034	Inverse variance weighted	2	rs6708754,rs57039058	-0.0607659447040688	0.0193440075637122	0.00168181421849409	0.0208307383389539	TRUE	0.0355789	Wald ratio	1	rs13387470	0.041218189861974	0.0288527329033818	0.15312745101967	0.729601459081469	TRUE	NA	Inverse variance weighted	3	rs72904362,rs116108222,rs6739809	0.0717543919375883	0.0715533444926117	0.315952660723307	0.922821531822079	FALSE	NA
ENSG00000035403	VCL	3	-0.0183633540332821	0.0179011885660958	0.304977575314855	0.822997206281315	11.6888891496312	Inverse variance weighted	4	rs1403629,rs2279648,rs149535156,rs10490994	-0.0295056946889945	0.0161723284546745	0.0680832278231614	0.288013837558671	FALSE	NA	Wald ratio	1	rs11814533	-0.0180670785458712	0.0402745292585045	0.653721582405332	0.954894474963842	TRUE	NA	Inverse variance weighted	2	rs11599616,rs7073340	0.077216420880652	0.0598667495399743	0.19711844116126	0.860929160416768	TRUE	NA
ENSG00000035499	DEPDC1B	3	0.123956429643439	0.0654414928360579	0.0582042388483116	0.443272238342027	62.0529350549282	Wald ratio	1	rs2085409	0.194093277436544	0.0825454168408289	0.0187053618476017	0.124445935710542	TRUE	0.0508439	Wald ratio	1	rs249069	0.0351877265209895	0.0315223383417197	0.264302697881567	0.828928536168436	TRUE	NA	Wald ratio	1	rs4700387	0.219875044597297	0.102884926528546	0.0325901212812932	0.600972410278678	TRUE	0.0908635
ENSG00000035664	DAPK2	3	0.00125792563603635	0.0267540183106985	0.962498726467476	0.994828842868806	0	Inverse variance weighted	2	rs79720097,rs332280	0.0676757815977508	0.104217252112369	0.51609785747836	0.814525765836228	FALSE	NA	Wald ratio	1	rs8040233	-0.0171496544527071	0.0321099913157069	0.593278639087062	0.941154508368708	TRUE	NA	Inverse variance weighted	2	rs401090,rs12912128	0.0362835888641662	0.0546253992352215	0.506545927704418	0.967010678847795	TRUE	NA
ENSG00000035681	NSMAF	3	-0.0253189003187392	0.0158246361048382	0.109605837578771	0.585182994322056	10.6508129851857	Inverse variance weighted	5	rs7010991,rs7839850,rs74884939,rs10106272,rs149202268	-0.0171389935115015	0.0128539758753542	0.182413278032743	0.507002906043788	TRUE	NA	Wald ratio	1	rs2680903	-0.0634447893381451	0.03633402032581	0.0807842222963622	0.618295990024777	TRUE	NA	Inverse variance weighted	3	rs6982954,rs142652236,rs10106272	-0.0256114792970085	0.084585690336229	0.762051903935241	0.98780857883837	FALSE	NA
ENSG00000035687	ADSS	3	-0.0209965102854978	0.0244384137261191	0.390252186352369	0.86856498339648	53.2554614237949	Inverse variance weighted	4	rs10754823,rs72765888,rs10737894,rs6429464	0.0114921038015738	0.0201961843247786	0.569340181696292	0.846884445719579	FALSE	NA	Wald ratio	1	rs4658633	-0.0228703684645063	0.0329986744987877	0.488266058286832	0.916224748808138	TRUE	NA	Inverse variance weighted	4	rs12026165,rs116649858,rs77185804,rs78304699	-0.0713402566564687	0.035264670069695	0.0430736471486593	0.636438670108054	TRUE	0.0342741
ENSG00000035720	STAP1	3	0.0165411867613157	0.039624102660904	0.676347349377953	0.93929913746976	22.6241647401325	Inverse variance weighted	2	rs11131687,rs2319227	-0.0330198126715064	0.0791222276515756	0.676439512290477	0.896698164657202	FALSE	NA	Wald ratio	1	rs2242329	-0.0113721271690227	0.0429613693051967	0.791236045636806	0.978662757131402	TRUE	NA	Inverse variance weighted	2	rs35798615,rs355467	0.112175029846497	0.0694450158566845	0.106244198531677	0.778381955689582	TRUE	NA
ENSG00000035862	TIMP2	3	-0.027003915582516	0.0103260223165297	0.00891928718976275	0.162633415302428	0	Inverse variance weighted	2	rs113001846,rs6501279	-0.0269818944879451	0.0105484745414989	0.0105307763408488	0.0839388531398084	TRUE	3.87517e-05	Wald ratio	1	rs3744180	-0.0341321026144856	0.0555483238627903	0.53891283034658	0.926598956124734	TRUE	NA	Inverse variance weighted	2	rs57816430,rs112465406	0.00437971822684609	0.121893696425376	0.971337666395415	0.997435480836861	FALSE	NA
ENSG00000035928	RFC1	2	-0.114065744554065	0.1278553501196	0.372314240003759	0.861075784287909	85.0893104798276	Wald ratio	1	rs6835111	-0.00238752123769704	0.0220845714486977	0.913909936512377	0.975012848694184	TRUE	NA		NA	NA	NA	NA	NA	NA	NA	NA	Wald ratio	1	rs4974938	-0.260441555959094	0.0971677976361146	0.00735500807972288	0.412139431622218	TRUE	0.210954
ENSG00000036257	CUL3	2	0.0713870158647722	0.130550070258857	0.584504367335052	0.919164379753255	62.7820808507526	Inverse variance weighted	2	rs6741164,rs3768897	-0.0259381954285702	0.0567058666110546	0.647371752592242	0.884001586066585	FALSE	NA		NA	NA	NA	NA	NA	NA	NA	NA	Wald ratio	1	rs12992690	0.246504240046523	0.156235081719627	0.114616670745644	0.784194710236084	TRUE	NA
ENSG00000036448	MYOM2	3	0.0191637993893946	0.025744179657139	0.456638464535587	0.884868145352226	69.9695398075805	Inverse variance weighted	5	rs3779836,rs1866715,rs35920006,rs6558651,rs76322283	-0.00940991833656716	0.00607942486386062	0.121663146411056	0.404306075416272	TRUE	NA	Inverse variance weighted	2	rs180850455,rs6986035	0.0692544718047055	0.0287711342050881	0.0160805702088652	0.394481969707698	TRUE	0.0354307	Inverse variance weighted	4	rs17753296,rs73657424,rs62480001,rs11774937,rs141214468	0.0118760135409365	0.0407840008592306	0.770903753816683	0.988866829954629	FALSE	NA
ENSG00000036530	CYP46A1	2	-0.0156413787339098	0.036271692585741	0.666302410532587	0.936660643980601	36.3694252066492	Wald ratio	1	rs35683282	-0.0434163829609421	0.0325622872207066	0.182422439451736	0.507002906043788	TRUE	NA		NA	NA	NA	NA	NA	NA	NA	NA	Wald ratio	1	rs58648175	0.0317262354086667	0.0503243734068507	0.528410159737609	0.967010678847795	TRUE	NA
ENSG00000036549	ZZZ3	2	0.0498216225136173	0.0657282600569694	0.448454613276601	0.88303466317811	77.1933524253086	Wald ratio	1	rs9787306	-0.00726929677854943	0.0278656376511061	0.79419309581406	0.940398236062722	TRUE	NA	Wald ratio	1	rs7527150	0.125493975029219	0.0569510810373564	0.0275567233745479	0.464106693315503	TRUE	0.00417954		NA	NA	NA	NA	NA	NA	NA	NA
ENSG00000036565	SLC18A1	2	-0.00903362373011059	0.0104084230455248	0.385441011757303	0.867820781947807	0	Inverse variance weighted	4	rs76385722,rs73210887,rs112971957,rs4922153	-0.011915139486334	0.0122290789830941	0.329893486380682	0.6773568555475	TRUE	NA		NA	NA	NA	NA	NA	NA	NA	NA	Inverse variance weighted	2	rs2410637,rs2139766	-0.00145946354310016	0.0198267026597679	0.941319912791085	0.997116307155865	TRUE	NA
ENSG00000037042	TUBG2	2	0.119651226519617	0.0301074647645158	7.06345361514425e-05	0.00478933049147634	0	Wald ratio	1	rs62078424	0.117586010669724	0.0306386084139423	0.000124122402788196	0.00253168789822672	TRUE	0.186263		NA	NA	NA	NA	NA	NA	NA	NA	Wald ratio	1	rs76407245	0.177672014245919	0.162397044695365	0.273928924703927	0.907999355912997	TRUE	NA
ENSG00000037280	FLT4	2	-0.0207963654351028	0.0161983318559757	0.199191483249666	0.729097340158745	0	Inverse variance weighted	3	rs2387281,rs35987647,rs10062027	-0.0233548373939509	0.0174793995434984	0.181505154042385	0.506821046126733	FALSE	NA		NA	NA	NA	NA	NA	NA	NA	NA	Inverse variance weighted	3	rs812956,rs66732908,rs1874065	-0.00523648198063253	0.0431061612056658	0.903311856109203	0.995669378607379	FALSE	NA
ENSG00000037474	NSUN2	3	-0.0334620435497245	0.0394041162746507	0.395769053049473	0.869951542075359	79.3702817258682	Inverse variance weighted	5	rs930104,rs112312271,rs74743522,rs3776452,rs274645	0.00921788091095512	0.00865783897675222	0.287017997251813	0.634238905535808	TRUE	NA	Wald ratio	1	rs6873433	-0.0102432533665306	0.0382414792350475	0.788809283599619	0.978368934224277	TRUE	NA	Wald ratio	1	rs3776446	-0.127344559088643	0.0467952897855855	0.0065023462137251	0.397474129048033	TRUE	0.620635
ENSG00000037637	FBXO42	2	0.103652965144181	0.0416062858826	0.0127283273802121	0.197559586943874	13.1736761076636	Wald ratio	1	rs525409	0.0774176082652744	0.0431186678945832	0.0725813086379875	0.299883933680614	TRUE	NA		NA	NA	NA	NA	NA	NA	NA	NA	Wald ratio	1	rs6682528	0.169635792552809	0.0743280504471671	0.0224741088141606	0.555361751038125	TRUE	0.114425
ENSG00000037749	MFAP3	3	0.0383310537676059	0.0636411479012757	0.546974561377021	0.909831286369821	61.0984869001444	Wald ratio	1	rs11952139	0.121168379612064	0.0486837239512756	0.012814300668238	0.0963762685472578	TRUE	0.819086	Wald ratio	1	rs58371587	-0.0422881830685962	0.0523152780230056	0.418898718493675	0.894234952446812	TRUE	NA	Inverse variance weighted	2	rs34136150,rs190821015	0.0218881788492598	0.14783382938308	0.882295939603201	0.995581614486811	TRUE	NA
ENSG00000037757	MRI1	3	-0.0342297508485046	0.017268414947034	0.0474549252612779	0.39919138312143	18.4981719773369	Inverse variance weighted	5	rs188588413,rs149682539,rs6511887,rs62111898,rs12984031	-0.0195065207159247	0.0152380652585785	0.200503659974144	0.531564267160875	FALSE	NA	Wald ratio	1	rs435677	-0.0553892903054369	0.0319014266949035	0.0825172121529694	0.619914240468588	TRUE	NA	Inverse variance weighted	2	rs189525598,rs11671697	-0.0864478966184391	0.0556003614047004	0.119991760837935	0.789872205448983	FALSE	NA
ENSG00000038002	AGA	3	0.00245761919227866	0.00752952800574586	0.744123621226654	0.950276044856233	0	Inverse variance weighted	9	rs72704904,rs79992919,rs3828487,rs144671353,rs116079683,rs77893458,rs140425919,rs139601548,rs141909079	0.000813695372581207	0.00875547332712631	0.925954704753954	0.979519902622309	FALSE	NA	Inverse variance weighted	2	rs13149149,rs12501184	-0.00872219597607034	0.0205102553013753	0.670646978622226	0.961320636994624	TRUE	NA	Inverse variance weighted	3	rs11131799,rs11131804,rs62341492	0.0241222801066294	0.0212402860337829	0.256088304984641	0.899896340851617	TRUE	NA
ENSG00000038210	PI4K2B	3	0.0342998071791448	0.040162354166974	0.393089031510216	0.869951542075359	58.5523234348016	Wald ratio	1	rs2302565	0.0821192108570068	0.0410596054285034	0.0455002638963584	0.225189808749089	TRUE	0.0298524	Inverse variance weighted	2	rs73094683,rs73254146	-0.010272210445046	0.0199418605271342	0.606477603410651	0.943942211213017	TRUE	NA	Inverse variance weighted	2	rs73254182,rs10027350	0.0967876160290869	0.120599744340659	0.422233481636087	0.953285650808747	TRUE	NA
ENSG00000038219	BOD1L1	3	-0.0236867787821741	0.0254468853799487	0.351940401341129	0.851638061662261	0	Wald ratio	1	rs12506352	-0.0341211124360253	0.031726648405427	0.282163596701161	0.629640659959746	TRUE	NA	Wald ratio	1	rs12506352	-0.0193499222872974	0.0486593633989391	0.690880222735338	0.96368532389848	TRUE	NA	Inverse variance weighted	2	rs12506352,rs7693669	0.0427350111875352	0.0882199729874208	0.62809191419669	0.97551862478006	TRUE	NA
ENSG00000038274	MAT2B	3	0.0042952892041685	0.0233609056258297	0.854118143868175	0.976041262263859	0.0329000137142448	Wald ratio	1	rs10515861	-0.00586084093504012	0.0285715995583206	0.837471960453541	0.952654508635691	TRUE	NA	Wald ratio	1	rs11955903	0.0372464936109984	0.0413395148869323	0.367593583982973	0.874884568642244	TRUE	NA	Inverse variance weighted	2	rs115159320,rs989521	-0.284141261422977	0.205296473533642	0.166342135294852	0.849746412508856	TRUE	NA
ENSG00000038358	EDC4	3	-0.0475107243290213	0.0299453543441029	0.112607618203459	0.590359161755906	0	Wald ratio	1	rs117436074	-0.0587680956391339	0.0403226349640772	0.144993084123172	0.447967319808592	TRUE	NA	Wald ratio	1	rs61522389	-0.0332698157101733	0.0457459966014883	0.467058901715174	0.910222912361585	TRUE	NA	Wald ratio	1	rs7185536	-0.0421845998087631	0.211860434595122	0.842172753246605	0.993456216352169	TRUE	NA
ENSG00000038382	TRIO	2	0.00535128788147001	0.0862211186866756	0.950511307947085	0.991272242037931	77.1287972180252	Inverse variance weighted	2	rs147507046,rs1697170	0.0781448810533973	0.0305542274459952	0.0105403310232946	0.0839748323850145	TRUE	0.0193832		NA	NA	NA	NA	NA	NA	NA	NA	Inverse variance weighted	2	rs80322508,rs12110267	-0.0967742012398547	0.0778734173913753	0.213974117763101	0.875780488574021	TRUE	NA
ENSG00000038427	VCAN	3	0.0311315144951332	0.0341754718547469	0.362331457078038	0.85707432358804	0	Wald ratio	1	rs11746859,rs309560	0.142540998988929	0.107632999236538	0.18539535544347	0.510580463933339	TRUE	NA	Wald ratio	1	rs116669153	0.021606852857332	0.0371149972468688	0.560459166578656	0.932409012620368	TRUE	NA	Inverse variance weighted	2	rs1501646,rs160281	-0.0303843386023199	0.150873372454028	0.840393892347405	0.993456216352169	FALSE	NA
ENSG00000038532	CLEC16A	2	0.061083098382395	0.0743863433393674	0.411555070873156	0.875474527408936	56.517039586898	Wald ratio	1	rs741177	0.0103325356803895	0.0299099717063906	0.729752676723482	0.919031587657732	TRUE	NA		NA	NA	NA	NA	NA	NA	NA	NA	Inverse variance weighted	2	rs6498138,rs3855855	0.1701129845709	0.101027238283471	0.0922139728413433	0.756629087802573	TRUE	NA
ENSG00000038945	MSR1	3	0.0127035678608502	0.0128994261912861	0.324714210233577	0.835442314635891	0	Inverse variance weighted	4	rs2410283,rs73665242,rs11779564,rs3908203	0.0113418400477511	0.0152565626007254	0.457235124503677	0.775451224395836	FALSE	NA	Wald ratio	1	rs77380270	0.0511850518097115	0.0478176141906515	0.284429160210443	0.835946293639039	TRUE	NA	Inverse variance weighted	3	rs1531652,rs150301932,rs7832094	0.00410052363132985	0.0279921807042741	0.883536019532445	0.995669378607379	TRUE	NA
ENSG00000039068	CDH1	3	0.00642844089804717	0.035252423559488	0.855304467878857	0.976324843393141	75.1531280610235	Inverse variance weighted	4	rs3785100,rs11642362,rs36085011,rs149146728	-0.0377124742265012	0.0150203847119744	0.0120473998796063	0.0919787509598355	TRUE	0.0369305	Wald ratio	1	rs12930371	0.0909589247880971	0.046930934598114	0.0526056163897508	0.552209524318549	TRUE	NA	Inverse variance weighted	2	rs62055819,rs11645558	-0.00191527630745812	0.0331946925683763	0.953988972388286	0.997435480836861	TRUE	NA
ENSG00000039123	SKIV2L2	2	0.338965761219943	0.140768581059375	0.0160417360336068	0.22490488309519	49.9849334245319	Wald ratio	1	rs9292091	0.247218461607516	0.0675730461727211	0.000253659534604466	0.0045535713221722	TRUE	0.534335		NA	NA	NA	NA	NA	NA	NA	NA	Wald ratio	1	rs7719928	0.554948068025469	0.206874131867482	0.00730654828432459	0.412139431622218	TRUE	0.112514
ENSG00000039319	ZFYVE16	3	-0.0187329244333148	0.0360789894749497	0.603607497547263	0.924003244366358	0	Inverse variance weighted	2	rs35344390,rs249225	-9.1875431135585e-05	0.0617645976819433	0.998813139504869	1	TRUE	NA	Wald ratio	1	rs259023	-0.0229353074548174	0.0449344799114791	0.609759582917889	0.943942211213017	TRUE	NA	Wald ratio	1	rs889191	-0.277764588576041	0.303879208014814	0.360684005655914	0.939657159775547	TRUE	NA
ENSG00000039523	FAM65A	3	0.0663983231524563	0.025967425028927	0.0105583690064305	0.177585367676642	0	Inverse variance weighted	2	rs111893345,rs11649189	0.0227543170646092	0.0595666778492475	0.702463280718626	0.908919284931386	FALSE	NA	Wald ratio	1	rs7187400	0.0817194533158618	0.0299321253424378	0.00633038375605913	0.305627403665802	TRUE	0.152133	Inverse variance weighted	4	rs60132727,rs142098810,rs75707638,rs80174098	0.0099320687790185	0.108456431842536	0.927034462100921	0.995669378607379	TRUE	NA
ENSG00000039560	RAI14	2	0.0273748457306274	0.055995041657109	0.624926785301264	0.927524178955427	78.6879548922742	Inverse variance weighted	3	rs10058903,rs465369,rs56142210	-0.0206646564234315	0.0197995432674477	0.296627175743602	0.642923773186659	FALSE	NA	Wald ratio	1	rs78641887	0.0926428970132209	0.048416388388819	0.0556889927945582	0.560239748219459	TRUE	NA		NA	NA	NA	NA	NA	NA	NA	NA
ENSG00000039650	PNKP	3	0.00998962189932525	0.00938193310625932	0.28697901165099	0.811128304345325	0	Inverse variance weighted	4	rs10421561,rs16981493,rs35018314,rs4801820	0.0117359543827593	0.00960832791251388	0.221921110887691	0.558794405422921	FALSE	NA	Wald ratio	1	rs2278838	-0.018253620364753	0.0476622309524105	0.70173553985783	0.968006754059635	TRUE	NA	Inverse variance weighted	2	rs28794768,rs2257103	-0.0629609272949419	0.106075151984129	0.552813000106336	0.970382235506982	FALSE	NA
ENSG00000040199	PHLPP2	3	-0.00113411282207274	0.0327146825275111	0.972345447788268	0.99570882993636	65.5778700413622	Inverse variance weighted	2	rs7206470,rs12051517	-0.0340229109375212	0.0139336891576703	0.0146153188813201	0.105264417312543	TRUE	0.0290895	Wald ratio	1	rs7196498	0.0609636345782462	0.0355962161631371	0.086778112570945	0.629084145623493	TRUE	NA	Inverse variance weighted	2	rs71401830,rs6499531	-0.023121843956579	0.0581373749705694	0.690843603162262	0.981366803953626	TRUE	NA
ENSG00000040275	SPDL1	2	-0.0196975987358374	0.0120302182393329	0.101558732191561	0.56814331382499	0	Inverse variance weighted	3	rs255738,rs61392500,rs140642519	-0.0196189432324042	0.0123613860143015	0.112486563319481	0.38625843739015	TRUE	NA		NA	NA	NA	NA	NA	NA	NA	NA	Inverse variance weighted	3	rs17558310,rs3761749,rs264869	-0.0211068475941471	0.0523234602293244	0.686660119506183	0.980395640951117	TRUE	NA
ENSG00000040341	STAU2	3	0.0170003299508049	0.0321287231881969	0.596714005388006	0.922563068385957	0	Inverse variance weighted	2	rs6990875,rs7841920	0.044419058390735	0.0446820515913079	0.320167311917057	0.666708406153282	TRUE	NA	Wald ratio	1	rs12678536	-0.0143714846749673	0.0469468499382266	0.759511416075573	0.976800109803105	TRUE	NA	Wald ratio	1	rs114118476	0.0523616712566401	0.265805430424929	0.843833421630735	0.993456216352169	TRUE	NA
ENSG00000040487	PQLC2	3	0.0187111220815064	0.0454969255467603	0.68088098650814	0.939504336739853	79.1970348689135	Inverse variance weighted	2	rs28437983,rs214313	0.0823367553445627	0.0258458652418145	0.00144412316908616	0.0185287859188285	TRUE	0.0989179	Inverse variance weighted	2	rs60550600,rs56101112	-0.0580404127105309	0.0318652856199232	0.068541396678173	0.590350724302679	TRUE	NA	Inverse variance weighted	3	rs149216267,rs2473807,rs214313	0.0312735611836499	0.0570689794979873	0.583694785426125	0.973247385158289	TRUE	NA
ENSG00000040531	CTNS	2	-0.0110953814067024	0.0144931498144746	0.44393792130954	0.882048421426275	0	Inverse variance weighted	3	rs11656829,rs150847,rs34232106	-0.00713706746410239	0.0156772383765243	0.648929177625824	0.884440085909237	FALSE	NA		NA	NA	NA	NA	NA	NA	NA	NA	Inverse variance weighted	2	rs1048682,rs222775,rs9907377	-0.0343693645259308	0.0380145454083	0.3659366038707	0.941154948733136	TRUE	NA
ENSG00000040633	PHF23	2	0.00987391275379564	0.0461019424882177	0.830410096587607	0.971134080847314	0	Inverse variance weighted	2	rs72837700,rs1215	-0.00681155514462525	0.0644635241060492	0.915847943154685	0.976267653251465	FALSE	NA		NA	NA	NA	NA	NA	NA	NA	NA	Inverse variance weighted	2	rs34038777,rs77234976	0.0273420762663504	0.0659581511084453	0.678481073524635	0.978864392152009	TRUE	NA
ENSG00000040933	INPP4A	2	0.0967417360892416	0.0562814747530542	0.0856341705401283	0.531184510690577	0	Inverse variance weighted	2	rs28369946,rs71429393	0.0901158067496314	0.057931766322263	0.119814940478029	0.40015980221	TRUE	NA		NA	NA	NA	NA	NA	NA	NA	NA	Inverse variance weighted	2	rs144708105,rs145167382	0.20809439735763	0.237489093934209	0.380906547225081	0.944583783808281	TRUE	NA
ENSG00000041353	RAB27B	2	0.00639408028851535	0.0640058454858789	0.920425002318492	0.986850357917741	37.0165624640794	Inverse variance weighted	2	rs7244800,rs11872375	0.049518861419132	0.0492496343431851	0.314672234015697	0.662830815108249	FALSE	NA		NA	NA	NA	NA	NA	NA	NA	NA	Wald ratio	1	rs1037391	-0.0886034628631576	0.0979301431645426	0.365591537564832	0.941154948733136	TRUE	NA
ENSG00000041357	PSMA4	3	-0.0468156996449234	0.0281231252521517	0.095978776520966	0.558407338786132	0.143799662056739	Inverse variance weighted	3	rs1554377,rs931794,rs78413393	-0.044467315336595	0.0397603502979383	0.263403285434737	0.608098022735212	FALSE	NA	Wald ratio	1	rs667282	-0.100120952570121	0.0511370456675349	0.0502423656224935	0.54418704620831	TRUE	NA	Wald ratio	1	rs1317286	0.0282593951619916	0.0630401892075196	0.653954118781056	0.97855591971051	TRUE	NA
ENSG00000041802	LSG1	3	0.00164241945103006	0.0102524940507937	0.872725841699721	0.979121867094044	31.4114835361555	Inverse variance weighted	4	rs12695036,rs1318216,rs3821402,rs2676886	-3.05187520465438e-05	0.00576858728466235	0.995778805749288	0.999353847534289	FALSE	NA	Wald ratio	1	rs898820	-0.0521104537880186	0.0344790972432003	0.130695828772137	0.70303025719583	TRUE	NA	Inverse variance weighted	3	rs3821402,rs6437407,rs2720934	0.0236352543804185	0.0173941865172202	0.174209358493326	0.853721572465133	TRUE	NA
ENSG00000041880	PARP3	3	0.0152382817502735	0.0430221189492718	0.723191664785448	0.948129964149931	68.6871514035827	Wald ratio	1	rs62260389	-0.12058412950404	0.0729113341187221	0.0981587755711434	0.356647119354347	TRUE	NA	Wald ratio	1	rs57419049	0.0493847404508252	0.025891028974219	0.0564678509105584	0.563915430039225	TRUE	NA	Inverse variance weighted	3	rs6800707,rs323865,rs184168455	0.0521657096586161	0.0382924327849301	0.173103816876792	0.852079845894607	FALSE	NA
ENSG00000041988	THAP3	2	0.116770401293366	0.03353157583253	0.000496938482407801	0.0222436076835182	0	Wald ratio	1	rs3174820	0.118195324817475	0.0344001318498621	0.00059059451010736	0.00900981130391805	TRUE	0.445548		NA	NA	NA	NA	NA	NA	NA	NA	Wald ratio	1	rs3747994	0.0896166948636313	0.150168515717436	0.550658149743449	0.970382235506982	TRUE	NA
ENSG00000042088	TDP1	3	0.00498090704642525	0.0240910269451129	0.836202278790787	0.972276568324001	54.5076923230166	Inverse variance weighted	3	rs7154092,rs34389786,rs7154891	-0.030190787940187	0.0234094644648511	0.197160750650088	0.526640839761535	FALSE	NA	Wald ratio	1	rs34106289	0.00878173481122124	0.0188807298441257	0.641848188772075	0.951888042349113	TRUE	NA	Inverse variance weighted	3	rs9919889,rs145192411,rs78320932	0.0930027421938527	0.056977723811565	0.102623680994546	0.772075330222535	FALSE	NA
ENSG00000042286	AIFM2	3	0.000696336030794165	0.0337937663189113	0.983560386578387	0.998210508745414	75.448567533668	Inverse variance weighted	3	rs12781264,rs6480442,rs7903887	-0.0507760910722984	0.017127986947051	0.00303165246526157	0.0332046669420069	TRUE	1.0579e-05	Inverse variance weighted	2	rs1053495,rs115327224	0.0392594095274429	0.0259234054958295	0.129914600270644	0.70303025719583	TRUE	NA	Inverse variance weighted	2	rs10999150,rs2894095	0.03664287286329	0.0556612120531658	0.510332716757396	0.967010678847795	TRUE	NA
ENSG00000042317	SPATA7	3	-0.0163116405650975	0.0143376397947208	0.255254287249528	0.785713064848595	0	Inverse variance weighted	3	rs73314274,rs35823815,rs11627873	-0.00875186034183245	0.0344422801993198	0.79941657754166	0.942245856314985	FALSE	NA	Wald ratio	1	rs816068	-0.0211004527115484	0.0166933961325541	0.206230026951563	0.778258897242532	TRUE	NA	Inverse variance weighted	3	rs56087189,rs142277549,rs845756	0.00865138373569148	0.0480506166681852	0.857115435837854	0.993896309293944	FALSE	NA
ENSG00000042429	MED17	3	0.0121601450214661	0.0458952035045836	0.791044440589786	0.963560648218813	65.7771061400912	Inverse variance weighted	2	rs76533134,rs11603364	-0.0135407355788601	0.0403870547897461	0.737418289588413	0.922484003213812	FALSE	NA	Inverse variance weighted	2	rs611762,rs141712974	0.0754250336620578	0.0273421363552952	0.00580559316708656	0.293885223487293	TRUE	0.0141107	Wald ratio	1	rs613610	-0.108716429322374	0.0973669119755328	0.264180612906946	0.901408720797844	TRUE	NA
ENSG00000042445	RETSAT	3	-0.00377145401600075	0.00702555175650402	0.591392218562842	0.920736613551278	0	Inverse variance weighted	4	rs6758778,rs4832158,rs6750610,rs72843861	-0.00607338555371291	0.00765979212351218	0.427840926908709	0.755581681476963	TRUE	NA	Inverse variance weighted	4	rs79796752,rs72840079,rs114064150,rs78410923	0.00818753234264533	0.0194112244708093	0.673175598839257	0.961320636994624	FALSE	NA	Inverse variance weighted	4	rs12470602,rs143004595,rs72831541,rs3923229	0.00955904645565099	0.0421733651023329	0.820687551737562	0.992920758368032	FALSE	NA
ENSG00000042493	CAPG	3	-0.00229599015418216	0.00545153285435511	0.673635226926691	0.938772964631391	0	Inverse variance weighted	6	rs1918697,rs138580387,rs56254950,rs11696093,rs7559576,rs17431285	-0.00141780751355526	0.00552989682344556	0.797650090290698	0.941346900974266	TRUE	NA	Wald ratio	1	rs34749564	-0.0609371868505676	0.0478469763419271	0.202810564463166	0.777773778610688	TRUE	NA	Inverse variance weighted	4	rs2002444,rs11687423,rs62162718,rs17026540	-0.00837883572874726	0.0442767816338843	0.849906531579261	0.993507875653656	TRUE	NA
ENSG00000042753	AP2S1	3	0.0747957940738079	0.048586721145912	0.123699666429254	0.615658741525223	6.70753813569721	Wald ratio	1	rs57753335,rs311379	0.0164910444494297	0.0791570133572628	0.834968706358955	0.952330800988213	TRUE	NA	Wald ratio	1	rs73057386	0.116217337774489	0.0555692154911437	0.0364924148089749	0.502798178083	TRUE	0.00433999	Wald ratio	1	rs17367673	-0.20628425970988	0.322444328284376	0.522334133848118	0.967010678847795	TRUE	NA
ENSG00000042832	TG	2	-0.00345878696777411	0.022308024675305	0.876784453149164	0.980359473964368	69.8154731431876	Inverse variance weighted	4	rs3847171,rs62514465,rs988068,rs2069568	0.0168654995319814	0.0144848141893326	0.244279233404353	0.585953599608801	TRUE	NA		NA	NA	NA	NA	NA	NA	NA	NA	Inverse variance weighted	3	rs7844482,rs235441,rs2142383	-0.0279441712355073	0.0199064628478769	0.160386214588183	0.840983927168482	TRUE	NA
ENSG00000042980	ADAM28	2	0.012136051999373	0.0162374816284772	0.454816264959456	0.884868145352226	0	Inverse variance weighted	2	rs397667,rs892587	0.0106457033567372	0.0189016214289363	0.57328753019787	0.848156425054565	TRUE	NA		NA	NA	NA	NA	NA	NA	NA	NA	Inverse variance weighted	5	rs6994337,rs77266591,rs4242406,rs3808522,rs112419714	0.0163334247564041	0.0317207825041229	0.606614224283285	0.973247385158289	TRUE	NA
ENSG00000043093	DCUN1D1	3	-0.0122550870141506	0.0435972029469976	0.778635227025228	0.961287652442649	35.7174136881907	Wald ratio	1	rs11715991	0.0164922578127158	0.0371075800786104	0.65672128656377	0.887220818495325	TRUE	NA	Wald ratio	1	rs16833613	-0.0762585761865757	0.0514842164102262	0.138552485031158	0.714517002358865	TRUE	NA	Wald ratio	1	rs7617393	0.199454395717521	0.19623738933498	0.30944206699512	0.920069848625245	TRUE	NA
ENSG00000043143	JADE2	2	0.0117261965713649	0.0441666578742336	0.790625200923912	0.963560648218813	56.6216351436765	Wald ratio	1	rs10040679	0.0790389593570431	0.0621020394948196	0.203114836343131	0.534717139481705	TRUE	NA	Inverse variance weighted	3	rs10037156,rs66579621,rs329312	-0.0172533548101547	0.0128635016169506	0.179834673509298	0.759661294582888	TRUE	NA		NA	NA	NA	NA	NA	NA	NA	NA
ENSG00000043462	LCP2	2	-0.0129270513720699	0.0447032669465075	0.772447733345018	0.959234360828304	39.9707572137268	Inverse variance weighted	3	rs146319868,rs12652307,rs315773	0.0118326246526872	0.0197035744517911	0.548151819565664	0.833077310805284	TRUE	NA		NA	NA	NA	NA	NA	NA	NA	NA	Inverse variance weighted	3	rs9313525,rs3804254,rs12652307	-0.0936382074345537	0.0793062418871867	0.237715268884428	0.891796508492879	TRUE	NA
ENSG00000043514	TRIT1	3	-0.000440846575626332	0.0109265724401412	0.9678170559021	0.99570882993636	18.6761620391572	Inverse variance weighted	5	rs142326869,rs114017670,rs230307,rs3738668,rs113972838	0.00928237600942014	0.0103212763758532	0.368469559306016	0.711856011652433	TRUE	NA	Inverse variance weighted	3	rs12126521,rs74067827,rs12127002	-0.0291050670272351	0.0248910196993281	0.242282820498247	0.816945313642198	FALSE	NA	Inverse variance weighted	4	rs2242500,rs11802719,rs12123609,rs72941570	-0.00693427410725565	0.022905140342038	0.762088946094748	0.98780857883837	TRUE	NA
ENSG00000043591	ADRB1	3	-0.00124158664409171	0.0110463081998635	0.910507575833433	0.985649309187364	0	Inverse variance weighted	3	rs717368,rs4917675,rs117648943	-0.00530369678037203	0.0147025446717303	0.718298863144194	0.912865226190694	FALSE	NA	Inverse variance weighted	2	rs116400655,rs117624845	0.00280938663281583	0.0299265801787854	0.925207685612005	0.991736661214252	TRUE	NA	Inverse variance weighted	2	rs10885523,rs72823016	0.00457602026203581	0.0201921484998787	0.820716328740297	0.992920758368032	TRUE	NA
ENSG00000044090	CUL7	2	0.0288514779863395	0.0221542281421508	0.192813440198993	0.724346428255173	0	Inverse variance weighted	5	rs141136987,rs116814932,rs2273918,rs9357409,rs79768677	0.0308796268338729	0.0268711978397366	0.250485084517851	0.592984371604786	FALSE	NA		NA	NA	NA	NA	NA	NA	NA	NA	Inverse variance weighted	5	rs148628546,rs115661637,rs72857208,rs3737186,rs16896123	0.0245469195268235	0.0391472643980189	0.530632699686466	0.967010678847795	FALSE	NA
ENSG00000044115	CTNNA1	3	0.00563138046168324	0.00643997805298867	0.381878170284197	0.866123159670402	0	Inverse variance weighted	9	rs142822330,rs2863,rs79030432,rs58914268,rs116827504,rs77069528,rs34358742,rs62381229,rs59059576	0.00572106992613903	0.00693624479555167	0.409480626284525	0.742774601785052	TRUE	NA	Wald ratio	1	rs288033	-0.00242073895477333	0.0234004765628089	0.917607199040523	0.990403421255607	TRUE	NA	Inverse variance weighted	4	rs139956311,rs1095374,rs6596445,rs112873610	0.0141882582764023	0.0258145198603947	0.582577862393696	0.973247385158289	TRUE	NA
ENSG00000044459	CNTLN	2	-0.0021507754841133	0.0239358809417235	0.928401880083596	0.987295370280286	0	Inverse variance weighted	2	rs12349681,rs7848128	-0.0071592660623676	0.0266181486817831	0.787959053517799	0.939381824408453	TRUE	NA		NA	NA	NA	NA	NA	NA	NA	NA	Wald ratio	1	rs12345267	0.019010789782396	0.0547139803493349	0.728247546506868	0.98664890329993	TRUE	NA
ENSG00000044574	HSPA5	2	0.0872516052775761	0.193574855276324	0.652178159714051	0.935265000433254	77.4193317950102	Inverse variance weighted	3	rs139049546,rs11790965,rs2416962	-0.071398851565799	0.0478961130913795	0.136039641158388	0.433486757568025	FALSE	NA		NA	NA	NA	NA	NA	NA	NA	NA	Wald ratio	1	rs9886910	0.323438915045253	0.181407043655816	0.0745951369510458	0.716198620853014	TRUE	NA
ENSG00000046604	DSG2	2	0.00668797078611433	0.0268348555443789	0.803185188233808	0.964346426903407	0	Wald ratio	1	rs1460602	-0.0471622810111123	0.0716866671368906	0.510605772861378	0.810163398685642	TRUE	NA	Wald ratio	1	rs72938852	0.0154635372001896	0.0289389053317834	0.59309861308409	0.941154508368708	TRUE	NA		NA	NA	NA	NA	NA	NA	NA	NA
ENSG00000047056	WDR37	3	0.0277053425416461	0.0194150311469327	0.153578512515683	0.664030480772679	0	Inverse variance weighted	4	rs7100196,rs10794720,rs57148007,rs116252244	0.0236287946302973	0.0218365144518207	0.279218221558364	0.626866711855284	TRUE	NA	Wald ratio	1	rs115549125	0.0536103320964305	0.045327836969173	0.23691844921581	0.810193123417323	TRUE	NA	Wald ratio	1	rs59245488	-0.0310870704433016	0.120351372716211	0.796173392927561	0.991059997412041	TRUE	NA
ENSG00000047188	YTHDC2	3	0.0406128375640209	0.0160487801585729	0.0113871777765725	0.186330753334576	0	Inverse variance weighted	3	rs4705530,rs67915940,rs67214532	0.0469096121616582	0.0223743498996075	0.0360307805771636	0.193002178017674	FALSE	0.905	Wald ratio	1	rs56206672	0.0314249281493399	0.0238396006650165	0.187442790475691	0.77115020370249	TRUE	NA	Inverse variance weighted	2	rs6889783,rs11241230	0.0692215916342248	0.0892887642822474	0.438188791278696	0.957416599322484	TRUE	NA
ENSG00000047249	ATP6V1H	2	0.0148531670214316	0.0528161777944152	0.77853873958406	0.961287652442649	28.7734985566425		NA	NA	NA	NA	NA	NA	NA	NA	Wald ratio	1	rs6988082	-0.00870270683191495	0.0210798898817496	0.679720885225591	0.962602032897829	TRUE	NA	Inverse variance weighted	2	rs114533542,rs56142390	0.133275801400371	0.117955088477267	0.258524269949477	0.900082281190345	TRUE	NA
ENSG00000047315	POLR2B	3	-0.00880251839726275	0.0186841714393531	0.637553837841367	0.930658340014475	0	Wald ratio	1	rs3796531	-0.0165112344025317	0.0226265064034694	0.465555404903429	0.781692356827721	TRUE	NA	Wald ratio	1	rs1056364	0.0115945882645761	0.0336243059672708	0.730223992825289	0.973717887981187	TRUE	NA	Inverse variance weighted	2	rs62308100,rs147015609	-0.12034505576858	0.193347511251477	0.533659960246333	0.96793074267317	TRUE	NA
ENSG00000047346	FAM214A	3	-0.0284386817229245	0.033523158657868	0.396254537843185	0.869951542075359	0	Inverse variance weighted	2	rs72734991,rs12914502	-0.0691695427630198	0.0549760184473148	0.20832787727224	0.541424977765718	FALSE	NA	Wald ratio	1	rs55876643	-0.0043390805488317	0.0427709368384839	0.919193822126392	0.990787973383028	TRUE	NA	Wald ratio	1	rs72740245	-0.00388817605661184	0.284808896146818	0.989107716349858	0.998833216829692	TRUE	NA
ENSG00000047365	ARAP2	3	0.00692894477095218	0.0141447219128172	0.624232404610325	0.927524178955427	0	Inverse variance weighted	3	rs7657166,rs28530750,rs34967438	0.00798267899401171	0.0153441736129274	0.602895123105263	0.862558386792389	TRUE	NA	Wald ratio	1	rs28483853	0.00229942534294779	0.0384770507386597	0.952346022428302	0.994466172918631	TRUE	NA	Inverse variance weighted	2	rs28530750,rs28440981	-0.0109517595042037	0.115151036305683	0.924229218017373	0.995669378607379	TRUE	NA
ENSG00000047410	TPR	2	0.0133220843056677	0.0176343596042785	0.449971969762021	0.884619793674016	0	Inverse variance weighted	2	rs3736597,rs10752988	0.0137710613418938	0.0176644153803844	0.435630252087225	0.760230920754356	TRUE	NA		NA	NA	NA	NA	NA	NA	NA	NA	Inverse variance weighted	2	rs114076708,rs77583019	-0.118277929138848	0.302423246409082	0.695722838014142	0.982882082831859	FALSE	NA
ENSG00000047457	CP	2	0.0382784767771902	0.0458224248907256	0.403511900640511	0.87199244723902	0	Wald ratio	1	rs1053669	0.0808187440646805	0.0821657231324252	0.325308999731375	0.673542459175365	TRUE	NA	Wald ratio	1	rs145727126	0.0190757785302113	0.0552041469586417	0.729681124561158	0.973717887981187	TRUE	NA		NA	NA	NA	NA	NA	NA	NA	NA
ENSG00000047578	KIAA0556	3	-0.014234460736678	0.0406954260296431	0.726503540122236	0.948284374803978	0	Inverse variance weighted	2	rs78503411,rs12930355	-0.00915151259313422	0.0556750304009663	0.869436940177955	0.964953363519291	FALSE	NA	Inverse variance weighted	2	rs59532383,rs76014782	0.0103811146933568	0.0672503535440395	0.877321786207794	0.987317900646864	FALSE	NA	Wald ratio	1	rs8054700	-0.132082029892249	0.128992391766114	0.305857902005562	0.918702047019212	TRUE	NA
ENSG00000047579	DTNBP1	3	0.0256152154276195	0.014934657598465	0.0863172696193436	0.533038911098359	31.3909314275994	Inverse variance weighted	5	rs112123339,rs9296976,rs147030227,rs113851268,rs367112	0.0140980283585788	0.0109443928764146	0.197693477254012	0.527530936660995	TRUE	NA	Wald ratio	1	rs742208	0.0484874779364741	0.0209116611005646	0.0204123221952605	0.421081798280621	TRUE	0.049434	Inverse variance weighted	3	rs404238,rs11961083,rs9476887	0.0168396854903993	0.0734248813813576	0.818600186987423	0.992170951188026	FALSE	NA
ENSG00000047617	ANO2	2	-0.0435049353539142	0.0313988823482329	0.165882273232657	0.684339336477726	0	Inverse variance weighted	3	rs7296308,rs10849364,rs35365059	-0.0571014652742188	0.0376718764141646	0.129580440093181	0.421315705121743	FALSE	NA	Wald ratio	1	rs6489644	-0.0125672827731513	0.056825974278597	0.824972644890565	0.982547241979785	TRUE	NA		NA	NA	NA	NA	NA	NA	NA	NA
ENSG00000047621	C12orf4	2	0.0228090977758762	0.0455402159125893	0.616472356366369	0.926345600443503	0	Inverse variance weighted	2	rs10431359,rs10849081	0.0122085389990694	0.0657188455544099	0.852625739387546	0.958761966896872	FALSE	NA		NA	NA	NA	NA	NA	NA	NA	NA	Inverse variance weighted	3	rs4765778,rs2058219,rs7956610	0.0326015591597199	0.0631642698738657	0.605757153143347	0.973247385158289	TRUE	NA
ENSG00000047849	MAP4	3	0.0660628277398239	0.0181985003532948	0.000283284199996397	0.0145587094783333	0	Wald ratio	1	rs6803741	0.0679113439210637	0.0215591568003377	0.00163270462565712	0.0203892251565382	TRUE	0.00822338	Wald ratio	1	rs2166772	0.054789425138293	0.0437310090553348	0.210251724382283	0.778258897242532	TRUE	NA	Inverse variance weighted	2	rs35167544,rs141650285	0.0716205750537751	0.0538321025797626	0.183372165276663	0.857324864551157	TRUE	NA
ENSG00000047932	GOPC	2	0.301281415580066	0.0816299568511419	0.000223532947610175	0.0121636987491717	0	Wald ratio	1	rs11153687	0.306244608973098	0.0857484905124674	0.000355039380746942	0.00601077341856026	TRUE	0.459278		NA	NA	NA	NA	NA	NA	NA	NA	Inverse variance weighted	2	rs117332214,rs139126414	0.253306062787514	0.266596825122206	0.342037775641418	0.933429769068087	TRUE	NA
ENSG00000048028	USP28	3	-0.039381595404778	0.0754897183358063	0.601892053047141	0.923753868752442	83.2173391469721	Wald ratio	1	rs73004065	-0.162902671211627	0.0466605641158932	0.000480805629025136	0.00771651346236006	TRUE	0.10058	Wald ratio	1	rs4936283	0.0525797620779977	0.0295583527357392	0.0752649880344112	0.603262756588176	TRUE	NA	Inverse variance weighted	2	rs17115095,rs2513578	0.00128792518552342	0.118024758489834	0.991293392675024	0.999204652332805	TRUE	NA
ENSG00000048140	TSPAN17	3	-0.0251389647881342	0.0365726842490944	0.491849617937725	0.896345260088251	60.5967068130697	Inverse variance weighted	2	rs4868676,rs73804226	-0.00122726826536422	0.019892349689365	0.950805331426746	0.989423471618803	TRUE	NA	Wald ratio	1	rs7721234	-0.12359303356033	0.0556606924190137	0.0263867144151883	0.458818398889979	TRUE	0.00987308	Inverse variance weighted	3	rs4345335,rs74793226,rs4867843	0.0186526780248213	0.0474502241040861	0.694245703020636	0.982675986646838	TRUE	NA
ENSG00000048162	NOP16	3	-0.011302697995781	0.0158014770764643	0.474427541811166	0.888895027028319	0	Inverse variance weighted	4	rs62387106,rs181254695,rs1065206,rs141048893	-0.000457436783615179	0.0194715689839684	0.981257382081483	0.995055194064732	FALSE	NA	Inverse variance weighted	2	rs116796024,rs139165049	-0.0500797646385115	0.0376728271652586	0.183737848966322	0.766698308221976	TRUE	NA	Inverse variance weighted	2	rs953251,rs116158300	-0.0132372269710653	0.0388401886410378	0.733244639210007	0.987065095964867	TRUE	NA
ENSG00000048342	CC2D2A	3	-0.0476244865180431	0.0275950017240278	0.0843766661170097	0.527069857260731	0	Wald ratio	1	rs13142069	-0.0450635881245341	0.0370522835690614	0.223902567922775	0.560648260788442	TRUE	NA	Wald ratio	1	rs4318643	-0.0376874205340903	0.0485969370044848	0.438038238208914	0.89769899621849	TRUE	NA	Inverse variance weighted	2	rs28539703,rs3893377	-0.0852529349498664	0.0787147157416579	0.278780805749366	0.910952173741611	TRUE	NA
ENSG00000048392	RRM2B	3	-0.00552116448736923	0.0221740647380281	0.803366978021888	0.964346426903407	0	Inverse variance weighted	2	rs1037700,rs2853231	-0.00718578923882636	0.0273569789650812	0.792806869570742	0.939763430150482	TRUE	NA	Wald ratio	1	rs28999675	-0.00565920799222457	0.0391293809748099	0.885004510551919	0.987508299557828	TRUE	NA	Inverse variance weighted	2	rs2853231,rs2293982	0.0464788243812816	0.149893653732322	0.756501134348199	0.987065095964867	TRUE	NA
ENSG00000048405	ZNF800	2	-0.0513128720840445	0.0227983539199198	0.0244028298011534	0.283729631017292	0	Inverse variance weighted	2	rs2269729,rs12535604	-0.0529947786888425	0.0230554637448584	0.0215289215297532	0.137019470920917	TRUE	0.0630102		NA	NA	NA	NA	NA	NA	NA	NA	Wald ratio	1	rs17869383	0.0228377307859748	0.153084164174737	0.881408327143183	0.995581614486811	TRUE	NA
ENSG00000048462	TNFRSF17	3	-0.00761332876048233	0.021222343143093	0.719788706997699	0.947123855641877	0	Wald ratio	1	rs12597429	-0.0380379875502976	0.0494493838153869	0.441756327424919	0.764991544550076	TRUE	NA	Wald ratio	1	rs3916675	0.00291672546859999	0.0237825307439692	0.90239098276591	0.989780886349052	TRUE	NA	Wald ratio	1	rs275394	-0.150072307566373	0.151891365839905	0.323140917834058	0.92490369899482	TRUE	NA
ENSG00000048471	SNX29	3	0.0181121345417147	0.0151416685048899	0.231627006430824	0.763374434966539	0	Inverse variance weighted	6	rs2869492,rs56266617,rs7203876,rs8063373,rs36040468,rs6498327	0.0267005111021445	0.0169877835946857	0.116009057155137	0.39281513811746	FALSE	NA	Wald ratio	1	rs11075036	-0.0014204535366097	0.0390624722567669	0.970992408969173	0.997496175453461	TRUE	NA	Inverse variance weighted	2	rs8053451,rs62028744	-0.0522238358019832	0.064399596285423	0.417403452553845	0.949845744932477	TRUE	NA
ENSG00000048544	MRPS10	3	-0.0274094449953542	0.0198708446257151	0.167777632686547	0.688985626267692	16.0103194417686	Wald ratio	1	rs55828715	-0.00749717170796232	0.0219148096078899	0.732271676747657	0.920643227419942	TRUE	NA	Wald ratio	1	rs9462780	-0.0528710938255589	0.0296593940972648	0.0746500233345592	0.602634645249771	TRUE	NA	Inverse variance weighted	2	rs4714576,rs67231088	-0.0558919370510992	0.0715600095540479	0.434773156868884	0.956188504479191	FALSE	NA
ENSG00000048649	RSF1	3	-0.0197809666882676	0.0435105278629764	0.649379162437482	0.934244194710472	68.6390785788651	Wald ratio	1	rs17135807	-0.0708972636208439	0.0283589054483376	0.0124193306515523	0.0942138567050133	TRUE	0.00538518	Wald ratio	1	rs12575150	0.0269731856324845	0.0274047566026043	0.324991639416196	0.858052238401461	TRUE	NA	Wald ratio	1	rs7931215	0.00784348878381104	0.163592766062345	0.961759912031748	0.997435480836861	TRUE	NA
ENSG00000048707	VPS13D	3	-0.00899051496471235	0.0320023134958576	0.778761572779232	0.961287652442649	0	Wald ratio	1	rs77799451	-0.0854784544829516	0.099339825480187	0.389532704716716	0.728308117606708	TRUE	NA	Wald ratio	1	rs12070425	0.0031503091240828	0.0346534003649108	0.927564826606211	0.991776849399845	TRUE	NA	Wald ratio	1	rs116028446	-0.0647008394933924	0.153664493796807	0.673716649749524	0.978864392152009	TRUE	NA
ENSG00000048740	CELF2	2	0.0304854824829664	0.0408863312162792	0.455899714133622	0.884868145352226	0		NA	NA	NA	NA	NA	NA	NA	NA	Wald ratio	1	rs56698267	0.0334113376696795	0.0422319308144749	0.428862742710295	0.896167962837538	TRUE	NA	Inverse variance weighted	2	rs3847422,rs77910759	-0.0132462627815758	0.163272457188725	0.935338722028225	0.997051404806563	TRUE	NA
ENSG00000048828	FAM120A	3	0.0626430355839891	0.0295346679358958	0.0339217884856687	0.336692319393665	0.00338266582574743	Inverse variance weighted	2	rs139023495,rs564	0.0582581753368005	0.0373968550570633	0.119272077452358	0.398986654272856	TRUE	NA	Wald ratio	1	rs10761224	0.0537028675139299	0.0487709715177526	0.27084286895134	0.830287528276412	TRUE	NA	Wald ratio	1	rs10821168	0.687555470672164	0.301086382581928	0.0223961033746403	0.554658263602732	TRUE	0.0299323
ENSG00000048991	R3HDM1	2	0.0996480341612357	0.0420708722158932	0.0178567388669921	0.238329599413123	0	Inverse variance weighted	2	rs3739028,rs17329834	0.100313385102164	0.0507868796371193	0.0482473758742691	0.234208767567953	TRUE	0.0191523		NA	NA	NA	NA	NA	NA	NA	NA	Wald ratio	1	rs150112306	0.098192983713234	0.0751043632185006	0.191069940589548	0.860896668896394	TRUE	NA
ENSG00000049089	COL9A2	3	-0.0152602276709329	0.028700007000449	0.594923318089388	0.921476838820576	0	Inverse variance weighted	3	rs10889147,rs78453743,rs3013467	-0.017988987509337	0.0372019674080925	0.628705721557561	0.877995524807395	FALSE	NA	Wald ratio	1	rs364281	-0.00455882190924221	0.0512867464789749	0.929170213978481	0.991776849399845	TRUE	NA	Inverse variance weighted	2	rs4660400,rs4660383	-0.0340964135480355	0.0947803273257536	0.719040482546478	0.98508812871928	TRUE	NA
ENSG00000049167	ERCC8	3	0.00174037452849862	0.0272138723258596	0.949008652795024	0.99109149122647	23.3218586094457	Inverse variance weighted	2	rs6896680,rs162244	-0.0114071149559117	0.0256215962442189	0.656164500965753	0.886900155909816	FALSE	NA	Wald ratio	1	rs55814394	0.0490312349920419	0.0398116865319998	0.218106409137644	0.785805204048781	TRUE	NA	Wald ratio	1	rs12523070	-0.126251944214863	0.104125314816382	0.225321042591885	0.88510568848629	TRUE	NA
ENSG00000049192	ADAMTS6	3	-0.0040390800434923	0.0210632256548106	0.847930357573753	0.975241433709407	0	Inverse variance weighted	2	rs10050850,rs171531	0.000549017675858259	0.0474243056175661	0.990763324059139	0.997710585474291	FALSE	NA	Inverse variance weighted	2	rs266593,rs62371024	0.000772560293165418	0.0260265125970751	0.976319400538247	0.998477770547695	TRUE	NA	Inverse variance weighted	2	rs171531,rs2997127	-0.0314903925061877	0.0547935713481921	0.565487701023724	0.972636935830506	FALSE	NA
ENSG00000049239	H6PD	3	0.0125281673167684	0.0125551663570133	0.318352310337212	0.831130133252899	0	Inverse variance weighted	5	rs2986630,rs74512616,rs6577563,rs72643827,rs2275457	0.0161401718456628	0.0151500054889306	0.286714185294017	0.634031514340826	TRUE	NA	Wald ratio	1	rs2157479	0.00547864497938028	0.0225467312612958	0.808012637382676	0.98177272709822	TRUE	NA	Inverse variance weighted	2	rs11121349,rs116556731,rs72637780	-0.0815010531008904	0.224256214961456	0.716284970770157	0.984850153391255	FALSE	NA
ENSG00000049245	VAMP3	3	0.0171242868185212	0.0257010307440659	0.50522707288757	0.901274564105155	70.7045598225443	Inverse variance weighted	5	rs61772211,rs56884865,rs11590868,rs227165,rs11121181	-0.0182290350515283	0.0132228289753257	0.168017112751777	0.485211042707007	TRUE	NA	Wald ratio	1	rs697678	0.0397440184446619	0.0203016742865976	0.0502685177840824	0.54418704620831	TRUE	NA	Inverse variance weighted	2	rs12067089,rs1048785	0.0695248873466983	0.0586217083899453	0.235625390332843	0.891796508492879	TRUE	NA
ENSG00000049246	PER3	2	-0.00403843786469069	0.00923830887167655	0.662009543236637	0.936192167898722	0	Inverse variance weighted	4	rs35441221,rs35925924,rs664689,rs4908488	-0.00533619334480529	0.00941128441824927	0.570714536818174	0.847049829778973	FALSE	NA		NA	NA	NA	NA	NA	NA	NA	NA	Inverse variance weighted	3	rs34878017,rs12063828,rs228730	0.0302955106270534	0.0484076877240855	0.531419305099819	0.967010678847795	FALSE	NA
ENSG00000049247	UTS2	3	-0.00717386224992296	0.00757760690126632	0.343782132541955	0.846870749309584	0.352255974144298	Inverse variance weighted	3	rs12567416,rs34878017,rs9434618	0.0181930323910807	0.0242619699672746	0.453340229474461	0.774345830289659	FALSE	NA	Inverse variance weighted	3	rs72853877,rs78539762,rs161803	-0.0159666463252084	0.0144591128607368	0.269479578470143	0.830287528276412	TRUE	NA	Inverse variance weighted	2	rs666068,rs115169589	-0.00727751110063872	0.00951411002973357	0.444320557177631	0.957517442835159	TRUE	NA
ENSG00000049249	TNFRSF9	2	-0.0151746018165173	0.0181536030989493	0.403211007898136	0.87199244723902	0	Inverse variance weighted	4	rs34947804,rs9657975,rs17229038,rs4908488	-0.0229508098276198	0.0215427449888727	0.286712399121589	0.634031514340826	FALSE	NA		NA	NA	NA	NA	NA	NA	NA	NA	Inverse variance weighted	2	rs161810,rs113433254	0.00387356714848819	0.0337165960872432	0.908535428150568	0.995669378607379	TRUE	NA
ENSG00000049323	LTBP1	2	0.0218670118708802	0.0392519202554523	0.577463161350889	0.918307451278952	39.4066312605834	Inverse variance weighted	2	rs11886226,rs3731572	0.0888193670897288	0.0665479036788587	0.181984984184991	0.507002906043788	TRUE	NA	Inverse variance weighted	3	rs4952314,rs34130868,rs145471978	-0.00114507244944316	0.0218073758041962	0.958123527882935	0.995647504269086	TRUE	NA		NA	NA	NA	NA	NA	NA	NA	NA
ENSG00000049449	RCN1	2	-0.027190577968095	0.020705250634531	0.189108359128743	0.720832188966817	0	Wald ratio	1	rs2474162,rs4922580	-0.0601101921282485	0.0424916875389343	0.157175791714437	0.46828136020941	TRUE	NA		NA	NA	NA	NA	NA	NA	NA	NA	Inverse variance weighted	2	rs55815808,rs223058	-0.0169403511910824	0.0237106438955746	0.47494162042039	0.961930942162874	TRUE	NA
ENSG00000049541	RFC2	3	0.00349115689672321	0.0220232019513319	0.874045669630014	0.979121867094044	0	Inverse variance weighted	2	rs75232755,rs149511512	-0.00346287440787476	0.0293672703366905	0.906134124902377	0.973790283971258	TRUE	NA	Wald ratio	1	rs112542817	0.0175678211341636	0.0381259096954188	0.64495335693828	0.95326400325202	TRUE	NA	Inverse variance weighted	3	rs62475393,rs113450291,rs6946903	-0.00407219944453232	0.0683099696634903	0.952463430275475	0.997435480836861	FALSE	NA
ENSG00000049618	ARID1B	3	0.00965195449127566	0.038477174826249	0.801930983255272	0.964346426903407	0.0275335380817957	Wald ratio	1	rs55908037	-0.0245104874386854	0.0779879145776354	0.753304047285912	0.928332135552357	TRUE	NA	Wald ratio	1	rs12202484	0.00836526343662396	0.0456872080000232	0.854720660874366	0.984099773026694	TRUE	NA	Wald ratio	1	rs288952	0.201788936533499	0.175595180348862	0.25048536476976	0.89814566388642	TRUE	NA
ENSG00000049656	CLPTM1L	3	-0.00159957547821325	0.0504034522318139	0.974683036127643	0.995900824133804	53.8209578790121	Inverse variance weighted	2	rs13170453,rs12516351	0.071521689949483	0.0500526947564128	0.153024969281852	0.461903055493091	TRUE	NA	Wald ratio	1	rs401681	-0.0517905269906934	0.0357314488540443	0.14721524659578	0.726733916060663	TRUE	NA	Wald ratio	1	rs421284	-0.0424778159606146	0.141238738069043	0.763603704841489	0.98780857883837	TRUE	NA
ENSG00000049759	NEDD4L	3	0.0133088059706337	0.0161341590675245	0.409437581011518	0.874929392941038	0	Inverse variance weighted	2	rs6566924,rs17064741	0.014054863029519	0.0180826277266444	0.437006700634094	0.761122095590187	TRUE	NA	Wald ratio	1	rs73453257	0.00749914563305109	0.050351406393343	0.88160399979692	0.987317900646864	TRUE	NA	Inverse variance weighted	2	rs12605388,rs9956206	0.0133342424358216	0.0507122131307508	0.792597233811363	0.991005237065319	TRUE	NA
ENSG00000049860	HEXB	3	0.00645782188634064	0.0101185295180595	0.523332153722661	0.903849741922318	0.128317710268882	Inverse variance weighted	4	rs13185908,rs10053091,rs820866,rs114389778	0.00779282527241679	0.0106440003090422	0.464087313665783	0.781484944744595	TRUE	NA	Inverse variance weighted	2	rs6874600,rs139303758	-0.0240371897057608	0.0344515526770666	0.485358629577903	0.915828658992663	TRUE	NA	Wald ratio	1	rs820862	0.0755546029364484	0.0701961204586861	0.281777068449234	0.912160172811105	TRUE	NA
ENSG00000049883	PTCD2	2	0.0345699007310153	0.0466612092692682	0.458772128927429	0.884868145352226	0	Wald ratio	1	rs10223066	0.038834541853272	0.0479720811128654	0.41821391318549	0.748389323374025	TRUE	NA		NA	NA	NA	NA	NA	NA	NA	NA	Wald ratio	1	rs6860800	-0.0402798388806445	0.200975196099216	0.841150601220405	0.993456216352169	TRUE	NA
ENSG00000050130	JKAMP	3	-0.0142360379819047	0.0178522380124151	0.425197184914265	0.879261771644098	0	Inverse variance weighted	3	rs113562114,rs76350546,rs149854211	-0.0129279310847951	0.0214770583870876	0.547213129862072	0.832358135405819	FALSE	NA	Wald ratio	1	rs1253113	-0.0046963662257692	0.0360054743975638	0.896222449100445	0.988667048401576	TRUE	NA	Inverse variance weighted	2	rs28553888,rs112661971	-0.0656204627622405	0.0709956903044941	0.355336402340315	0.938825575695799	TRUE	NA
ENSG00000050165	DKK3	2	0.00243273395075176	0.0114306320370035	0.831462802181412	0.971138724597972	0	Inverse variance weighted	6	rs79552561,rs11022069,rs988667,rs12577616,rs71478987,rs12790969	0.000259084266232257	0.012945093696646	0.984032132873393	0.995214821732653	TRUE	NA		NA	NA	NA	NA	NA	NA	NA	NA	Inverse variance weighted	3	rs11603771,rs7478978,rs76193870	0.01012606115637	0.0243538442290763	0.677564390201345	0.978864392152009	FALSE	NA
ENSG00000050327	ARHGEF5	3	-0.0117504910025876	0.0319728716447957	0.71323534642611	0.945977220672557	32.4991556474148	Inverse variance weighted	2	rs1635081,rs6973658	0.045156462036521	0.0419646678130882	0.281900832715157	0.629346820182498	TRUE	NA	Wald ratio	1	rs1612590	-0.0470585629975751	0.0429063368507302	0.272740113942453	0.8314516679188	TRUE	NA	Inverse variance weighted	2	rs957452,rs10952577	-0.0427169511614038	0.052770356234123	0.418234709156634	0.949845744932477	TRUE	NA
ENSG00000050344	NFE2L3	3	0.00186770671871092	0.0155127835847489	0.90416794710049	0.985021785058097	50.6608460319698	Inverse variance weighted	3	rs9639521,rs6960944,rs35257100	0.0181176153922976	0.00825219506589508	0.0281284357812316	0.163482628960616	TRUE	0.00116966	Wald ratio	1	rs35428152	-0.0122210544325764	0.0411071830913935	0.766239544861786	0.976800109803105	TRUE	NA	Inverse variance weighted	3	rs34305244,rs113413618,rs6957912	-0.0204905233559698	0.0191147742174236	0.283732124445291	0.912160172811105	TRUE	NA
ENSG00000050393	MCUR1	3	-0.0525428360658429	0.0470601371916375	0.264206416678114	0.790912929529529	52.5646033952089	Wald ratio	1	rs6903075	-0.155563942105992	0.078792126521217	0.0483409394676693	0.23457958362712	TRUE	0.009457	Inverse variance weighted	2	rs147828547,rs1204176	0.000423347436362031	0.0234170800024128	0.985576169857547	0.998706177748348	TRUE	NA	Wald ratio	1	rs3757254	-0.0723790142817432	0.0734279855032177	0.324273337230987	0.925290641427061	TRUE	NA
ENSG00000050405	LIMA1	3	0.00965361432753279	0.0240911350981291	0.688631948634593	0.939723176088657	53.8830475762682	Inverse variance weighted	2	rs7315690,rs76958506	-0.00629875543483368	0.0117861582889552	0.593051177167909	0.857607600732655	TRUE	NA	Wald ratio	1	rs1362983	0.0518635192005943	0.0275805998060964	0.0600488468601711	0.572255787499831	TRUE	NA	Inverse variance weighted	2	rs111466998,rs11169317	-0.0490867192071998	0.0702208979417874	0.484531459011286	0.962455601710242	TRUE	NA
ENSG00000050426	LETMD1	3	0.0109013568165371	0.0206201865598529	0.597031606111405	0.922745663444181	0	Inverse variance weighted	2	rs7972608,rs34498074	0.00267859053818628	0.0266771742386801	0.920020751268823	0.97836379818536	FALSE	NA	Inverse variance weighted	2	rs143203657,rs112640452	-0.0111793559352518	0.0439174340205054	0.799067636702048	0.979450959566783	TRUE	NA	Inverse variance weighted	3	rs3741704,rs3759405,rs3782470	0.0646123250617002	0.0483219914537442	0.181183308716678	0.856871702148295	TRUE	NA
ENSG00000050438	SLC4A8	2	0.0417277436274953	0.0724253960414977	0.564515181781616	0.914667522466337	80.896450388444	Inverse variance weighted	2	rs10506301,rs7958092	-0.0255068633516496	0.0351021301194812	0.467442127166773	0.782833906666903	FALSE	NA		NA	NA	NA	NA	NA	NA	NA	NA	Inverse variance weighted	3	rs3847854,rs1879622,rs7959067	0.119744679063659	0.0528990489341297	0.0235959444626959	0.569914511953727	TRUE	0.0409708
ENSG00000050555	LAMC3	2	-0.0153348212163392	0.0161363388739254	0.341945409119377	0.84677516582939	0	Inverse variance weighted	3	rs10901333,rs102993,rs2478851	-0.020177274756	0.0185675625282444	0.277171686492498	0.625071493878236	FALSE	NA		NA	NA	NA	NA	NA	NA	NA	NA	Inverse variance weighted	2	rs1414402,rs35834418	-0.000390635333713889	0.0326180725414375	0.990444731186518	0.998833216829692	TRUE	NA
ENSG00000050730	TNIP3	2	-0.0215946233612438	0.0294837213655884	0.463909023477466	0.886056521765325	0	Inverse variance weighted	2	rs35449703,rs13132643	-0.0173214735113237	0.031175264409991	0.578473439454782	0.851517648489207	TRUE	NA		NA	NA	NA	NA	NA	NA	NA	NA	Wald ratio	1	rs13126929	-0.0577967864986707	0.0907409548029129	0.524162184020586	0.967010678847795	TRUE	NA
ENSG00000050748	MAPK9	3	0.00469125469028248	0.0247058491183449	0.849399737557053	0.975301353647325	35.9586961545598	Inverse variance weighted	2	rs6871598,rs6601106	-0.00320035391302793	0.0240041601106143	0.893936381126407	0.97054784757461	FALSE	NA	Wald ratio	1	rs7725	0.0534521689913386	0.0355443357252048	0.132628545800238	0.704112753925112	TRUE	NA	Wald ratio	1	rs55901738	-0.0528283485045514	0.0487646293888167	0.278660494899244	0.910952173741611	TRUE	NA
ENSG00000050767	COL23A1	2	0.00534558380375397	0.0241551791755251	0.824857475191001	0.969639102275298	26.4060538584923	Inverse variance weighted	4	rs3812092,rs686282,rs540371,rs9329048	0.0234788349516829	0.0240437836366735	0.32881509511297	0.6773568555475	FALSE	NA		NA	NA	NA	NA	NA	NA	NA	NA	Inverse variance weighted	2	rs17081200,rs684612	-0.0268313642924159	0.035841940839705	0.45409686227696	0.959872063648476	TRUE	NA
ENSG00000051009	FAM160A2	3	-0.0066063904776408	0.00990531787676455	0.504801574695644	0.901149007025641	0.00826209997004863	Inverse variance weighted	4	rs12270724,rs2615951,rs117202587,rs61876722,rs12365470	-0.00578344349344847	0.0100799086577591	0.566130548982204	0.844254660772942	FALSE	NA	Inverse variance weighted	2	rs10500660,rs192031094	0.066689730623868	0.0846545580917479	0.430821511865458	0.896167962837538	FALSE	NA	Inverse variance weighted	3	rs10500659,rs79466231,rs10769677	-0.0853363543855406	0.065573584214779	0.193127355008589	0.860929160416768	FALSE	NA
ENSG00000051108	HERPUD1	3	-0.0164748018955036	0.0178055995201607	0.354830887935242	0.852695001613771	0	Inverse variance weighted	3	rs8044753,rs28728226,rs12720918	-0.0141305890779461	0.020339375830452	0.48721791309978	0.795897549944032	TRUE	NA	Wald ratio	1	rs16963497	0.0309583398508786	0.0472522029302883	0.512356753300256	0.921521500785052	TRUE	NA	Inverse variance weighted	2	rs1561140,rs28168	-0.109578207793203	0.0588194001234187	0.0624678507632787	0.691167145952832	TRUE	NA
ENSG00000051128	HOMER3	2	0.0110014733111085	0.0500150192985673	0.825899665166511	0.969816767549947	0	Inverse variance weighted	3	rs113219486,rs4808883,rs7253352	0.00588259799152271	0.0539422215930286	0.913159910470778	0.975012848694184	TRUE	NA		NA	NA	NA	NA	NA	NA	NA	NA	Inverse variance weighted	5	rs140797918,rs3795027,rs73004821,rs11879411,rs11882061	0.0423659044956775	0.133524284927074	0.751023654681049	0.987065095964867	FALSE	NA
ENSG00000051382	PIK3CB	3	0.0596586125374648	0.0374350328969269	0.111012818461172	0.588201144809839	0	Wald ratio	1	rs9809657	0.110447651319274	0.0785877519002525	0.159900760298068	0.473141521457463	TRUE	NA	Wald ratio	1	rs413147	0.0316164368275695	0.0488194980425706	0.517231374479475	0.921521500785052	TRUE	NA	Inverse variance weighted	4	rs116393854,rs11920757,rs57459746,rs7638385	0.0864768506224561	0.0870102808495957	0.320286481519457	0.923798005425356	TRUE	NA
ENSG00000051523	CYBA	3	0.00843119714937839	0.0128197578823168	0.510748850805289	0.903626175157907	0.658691013660652	Inverse variance weighted	3	rs12597572,rs931138,rs55633573	0.00824332144523066	0.0154564381043367	0.593807881771069	0.857702490310933	FALSE	NA	Inverse variance weighted	2	rs12709102,rs6500495	0.0144550680459258	0.0224940024491529	0.52047150469899	0.922326622970719	TRUE	NA	Inverse variance weighted	3	rs3794624,rs72809458,rs899729	-0.433099523583785	0.200142814024211	0.0304680024354542	0.595687654624014	FALSE	0.0320802
ENSG00000051596	THOC3	2	-0.0356857716794817	0.0300179937024036	0.234513385399315	0.767840428457029	46.6852861526904	Wald ratio	1	rs7735794	-0.0174296415269281	0.0129316695199789	0.177714325380176	0.501022668219386	TRUE	NA		NA	NA	NA	NA	NA	NA	NA	NA	Inverse variance weighted	2	rs113812814,rs191320651	-0.0850434361126258	0.047645784983793	0.0742759230478169	0.716198620853014	TRUE	NA
ENSG00000051620	HEBP2	3	-0.00380861724005807	0.00713074498291003	0.593263972625319	0.921255826831542	0	Inverse variance weighted	3	rs3734301,rs56004125,rs4620141	-0.00126784692067996	0.0357491611052235	0.971708889585374	0.993537003105797	FALSE	NA	Wald ratio	1	rs4896351	-0.002017021830594	0.00815977013285756	0.804760401488793	0.981292342942301	TRUE	NA	Inverse variance weighted	5	rs74587761,rs73552941,rs587516,rs35062368,rs4896351	-0.0112848875451661	0.0160850269507435	0.482942898805648	0.961930942162874	TRUE	NA
ENSG00000051825	MPHOSPH9	3	-0.0407986365996801	0.0704799587409527	0.56267782391068	0.913757356172964	82.979499311546	Inverse variance weighted	2	rs28569885,rs7136312	-0.121597377736453	0.0154330541691627	3.29952649079062e-15	8.72489076350492e-13	TRUE	0.122744	Wald ratio	1	rs1615350	0.0850952756345932	0.0521089047425318	0.102463208237105	0.658155822341274	TRUE	NA	Wald ratio	1	rs1626703	-0.0842003468053888	0.102541016406563	0.411567546765203	0.948130564450122	TRUE	NA
ENSG00000052126	PLEKHA5	3	0.0141242253903948	0.0334879380790709	0.673192518159977	0.938533043503249	74.4715859790381	Inverse variance weighted	4	rs11044383,rs1514831,rs117616506,rs12813757	0.0407277157027241	0.0225500132505723	0.0709017736220468	0.295583745437857	FALSE	NA	Wald ratio	1	rs147614016	0.0525591059737459	0.0318665445667593	0.0990758188227815	0.650818045422538	TRUE	NA	Inverse variance weighted	3	rs4078386,rs117595305,rs10841222	-0.0584971583403382	0.0342212159199555	0.0873800624008945	0.748153723865599	TRUE	NA
ENSG00000052723	SIKE1	2	-0.183183043109608	0.231285197805821	0.428347651412604	0.880072788644142	65.7892660976281	Wald ratio	1	rs2798657	-0.0147054528080017	0.0647039923552075	0.820211678728453	0.946855185813936	TRUE	NA		NA	NA	NA	NA	NA	NA	NA	NA	Wald ratio	1	rs1217417	-0.500690212035253	0.276790011582869	0.0704638682441877	0.707483911191169	TRUE	NA
ENSG00000052749	RRP12	3	-0.00174447880349732	0.0119506375699664	0.883942149042822	0.982492011096772	8.72620266330546	Inverse variance weighted	6	rs61858089,rs74529649,rs701808,rs12360528,rs74433050,rs10509714	0.00714418608949557	0.0121727151120086	0.557269788869332	0.837941819006608	FALSE	NA	Wald ratio	1	rs10882888	-0.0193217846566398	0.0403687286576225	0.632200108603787	0.948724856904084	TRUE	NA	Inverse variance weighted	2	rs2817674,rs11189165	-0.0246577156692313	0.0250917838345309	0.325754724298716	0.925290641427061	TRUE	NA
ENSG00000052795	FNIP2	2	-0.0414997037108137	0.0633880470069684	0.512665503632686	0.903626175157907	65.8854188034191	Inverse variance weighted	2	rs35747642,rs2348225	0.00429503700476107	0.0155237836922578	0.782029959178733	0.937494180260591	TRUE	NA		NA	NA	NA	NA	NA	NA	NA	NA	Inverse variance weighted	2	rs11942408,rs2068625	-0.129240008395869	0.0764342243314056	0.0908624551623538	0.756469984158065	TRUE	NA
ENSG00000052841	TTC17	2	-0.0214616058036588	0.0419376733469049	0.608825963286842	0.925122702700337	0	Inverse variance weighted	2	rs73530667,rs77277587	-0.00440772756629165	0.0465243660747132	0.924521189665844	0.979289877344787	FALSE	NA		NA	NA	NA	NA	NA	NA	NA	NA	Wald ratio	1	rs11823539,rs4382892	-0.0953838645992768	0.0968626842054672	0.324755324880109	0.925290641427061	TRUE	NA
ENSG00000053108	FSTL4	2	0.00466042599918561	0.0503133131269926	0.926199028623763	0.987295370280286	62.5282466772842	Inverse variance weighted	2	rs823761,rs149584	0.0506730920287535	0.0381776856486364	0.184410764188724	0.510145951614074	TRUE	NA		NA	NA	NA	NA	NA	NA	NA	NA	Inverse variance weighted	3	rs78423987,rs17626291,rs17642817	-0.0503555010542065	0.0486530829021318	0.30067313227664	0.918702047019212	FALSE	NA
ENSG00000053254	FOXN3	3	-0.0418136901252264	0.048497760409152	0.388589709627109	0.868526220479816	55.5225433455565	Inverse variance weighted	2	rs2241123,rs11845173	-0.100533153490839	0.0422130978974212	0.0172393400964242	0.118215555335977	TRUE	0.0635683	Inverse variance weighted	2	rs10220603,rs11159907	0.0084507193869334	0.0348732725086231	0.80852715230379	0.98177272709822	TRUE	NA	Wald ratio	1	rs80144595	-0.0237265772386894	0.188655223897872	0.899916466480152	0.995669378607379	TRUE	NA
ENSG00000053371	AKR7A2	3	0.0197995619874254	0.0159859164378754	0.215507438580222	0.747735999432735	0	Inverse variance weighted	5	rs77703256,rs7547804,rs10158092,rs2227295,rs114931199	0.0231883816200999	0.0257132808833171	0.367160125361651	0.710644885372341	FALSE	NA	Wald ratio	1	rs2231206	0.00960024768639031	0.0216005572943782	0.65672128656377	0.95569142511918	TRUE	NA	Inverse variance weighted	3	rs79862136,rs111916272,rs141353533	0.0848025448323495	0.0623255024332008	0.173627620237617	0.852811712488098	TRUE	NA
ENSG00000053372	MRTO4	2	0.0561838807792608	0.0199497031965298	0.00485838299290982	0.109617760015637	0	Wald ratio	1	rs9426684	0.0568719182308707	0.0203444260338074	0.00518267892901114	0.0507275254279651	TRUE	0.0888737		NA	NA	NA	NA	NA	NA	NA	NA	Inverse variance weighted	2	rs1774081,rs912843	0.0389671405241993	0.101768849831434	0.701795019391001	0.983594900845816	FALSE	NA
ENSG00000053438	NNAT	2	-0.00598035306648309	0.0517548645538157	0.908007989927233	0.985160346131231	0	Wald ratio	1	rs8119910	0.00841982070154597	0.109457669120098	0.938684739206775	0.984670302276032	TRUE	NA	Wald ratio	1	rs8115646	-0.010126783275901	0.0587353430002256	0.863112229226665	0.985356286792253	TRUE	NA		NA	NA	NA	NA	NA	NA	NA	NA
ENSG00000053524	MCF2L2	3	-0.0633635348439395	0.0282835406266747	0.0250716395633213	0.288151212969881	0	Wald ratio	1	rs9815371,rs6777106	-0.0583281765038756	0.0616612151612399	0.344176157124169	0.689615078897493	TRUE	NA	Wald ratio	1	rs73884641	-0.114006073144365	0.0501329637605516	0.0229615331942754	0.437459772676765	TRUE	0.00791067	Inverse variance weighted	2	rs6775901,rs11713488,rs4859188	-0.0314112950817791	0.0411982890399034	0.445796403749389	0.957517442835159	TRUE	NA
ENSG00000053770	AP5M1	3	-0.0315548619217123	0.0199599353160375	0.113898610854642	0.593487466849048	0	Inverse variance weighted	2	rs1189904,rs117800625	-0.0203503696404183	0.0655524742575379	0.756223369661612	0.929393221334769	FALSE	NA	Wald ratio	1	rs9323303	-0.032330101188497	0.021238752605582	0.127953408798885	0.700890700816886	TRUE	NA	Inverse variance weighted	2	rs1189902,rs28450520	-0.0462574533049072	0.128614063880551	0.719100715805698	0.98508812871928	TRUE	NA
ENSG00000053900	ANAPC4	2	0.0312537532849812	0.0103121904378529	0.00243940707936715	0.0695055700889087	0	Inverse variance weighted	5	rs10939037,rs80075467,rs139516306,rs115920701,rs4697588	0.0298271116487012	0.0104511533162877	0.00431787720706877	0.0438072572427276	TRUE	0.958593		NA	NA	NA	NA	NA	NA	NA	NA	Inverse variance weighted	2	rs315678,rs10027825	0.0838337613606302	0.0634478771093189	0.186400926720244	0.860016273353644	TRUE	NA
ENSG00000053918	KCNQ1	2	-0.214872394360816	0.0681464092741332	0.00161546851944983	0.0524970519341588	0	Inverse variance weighted	2	rs800132,rs34847331	-0.224888954668027	0.0753686111473757	0.00284642275432166	0.0317605871830171	FALSE	0.0495636		NA	NA	NA	NA	NA	NA	NA	NA	Wald ratio	1	rs2005833	-0.169993971752233	0.159532804259787	0.286616361405448	0.913272925454495	TRUE	NA
ENSG00000054116	TRAPPC3	2	-0.00909944093780206	0.0315190725643689	0.772813762589131	0.959345479485309	0	Inverse variance weighted	3	rs74769649,rs11263853,rs4653161	-0.0069611436752947	0.0317037010484529	0.826206990445633	0.948688177089248	FALSE	NA		NA	NA	NA	NA	NA	NA	NA	NA	Wald ratio	1	rs72902912	-0.191087415528777	0.292480738054251	0.513541407422535	0.967010678847795	TRUE	NA
ENSG00000054148	PHPT1	2	0.0161548425366053	0.0231779089726663	0.485807114386928	0.891652428434439	0	Inverse variance weighted	2	rs1806500,rs884112	0.0116384791109284	0.0243118654690956	0.632140678182999	0.879695226618543	FALSE	NA		NA	NA	NA	NA	NA	NA	NA	NA	Inverse variance weighted	4	rs10858186,rs10747036,rs75567969,rs1889039	0.0612096239788891	0.0767881645130634	0.425379509653183	0.953583535233238	FALSE	NA
ENSG00000054179	ENTPD2	3	-0.0241678681713811	0.0174062795645668	0.164997974146288	0.683163363639253	0	Inverse variance weighted	2	rs13289619,rs11794029	0.0157131946017177	0.0607420190078961	0.795876446728206	0.940801018270115	FALSE	NA	Wald ratio	1	rs4880190	-0.00166117739824181	0.0503890477466682	0.973700877224893	0.997871235985572	TRUE	NA	Inverse variance weighted	3	rs66526117,rs144831310,rs12000517	-0.0316320658917423	0.0194784032238839	0.104385242165779	0.775626732985833	TRUE	NA
ENSG00000054219	LY75	2	0.00611707845206367	0.0194005553332814	0.752530623089577	0.953014956465845	0	Inverse variance weighted	5	rs1344631,rs12692574,rs76797039,rs149131157,rs75131375	-0.00401601593366642	0.0268850573364212	0.881255962104966	0.968140426870116	FALSE	NA		NA	NA	NA	NA	NA	NA	NA	NA	Inverse variance weighted	4	rs72960256,rs116709337,rs9636280,rs11902480	0.0171264235550172	0.028023389670159	0.541101959248718	0.968927481359542	FALSE	NA
ENSG00000054267	ARID4B	3	-0.0300701909604327	0.0309538747210373	0.33132344645411	0.839037401667204	0.0667060532464166	Wald ratio	1	rs72756074	-0.0253130737544841	0.0489930459764209	0.605388868880522	0.864418716609293	TRUE	NA	Wald ratio	1	rs58327936	-0.0167489644696355	0.0410178721705359	0.683028970338516	0.962602032897829	TRUE	NA	Inverse variance weighted	2	rs6668173,rs12024223	-0.320741286280297	0.171464751795271	0.0614010934490844	0.686673929127709	TRUE	NA
ENSG00000054277	OPN3	3	0.0220696160646769	0.0121161172674803	0.0685295271584795	0.478809526108289	0.000964259305176726	Inverse variance weighted	5	rs1832798,rs658729,rs72768044,rs150329295,rs6660811	0.020013419759855	0.0124209129139502	0.107121317850057	0.375890417277454	TRUE	NA	Wald ratio	1	rs3819978	0.238178830972281	0.109076530820937	0.0289921132331701	0.464754266362531	TRUE	0.0311415	Inverse variance weighted	3	rs584695,rs10926531,rs2459939	0.0025141085884717	0.0635719831624813	0.96845393896887	0.997435480836861	FALSE	NA
ENSG00000054282	SDCCAG8	3	0.00881180385992385	0.0172281756966774	0.609017567487376	0.925122702700337	0	Inverse variance weighted	3	rs12039344,rs2491842,rs10803118	0.00558319816456424	0.0201178172321459	0.781376976432689	0.937368503837704	FALSE	NA	Wald ratio	1	rs10803142	0.0432913534907581	0.0486548840117369	0.373592739124636	0.879301630393778	TRUE	NA	Inverse variance weighted	2	rs7518350,rs12049124	-0.00502986116478398	0.0458382092504945	0.912622911220823	0.995669378607379	FALSE	NA
ENSG00000054356	PTPRN	2	-0.00529599840924828	0.012123782776943	0.662236651867617	0.936192167898722	0	Inverse variance weighted	2	rs191627066,rs11887718	-0.0105738245505995	0.0135726516432536	0.435948079404228	0.760464832074219	TRUE	NA		NA	NA	NA	NA	NA	NA	NA	NA	Inverse variance weighted	2	rs11887718,rs62181732	0.0155407249947724	0.0269681947664538	0.564438626396146	0.972636935830506	TRUE	NA
ENSG00000054392	HHAT	3	-0.00567741071269051	0.0230857274648582	0.805738507373402	0.965130717510901	0	Inverse variance weighted	3	rs12143851,rs12117360,rs12564439	0.00374822616041148	0.0305236476109394	0.902267491791281	0.972903607078939	FALSE	NA	Wald ratio	1	rs660329	-0.000632362677701817	0.0409771015150777	0.987687455360962	0.999085386437793	TRUE	NA	Inverse variance weighted	2	rs35295119,rs191450774	-0.0689178720017582	0.0694240454631908	0.320851806979393	0.923798005425356	TRUE	NA
ENSG00000054523	KIF1B	3	0.00874844101930485	0.00803425018413295	0.276200950868862	0.801288813350687	0	Inverse variance weighted	16	rs111489282,rs7546283,rs114227524,rs78877530,rs115207927,rs78051618,rs17401190,rs74858192,rs111562552,rs115067562,rs2765552,rs148474336,rs79776554,rs36083022,rs72858535,rs113469570	0.0127169825919549	0.00886909888948853	0.151614263557459	0.459643679090757	FALSE	NA	Inverse variance weighted	2	rs6693965,rs148036424	-0.00732713117951299	0.0216751222940582	0.735330512191499	0.975925266266808	TRUE	NA	Inverse variance weighted	4	rs673254,rs10864470,rs11121529,rs6703255	-0.0161981913434374	0.039200473054688	0.679449699652706	0.978973519264207	FALSE	NA
ENSG00000054611	TBC1D22A	3	-0.0276933577305026	0.0292838686377314	0.34430853643236	0.846870749309584	56.6309845474445	Inverse variance weighted	3	rs801651,rs131952,rs66471445	-0.0336573010319364	0.0202827860618704	0.0970347611785848	0.354496071595185	FALSE	NA	Inverse variance weighted	2	rs8142916,rs5767523	0.0122267232526169	0.0264527052153049	0.64393023465558	0.95326400325202	TRUE	NA	Inverse variance weighted	2	rs5769152,rs15646	-0.194071791716951	0.0943582022160909	0.0397097094249417	0.623441673945753	TRUE	0.0764398
ENSG00000054654	SYNE2	2	-0.0902851461792914	0.0887489931685551	0.309006474249258	0.82564779218012	84.8380548398212	Inverse variance weighted	3	rs147147388,rs11158502,rs1760988	-0.00598044904922519	0.0397997496826048	0.8805567413939	0.968140426870116	FALSE	NA		NA	NA	NA	NA	NA	NA	NA	NA	Inverse variance weighted	3	rs10144567,rs1950727,rs11158542	-0.183712725621045	0.0566166999828758	0.00117512312155282	0.212510333595359	TRUE	0.64107
ENSG00000054690	PLEKHH1	2	0.0921990540151399	0.125440318182277	0.462337454264976	0.885737196656194	89.668191866489	Wald ratio	1	rs10873201	0.219827655932424	0.0616183581022704	0.000360310486719629	0.00607852044704141	TRUE	0.685969	Wald ratio	1	rs114221164	-0.0310905001231151	0.0520391793504546	0.550210924972404	0.929902119152172	TRUE	NA		NA	NA	NA	NA	NA	NA	NA	NA
ENSG00000054793	ATP9A	2	0.00347134055916305	0.00928163855355251	0.708403695755159	0.945662575525016	0	Inverse variance weighted	5	rs228844,rs61420120,rs12624356,rs1009233,rs6067929	0.00722963306437654	0.010592457658241	0.494906091307759	0.800217468222455	FALSE	NA		NA	NA	NA	NA	NA	NA	NA	NA	Inverse variance weighted	2	rs6091367,rs16995836	-0.00895690231472447	0.0192622188810108	0.641932552029926	0.976863757976933	TRUE	NA
ENSG00000054965	FAM168A	3	-0.0837514883115221	0.0473219813555035	0.0767567814851847	0.502158481593396	64.1915264296434	Inverse variance weighted	2	rs61901445,rs10751226	-0.0137864257774483	0.0283920964820861	0.627270185466651	0.877167297883735	TRUE	NA	Wald ratio	1	rs506639	-0.12411573438289	0.054271138608488	0.0221983609893287	0.432900480893437	TRUE	0.0207901	Inverse variance weighted	3	rs73540712,rs501224,rs77332111	-0.157852382360975	0.0690851900444056	0.0223190047744141	0.554658263602732	TRUE	0.370583
ENSG00000054967	RELT	3	-0.0173229100192671	0.0114136558740445	0.129081106055902	0.624304436260613	0	Inverse variance weighted	2	rs3741148,rs12417424	-0.0160917469962233	0.0121229136999139	0.184382090105732	0.510145951614074	TRUE	NA	Wald ratio	1	rs58619954	-0.0295775176238721	0.0378736506159338	0.434830502411297	0.897158790105849	TRUE	NA	Inverse variance weighted	3	rs11235729,rs2462618,rs76646689	-0.016372958869555	0.0756393426990875	0.828628513600973	0.992969705811348	FALSE	NA
ENSG00000054983	GALC	3	-0.0175471373929202	0.0352128613059863	0.618261228219096	0.926352580731374	83.3024122624166	Inverse variance weighted	3	rs149871867,rs1885841,rs28533072	-0.0484825856082285	0.0115381890382578	2.64656785345633e-05	0.000685679220384587	TRUE	0.866181	Inverse variance weighted	2	rs1661320,rs112469201	0.0414823877496186	0.0219770942533348	0.0590893012154831	0.572255787499831	TRUE	NA	Wald ratio	1	rs991407,rs77194943	-0.068800722037685	0.0636221730671066	0.279521289729161	0.910952173741611	TRUE	NA
ENSG00000055044	NOP58	3	0.0501667571895879	0.0210198881187248	0.0170034589874348	0.230185362838678	0.0773775359452848	Inverse variance weighted	2	rs7572505,rs13432396	0.0571034296652862	0.0233994517410373	0.0146720354235908	0.105444968991199	FALSE	0.496943	Wald ratio	1	rs113021930	-0.0030306770642768	0.0506949618024484	0.952328777050129	0.994466172918631	TRUE	NA	Wald ratio	1	rs12476638	0.196377306264436	0.134658724295613	0.144748686602996	0.821808160383314	TRUE	NA
ENSG00000055070	SZRD1	3	-0.0145263447589387	0.0372653274664253	0.696678091295534	0.941973170733238	0.0577005438895657	Inverse variance weighted	2	rs11260738,rs149561	-0.0301267372135121	0.0880564701098866	0.732253257263368	0.920643227419942	FALSE	NA	Wald ratio	1	rs113010827	-0.0256808782413735	0.0421501371135586	0.542344479192702	0.92741751827452	TRUE	NA	Inverse variance weighted	2	rs111938371,rs6603859	0.26353623520007	0.183315171279797	0.15054394932851	0.829499296112398	TRUE	NA
ENSG00000055118	KCNH2	2	-0.0477146576877163	0.0389629940249277	0.220720402953396	0.754341214496553	49.2328207319798	Inverse variance weighted	3	rs112972788,rs3735076,rs2072412	-0.0785215041062823	0.0298054275732859	0.00842687558466908	0.0723942330699098	TRUE	0.00611396		NA	NA	NA	NA	NA	NA	NA	NA	Inverse variance weighted	2	rs3800779,rs116065480	0.00156383329316028	0.0486587237802392	0.974361356516832	0.997511866318066	TRUE	NA
ENSG00000055147	FAM114A2	3	0.0613636265907894	0.0636159278725124	0.334747542147962	0.841397271863156	77.9284549212797	Wald ratio	1	rs478020	0.150270868075761	0.0352487221412279	2.01557987930417e-05	0.000546865557155185	TRUE	0.0200352	Wald ratio	1	rs10055534	0.00660361380823416	0.0334065169122434	0.843299805752649	0.982783924419197	TRUE	NA	Wald ratio	1	rs75051041	-0.0783225272721488	0.174022865282806	0.652659734351131	0.97855591971051	TRUE	NA
ENSG00000055163	CYFIP2	3	-0.0109705698382718	0.0338322603286763	0.74573849055547	0.950291663790057	58.8031807239249	Inverse variance weighted	3	rs61607645,rs10060677,rs12518740	-0.0512521164610015	0.0271040384881578	0.0586323248871522	0.262145974314297	TRUE	NA	Wald ratio	1	rs727588	0.0219826771331796	0.0232757757880725	0.344942578828616	0.864805015602545	TRUE	NA	Inverse variance weighted	3	rs113792202,rs652267,rs7707593	0.0386769804244349	0.159207384963355	0.808056070918796	0.991735767194122	FALSE	NA
ENSG00000055208	TAB2	2	-0.00575205808475946	0.0302896680897056	0.849386195951622	0.975301353647325	0	Wald ratio	1	rs62425952	-0.00485766341051761	0.0303603963157351	0.872881074217134	0.965772082648804	TRUE	NA		NA	NA	NA	NA	NA	NA	NA	NA	Inverse variance weighted	2	rs4869780,rs62428470	-0.197042910082571	0.444007120495803	0.657199320583249	0.978864392152009	FALSE	NA
ENSG00000055211	GINM1	3	0.0132089153604052	0.0122856297912401	0.282306830272487	0.806765980909031	0.34387943563098	Inverse variance weighted	3	rs575924,rs4869923,rs1886358	0.0208644560876103	0.0138969513889373	0.133260071475383	0.428466281400542	FALSE	NA	Wald ratio	1	rs112750395	-0.049396968037439	0.0466743005078164	0.289903501250803	0.838179528264254	TRUE	NA	Inverse variance weighted	4	rs1855624,rs577672,rs9390690,rs12203658	0.00343312590520572	0.0306436471635654	0.910796563592287	0.995669378607379	FALSE	NA
ENSG00000055332	EIF2AK2	2	0.0550513836218908	0.044684072105228	0.217944011532845	0.751351827088137	0	Inverse variance weighted	2	rs2013223,rs1127906	0.0497375502708798	0.0488129587775284	0.308230731974975	0.655861794504991	FALSE	NA		NA	NA	NA	NA	NA	NA	NA	NA	Inverse variance weighted	2	rs2041505,rs79316517	0.0825355542370011	0.111012654082854	0.457191855276252	0.960622027186697	TRUE	NA
ENSG00000055483	USP36	3	-0.0347471410227976	0.0205394842717571	0.0906985866671218	0.547188516779557	30.0597330997438	Inverse variance weighted	5	rs7209655,rs117781742,rs138603619,rs67046441,rs9896650	-0.0282345165191382	0.00933813127904592	0.00249809201501096	0.0287989041498228	TRUE	0.000878991	Wald ratio	1	rs72849511	-0.104060904114853	0.045344974977422	0.0217404726393954	0.432900480893437	TRUE	0.0244505	Inverse variance weighted	4	rs113380198,rs191805571,rs191386451,rs111709949	0.0147849595645446	0.0504861791012374	0.769635566516721	0.988851326021851	FALSE	NA
ENSG00000055732	MCOLN3	3	0.00248585811008297	0.0153213492632002	0.871110570472048	0.97885764763822	0	Inverse variance weighted	3	rs2911603,rs12119445,rs12028498	0.0168063130688345	0.0239312199935437	0.482507275860014	0.792242135674351	FALSE	NA	Inverse variance weighted	4	rs114539703,rs12075761,rs61769366,rs76885280	-0.00813825834618345	0.0207155528270766	0.694424802513827	0.965840064791315	FALSE	NA	Wald ratio	1	rs4123223	0.00113544753664657	0.073804089882027	0.987725337120244	0.998833216829692	TRUE	NA
ENSG00000055917	PUM2	3	-0.0261954961929541	0.0464913282456759	0.573129123519709	0.917909991370877	0	Inverse variance weighted	2	rs112696987,rs73214393	0.0138319657299179	0.10881779323462	0.898852347408404	0.97112102901831	FALSE	NA	Wald ratio	1	rs72787500	-0.0230643074076789	0.0539540048286775	0.66902908227071	0.960160613957998	TRUE	NA	Inverse variance weighted	2	rs72787411,rs59231157	-0.154671333360568	0.16980111679598	0.362349629528825	0.939825902634268	FALSE	NA
ENSG00000055950	MRPL43	3	-0.0260389420638169	0.0199969044098339	0.19286557533428	0.724346428255173	0	Inverse variance weighted	3	rs17113297,rs77175835,rs10786611	-0.0390147576478068	0.0456999224090425	0.393262334087182	0.731728087276777	FALSE	NA	Wald ratio	1	rs3740490	-0.0369859453407705	0.0296553976155727	0.212327468020305	0.7802051158763	TRUE	NA	Inverse variance weighted	5	rs75491399,rs612472,rs59107884,rs150141727,rs7902510	-0.00495040263254991	0.0336170302169159	0.882927771777654	0.995669378607379	FALSE	NA
ENSG00000055955	ITIH4	2	-0.0015850481768512	0.0103598121625678	0.878398510049489	0.981080164251187	0	Inverse variance weighted	6	rs9846102,rs4986825,rs112312290,rs2267847,rs11716402,rs114137846	-0.00433231138369886	0.0107617607633594	0.687268045685066	0.901279054382413	FALSE	NA		NA	NA	NA	NA	NA	NA	NA	NA	Inverse variance weighted	2	rs12632575,rs7620706	0.0331451493921501	0.0382636878855203	0.386364115891486	0.946225192653697	FALSE	NA
ENSG00000055957	ITIH1	2	0.278173666105413	0.15450772690006	0.0717995896705869	0.489152799696876	76.9042189315602	Wald ratio	1	rs35240333	0.422521625315705	0.088434758787008	1.77243104182262e-06	6.9475126413466e-05	TRUE	0.985047		NA	NA	NA	NA	NA	NA	NA	NA	Wald ratio	1	rs7641255	0.112791087768819	0.119732077785361	0.34617780016709	0.934109961158125	TRUE	NA
ENSG00000056050	C4orf27	3	-0.00304524240577309	0.0129661697743317	0.814316931338006	0.966828047209586	0	Wald ratio	1	rs10016129	-0.00419964415148227	0.0167985766059291	0.802587348634153	0.943450233548635	TRUE	NA	Wald ratio	1	rs9761582	-0.00343329508206638	0.0212537314604109	0.871669321189146	0.986921446849668	TRUE	NA	Wald ratio	1	rs11540095	0.022919693976246	0.0724262329649375	0.75165664781879	0.987065095964867	TRUE	NA
ENSG00000056097	ZFR	3	-0.00286383161905534	0.0433164304978737	0.947286896986717	0.991000351530634	0.00064506814677716	Wald ratio	1	rs7445799	0.0285776670849178	0.079382408569216	0.718847133564018	0.912865226190694	TRUE	NA	Wald ratio	1	rs582495	-0.0249265940131986	0.0521192420275972	0.632464543594736	0.948724856904084	TRUE	NA	Wald ratio	1	rs149694331	0.506792726033815	0.403365639088138	0.208967264956349	0.872822529406664	TRUE	NA
ENSG00000056558	TRAF1	3	0.00854339039230811	0.0259647581597532	0.742127015475964	0.949825217100731	0	Inverse variance weighted	3	rs7028860,rs4310279,rs16910253	0.00417614665255518	0.0370914280734733	0.910355126852953	0.974711066802127	FALSE	NA	Wald ratio	1	rs881310	0.0383629341104029	0.0509409452941415	0.451397984476184	0.903529551809046	TRUE	NA	Inverse variance weighted	3	rs10818479,rs149674627,rs10818442	-0.0138688456968807	0.051911442725218	0.789343233763462	0.990942918566766	FALSE	NA
ENSG00000056586	RC3H2	2	0.228306629641478	0.0306688567050062	9.74968804389856e-14	1.50318523663485e-10	0	Wald ratio	1	rs3824535	0.222846361389989	0.0315078402993558	1.51917882256143e-12	2.9774117653001e-10	TRUE	0.26664		NA	NA	NA	NA	NA	NA	NA	NA	Inverse variance weighted	2	rs2596704,rs12554119	0.326759421450226	0.133790619247843	0.0145932302015668	0.489847217551475	TRUE	0.0448858
ENSG00000056736	IL17RB	3	0.00310162668009302	0.0191418511345269	0.871279245170053	0.97885764763822	0.883692525504729	Inverse variance weighted	3	rs2612015,rs79589055,rs709324	-0.0297732451183021	0.0355010794293035	0.401661556195376	0.737472274808849	FALSE	NA	Inverse variance weighted	2	rs73843307,rs78594862	0.0185602992221318	0.0237404097225607	0.434330959844581	0.897158790105849	TRUE	NA	Wald ratio	1	rs3796347	-0.00168658713471334	0.0691500725232468	0.980541330250361	0.998406535251887	TRUE	NA
ENSG00000056972	TRAF3IP2	3	0.00284111104564338	0.0213013219234435	0.893895062274617	0.983974388598986	0	Inverse variance weighted	3	rs2235175,rs9487680,rs4429983	0.0103964618988323	0.0269686905175563	0.699866135653556	0.907673799443564	FALSE	NA	Wald ratio	1	rs1055552	-0.00527299726493688	0.0438064388163987	0.904189761735805	0.990038606862937	TRUE	NA	Inverse variance weighted	2	rs9487680,rs3777910	-0.0171684400402022	0.0569949105329476	0.763240945858428	0.98780857883837	TRUE	NA
ENSG00000057019	DCBLD2	3	-0.0114188242497666	0.0113550806845695	0.314601450209258	0.828667266024057	0.952015364611666	Inverse variance weighted	4	rs13080057,rs114582351,rs1066357,rs2128026	-0.0147228479933306	0.0121801340024312	0.226755403312651	0.563440826551554	TRUE	NA	Wald ratio	1	rs77901882	-0.0176220769379879	0.0317693781417247	0.579108427590886	0.939910603185829	TRUE	NA	Wald ratio	1	rs56094988	0.0600155169652672	0.0511531219729868	0.240694652684255	0.894769181684155	TRUE	NA
ENSG00000057252	SOAT1	2	0.00460609789262807	0.0151732206932616	0.76145735373407	0.955710922416223	0	Inverse variance weighted	4	rs2816174,rs10913728,rs10913807,rs17279483	0.00923417940148241	0.0160407193395426	0.564837476989804	0.843458903654817	FALSE	NA		NA	NA	NA	NA	NA	NA	NA	NA	Inverse variance weighted	3	rs6690259,rs7516491,rs10913728	-0.0347433960007773	0.0467727511957981	0.457595054362447	0.960622027186697	FALSE	NA
ENSG00000057294	PKP2	2	0.0335836503164526	0.0606277223231218	0.57962521664605	0.918307451278952	82.2756308543785	Inverse variance weighted	3	rs79100182,rs7954545,rs139671654	-0.0242427784530798	0.030945531428648	0.433391324113705	0.758539088943557	FALSE	NA		NA	NA	NA	NA	NA	NA	NA	NA	Inverse variance weighted	2	rs7316771,rs7954545	0.0971483696377713	0.0406719017696696	0.016913310324863	0.510365147377698	TRUE	0.049652
ENSG00000057468	MSH4	2	0.0260039587171409	0.0229245070603532	0.256656101665671	0.786802128185291	0	Inverse variance weighted	2	rs115243667,rs699830	0.0459851537172539	0.0389720232233382	0.238018928986161	0.577197661643259	FALSE	NA	Inverse variance weighted	2	rs114833519,rs58487907	0.015432197537671	0.0283475738527548	0.586171625669704	0.939955487214873	TRUE	NA		NA	NA	NA	NA	NA	NA	NA	NA
ENSG00000057593	F7	2	-0.0462145894200398	0.0353158966636414	0.190667893993211	0.72366184273791	0	Wald ratio	1	rs561241	-0.0405558903402501	0.061901095782487	0.512356753300256	0.811422298053898	TRUE	NA		NA	NA	NA	NA	NA	NA	NA	NA	Inverse variance weighted	2	rs2774033,rs497073	-0.0489452956138415	0.0430008979819081	0.255020731719969	0.899667462778005	TRUE	NA
ENSG00000057608	GDI2	3	0.0321279159953745	0.0284372783238477	0.258568230811582	0.788436585795448	51.8259333345277	Inverse variance weighted	4	rs2282457,rs7900361,rs2253422,rs7093069	0.00621479025316009	0.0122707384570817	0.612525066247186	0.868601830867232	FALSE	NA	Wald ratio	1	rs11255590	0.120123382381974	0.0548389354352488	0.0284897197107358	0.464106693315503	TRUE	0.00393141	Inverse variance weighted	2	rs3736461,rs36049919	0.0238124473438052	0.0420294730856407	0.571009453827019	0.972766552662502	TRUE	NA
ENSG00000057663	ATG5	3	0.0667020838289372	0.0408275308003495	0.102310812729739	0.568686073031643	0.00690552373375178	Wald ratio	1	rs74525730	0.14493558705777	0.0767306049129371	0.0589067186156619	0.263019840637446	TRUE	NA	Wald ratio	1	rs141928246	0.0569099936438651	0.0505076193589303	0.259843728464039	0.826267277689006	TRUE	NA	Wald ratio	1	rs9386572	-0.180930171534499	0.161884890320342	0.263717761833697	0.901181975911842	TRUE	NA
ENSG00000057704	TMCC3	2	-0.0202435223031163	0.0458314410334396	0.658709865862233	0.936192167898722	53.592521890697	Inverse variance weighted	3	rs2651980,rs73228549,rs76055485	0.0153781589686627	0.0311758572633676	0.621820829022706	0.875244735857906	FALSE	NA		NA	NA	NA	NA	NA	NA	NA	NA	Inverse variance weighted	3	rs73228549,rs79276313,rs4761648	-0.0792110081771134	0.0563932113802514	0.160134434819337	0.840494523652679	TRUE	NA
ENSG00000057757	PITHD1	3	-0.0311044918422536	0.0292612819816286	0.287785839881144	0.81197973041699	0	Wald ratio	1	rs2235541	-0.0963926992332503	0.0655470354786102	0.141402507486613	0.442038726256237	TRUE	NA	Wald ratio	1	rs2473381	-0.0183610020568448	0.0369283075075868	0.61904329442754	0.946169585484905	TRUE	NA	Inverse variance weighted	2	rs4237,rs2864705	-0.00211944234345018	0.0703825570893697	0.975976792404458	0.997988477435234	TRUE	NA
ENSG00000057935	MTA3	3	-0.00872235676761639	0.0510392606946296	0.864306292644489	0.976724808403929	74.5424915326475	Inverse variance weighted	3	rs1530162,rs10187451,rs58786572	0.0738993968963696	0.0335977870335039	0.0278401392016811	0.162441662121606	TRUE	0.0102542	Wald ratio	1	rs4953435	-0.0603811060393482	0.0330033374625009	0.0673179364432697	0.586650413108211	TRUE	NA	Inverse variance weighted	2	rs7563635,rs113948009	-0.0699971407303724	0.0874826540275875	0.423637833712794	0.953285650808747	TRUE	NA
ENSG00000058056	USP13	3	0.00127989774526119	0.0321676936178931	0.968261906540108	0.99570882993636	50.6641641347259	Inverse variance weighted	2	rs12494466,rs2276803	0.035638851702279	0.0156655678750565	0.0229071369119249	0.142818111457993	TRUE	0.0180066	Wald ratio	1	rs6791474	-0.0649160959459898	0.0505494189743363	0.199068303063379	0.775587767175394	TRUE	NA	Inverse variance weighted	3	rs148517405,rs192557938,rs12631991	-0.0103153956375972	0.0572025966457306	0.85689279994672	0.993896309293944	TRUE	NA
ENSG00000058063	ATP11B	3	0.0383652216873266	0.0152857291503074	0.0120774973653872	0.192918355034802	0.00683141216386999	Inverse variance weighted	2	rs73063554,rs12696497	0.0450195172569058	0.0180425206994292	0.0125889700988513	0.0951973004433792	TRUE	0.0106826	Wald ratio	1	rs10937101	0.0103093580620469	0.0293172369889458	0.725101998894464	0.972023306827685	TRUE	NA	Wald ratio	1	rs4859244	0.307603418491527	0.148538532883741	0.0383713070565389	0.618441970466783	TRUE	0.0476526
ENSG00000058091	CDK14	3	0.0050352116547344	0.0311193132789594	0.871460651206865	0.978902938245484	0	Inverse variance weighted	2	rs9690523,rs11771034	-0.0204540409709761	0.0503215255284908	0.684399478117068	0.90065533526503	TRUE	NA	Inverse variance weighted	2	rs11563824,rs17163356	0.0261710589971129	0.0469743027976463	0.577434747818158	0.939403162369524	FALSE	NA	Inverse variance weighted	2	rs6465265,rs35554141	0.00767602216166447	0.0736160362801989	0.916954243195496	0.995669378607379	TRUE	NA
ENSG00000058272	PPP1R12A	2	0.202237715454704	0.402786295460417	0.615599421582918	0.926345600443503	71.0438742591222	Wald ratio	1	rs1919585	-0.0998397722329004	0.0579070678950822	0.0846829459575783	0.326709864916002	TRUE	NA		NA	NA	NA	NA	NA	NA	NA	NA	Wald ratio	1	rs67123039	0.739307859452011	0.447824474004982	0.0987615335861946	0.768073280135792	TRUE	NA
ENSG00000058335	RASGRF1	2	-0.00208625298495877	0.0637283623958141	0.973884598445774	0.995854024922086	57.6066034678154	Wald ratio	1	rs1562008	0.0758859240233397	0.0725865360223249	0.295812938228253	0.642285181724817	TRUE	NA	Wald ratio	1	rs28850037	-0.0541728347565562	0.0436137228972275	0.214197726937737	0.7802051158763	TRUE	NA		NA	NA	NA	NA	NA	NA	NA	NA
ENSG00000058453	CROCC	2	-0.00898179709220982	0.0235881456113495	0.7033695523999	0.944176831682404	18.8376074929741	Inverse variance weighted	3	rs149561,rs6691985,rs6659366	0.0103463684159716	0.0266819497221699	0.698188778755096	0.906992232688841	FALSE	NA		NA	NA	NA	NA	NA	NA	NA	NA	Inverse variance weighted	3	rs61769269,rs111921195,rs6691985	-0.0377688339761143	0.0341619957206839	0.268908163425385	0.904736683456993	FALSE	NA
ENSG00000058668	ATP2B4	2	-0.0584917619927406	0.0554212656207933	0.2912411174722	0.814075000058295	0	Wald ratio	1	rs16852249	-0.0636912228196549	0.0567430894211471	0.261671589062945	0.606453394852477	TRUE	NA		NA	NA	NA	NA	NA	NA	NA	NA	Wald ratio	1	rs4620599	0.0492248681476746	0.258270736774812	0.848843644783302	0.993507875653656	TRUE	NA
ENSG00000058729	RIOK2	2	-0.00821254925008717	0.038250493195731	0.829997790679229	0.971117701647723	0	Inverse variance weighted	2	rs432482,rs75993295	-0.010504452439629	0.0393868170166654	0.789700381843469	0.939381824408453	FALSE	NA		NA	NA	NA	NA	NA	NA	NA	NA	Wald ratio	1	rs190086341	0.029797440801361	0.160398989845624	0.852624542565164	0.993648687191173	TRUE	NA
ENSG00000058799	YIPF1	2	-0.0183115874100291	0.0256068229797954	0.47454367567777	0.888992580492066	0	Inverse variance weighted	2	rs10888811,rs12094458	-0.019052138847495	0.0257756589475393	0.459814492322738	0.777771477324096	TRUE	NA		NA	NA	NA	NA	NA	NA	NA	NA	Wald ratio	1	rs10788968	0.037662442823704	0.224091534801039	0.866530391721043	0.994394394013041	TRUE	NA
ENSG00000058804	NDC1	2	-0.0654377781311097	0.0910065042234253	0.472113150912071	0.888720611013958	40.1913645263531	Inverse variance weighted	2	rs41302750,rs2273139	-0.0150781473271251	0.039300887787285	0.701231053244585	0.908241962058898	TRUE	NA		NA	NA	NA	NA	NA	NA	NA	NA	Wald ratio	1	rs61768765	-0.229898551149982	0.161418131658498	0.154376307933322	0.833828415027137	TRUE	NA
ENSG00000058866	DGKG	3	-0.002603267718911	0.0327240122991174	0.936593400224938	0.988430460973763	0	Inverse variance weighted	2	rs9826842,rs2268832	-0.00720864605750491	0.058110643191681	0.901275403499443	0.972280228687319	TRUE	NA	Wald ratio	1	rs2300707	-0.00807202035942913	0.0470867854300033	0.863886790544927	0.985356286792253	TRUE	NA	Inverse variance weighted	3	rs6778436,rs73885870,rs9811501	0.0179164433323462	0.0731923552324098	0.806622351836053	0.991735767194122	FALSE	NA
ENSG00000059122	FLYWCH1	3	-0.00413563205368866	0.00767163067812078	0.58983081076969	0.920736613551278	0	Inverse variance weighted	6	rs143302471,rs149143921,rs3743949,rs72770869,rs74929781,rs117595541	-0.00971865377807875	0.0100530800970788	0.333677053353869	0.680534518348888	TRUE	NA	Inverse variance weighted	2	rs9930148,rs8045664	0.0186047736417912	0.0208633717926192	0.372530497145769	0.878460117119181	TRUE	NA	Inverse variance weighted	2	rs12930630,rs9928222	-0.00351071700602099	0.0144350002708519	0.807843762130291	0.991735767194122	TRUE	NA
ENSG00000059377	TBXAS1	3	0.0118261072004791	0.0106766114016438	0.268006583696954	0.7932761594545	0	Inverse variance weighted	4	rs6969911,rs740149,rs2240395,rs62491768	0.0102798769074565	0.0109656201782557	0.348519804325364	0.694370641215381	TRUE	NA	Wald ratio	1	rs4726435	0.0440037705399528	0.048775263731032	0.366964490217368	0.873668679995603	TRUE	NA	Inverse variance weighted	2	rs76320913,rs114811085	-0.00669370083426574	0.166687981568519	0.967967903704022	0.997435480836861	TRUE	NA
ENSG00000059378	PARP12	3	-0.0357836837077673	0.0229385036379611	0.118763816304784	0.606539092765984	0	Inverse variance weighted	2	rs8192865,rs11972958	-0.0726720567258062	0.0363657258078091	0.0456769153586707	0.225795766457002	TRUE	0.0251484	Wald ratio	1	rs28413621	-0.0131191074613551	0.0381369402946369	0.730846286091748	0.973717887981187	TRUE	NA	Inverse variance weighted	3	rs6952262,rs73478041,rs79751365	-0.00883371339167744	0.0467888241470085	0.850249850041122	0.993507875653656	FALSE	NA
ENSG00000059573	ALDH18A1	3	0.0396839012021723	0.0339945892557694	0.243065284896997	0.775188199989308	33.6003551676911	Inverse variance weighted	2	rs11188397,rs2275273	0.00729213325817366	0.0234577496396234	0.755905200294469	0.929207846200233	TRUE	NA	Wald ratio	1	rs10882638	0.0667166161332297	0.0523173464641873	0.202228073011683	0.777294740590189	TRUE	NA	Inverse variance weighted	2	rs11815355,rs144084574	0.165294279055997	0.102370588327319	0.106383106297904	0.778381955689582	TRUE	NA
ENSG00000059588	TARBP1	3	-0.0163871600355935	0.0170489713805502	0.336460794209311	0.842883188382091	0	Inverse variance weighted	4	rs594646,rs6656456,rs534365,rs10910470	-0.0243744023571859	0.0254287586742593	0.337792116579806	0.684209045141231	FALSE	NA	Wald ratio	1	rs534365	-0.00598950698271698	0.0260543553748189	0.818181087812592	0.982547241979785	TRUE	NA	Inverse variance weighted	3	rs941966,rs79821085,rs57199627	-0.0234338085817867	0.0487523775568024	0.630751008523674	0.976127864049613	FALSE	NA
ENSG00000059691	PET112	3	-0.00172746283634397	0.015456822617085	0.911013276274594	0.985649309187364	0	Inverse variance weighted	4	rs77113754,rs11931996,rs2406974,rs2003377	-0.00285374522874731	0.021600925595583	0.894895567299979	0.97073367610903	FALSE	NA	Wald ratio	1	rs4571	-0.00343237711756216	0.0249800779111468	0.890711010949078	0.988667048401576	TRUE	NA	Inverse variance weighted	2	rs56175637,rs11556167	0.00997067017121445	0.0476784825200142	0.834352173226123	0.993456216352169	TRUE	NA
ENSG00000059915	PSD	2	-0.0341578699696974	0.103424813639376	0.741197735684338	0.949825217100731	50.9872199515435	Wald ratio	1	rs148440547	-0.122846610461087	0.0859926273227607	0.15312745101967	0.461961283327902	TRUE	NA		NA	NA	NA	NA	NA	NA	NA	NA	Wald ratio	1	rs148440547	0.0864514882991589	0.118640872240335	0.466196101566566	0.961930942162874	TRUE	NA
ENSG00000060069	CTDP1	3	0.055276857398622	0.0262593468382475	0.0352882176765601	0.343905887982851	0	Inverse variance weighted	2	rs12457685,rs9949776,rs2061566	0.021576720454467	0.0568577847496485	0.704327166370665	0.909710058482954	FALSE	NA	Inverse variance weighted	2	rs10432147,rs35493271	0.0734146324266501	0.0308218607283444	0.0172235096114049	0.406650913828377	TRUE	0.0171203	Inverse variance weighted	3	rs60583885,rs58558457,rs140434025	-0.042958236921995	0.106455463565007	0.686556547752126	0.980395640951117	FALSE	NA
ENSG00000060138	YBX3	3	-0.0281818283019078	0.0133270583915048	0.0344612974649748	0.338657906249285	0	Inverse variance weighted	3	rs2100923,rs116913629,rs7302837	-0.0274739930786319	0.0143491814111434	0.0555341935489942	0.254024497110957	TRUE	NA	Wald ratio	1	rs12311999	-0.0385910584878148	0.0421976994679844	0.360438466512822	0.870558715642414	TRUE	NA	Inverse variance weighted	3	rs60745165,rs10845207,rs12372618	-0.0168209690159272	0.0686876941236694	0.806541158395602	0.991735767194122	TRUE	NA
ENSG00000060140	STYK1	2	-0.00582006934298374	0.0268867383697828	0.828624390584413	0.970647965868482	0	Inverse variance weighted	3	rs11613226,rs2002156,rs7297091	0.00419045435695677	0.0293731974888971	0.886556719040293	0.968786381272039	FALSE	NA		NA	NA	NA	NA	NA	NA	NA	NA	Inverse variance weighted	2	rs79731558,rs10845200	-0.0575512612170735	0.0667727201205246	0.388743754434124	0.947220671744183	FALSE	NA
ENSG00000060237	WNK1	2	0.0192088641861572	0.0903308608125485	0.831599911605747	0.971138724597972	59.3633318289519	Inverse variance weighted	2	rs34038797,rs1870197,rs11064543	0.0896824713678936	0.0531896806577064	0.0917788904737995	0.343043423020647	TRUE	NA		NA	NA	NA	NA	NA	NA	NA	NA	Inverse variance weighted	2	rs7972667,rs1471132	-0.0965744019391879	0.106152614352712	0.362944127164553	0.939990654784443	TRUE	NA
ENSG00000060491	OGFR	3	-0.0100559430467427	0.0313438757743077	0.748341946477046	0.951263544275878	60.6387311869627	Inverse variance weighted	2	rs4809278,rs11696245	-0.044878865276542	0.0247829273121951	0.0701596923521458	0.293562129637487	TRUE	NA	Inverse variance weighted	2	rs33992134,rs1048802	0.0194565624748922	0.0192541148995818	0.312248851427418	0.848040798253812	TRUE	NA	Inverse variance weighted	4	rs60294026,rs59979340,rs117060582,rs3204347	0.0476878903345254	0.28516316502736	0.867188930521699	0.994394394013041	FALSE	NA
ENSG00000060558	GNA15	3	0.0174282467477191	0.0201546619790033	0.387189562821829	0.868147962601059	0	Inverse variance weighted	3	rs121912497,rs117552144,rs2074864	0.0116973160495333	0.0238316860838928	0.623546405772105	0.876109431280008	FALSE	NA	Wald ratio	1	rs2074865	0.0262874060960887	0.0392349344717742	0.50285779019062	0.920305722550806	TRUE	NA	Wald ratio	1	rs66786322	0.10170267794601	0.139420227382941	0.465715068999413	0.961643909180831	TRUE	NA
ENSG00000060642	PIGV	3	-0.0474436560010545	0.0494985367930829	0.337817732809616	0.844288092737568	80.5066745453938	Inverse variance weighted	2	rs34889971,rs12747190	-0.0563213930590491	0.0324276663893173	0.0824169139330576	0.322372239777132	FALSE	NA	Wald ratio	1	rs71636784	-0.137619941635303	0.048712667928937	0.00472604614203591	0.271786675821852	TRUE	0.0279829	Inverse variance weighted	3	rs77367168,rs34716450,rs142724207	0.0387013431758858	0.0343397577333232	0.259737110286399	0.900082281190345	FALSE	NA
ENSG00000060656	PTPRU	2	-0.0102848406316703	0.030971872776137	0.739836138280584	0.949760963528668	0	Wald ratio	1	rs11804788	-0.0208271801517448	0.0353360022799266	0.555590311644299	0.837078683339276	TRUE	NA		NA	NA	NA	NA	NA	NA	NA	NA	Wald ratio	1	rs4654400	0.0246621023906155	0.0643359192798666	0.701472626966438	0.983594900845816	TRUE	NA
ENSG00000060688	SNRNP40	2	0.0278918461408642	0.0215260464798225	0.195070091979333	0.725360788119671	0	Wald ratio	1	rs4949373	0.0233733694203198	0.0222047009493038	0.292509878183886	0.639407172374406	TRUE	NA		NA	NA	NA	NA	NA	NA	NA	NA	Inverse variance weighted	2	rs113471907,rs2985868	0.0984398910446962	0.0877387404042357	0.261876860434302	0.900082281190345	TRUE	NA
ENSG00000060709	RIMBP2	3	0.00447832907065041	0.0194914716333524	0.818279522526882	0.96880449774133	53.9446123383164	Inverse variance weighted	4	rs11060939,rs112275476,rs149345397,rs10848167	0.00546646347410851	0.0181580757823476	0.76337742742993	0.931894262988348	FALSE	NA	Inverse variance weighted	2	rs10744473,rs729463	0.0455908831971313	0.0284787337985423	0.109404683797297	0.671030266213312	TRUE	NA	Inverse variance weighted	3	rs11060939,rs4323914,rs2126297	-0.0298843572368506	0.0231391246401105	0.196527692915855	0.860929160416768	TRUE	NA
ENSG00000060749	QSER1	3	-0.0152782732289652	0.0348037203159653	0.660673194948452	0.936192167898722	11.1056154014041	Inverse variance weighted	3	rs11031921,rs61889542,rs77146504	0.0433709313741704	0.0531679309363268	0.414651832338708	0.746857484585419	FALSE	NA	Wald ratio	1	rs12272806	-0.0395695485807994	0.0438528502312983	0.36688394025959	0.873668679995603	TRUE	NA	Inverse variance weighted	2	rs111355433,rs141886676	-0.0935755847845009	0.0988275213328523	0.343711371186867	0.9340084469935	TRUE	NA
ENSG00000060762	MPC1	3	0.012035371927718	0.00895928087518405	0.179161488011957	0.708680044213949	0	Inverse variance weighted	3	rs59467904,rs9348102,rs2092140	0.0123919464297161	0.00958086481399111	0.195870733983201	0.52502181133164	TRUE	NA	Inverse variance weighted	3	rs191913362,rs7449594,rs147402379	0.0161412644437812	0.0278900981903082	0.562761015845764	0.932467243744439	FALSE	NA	Inverse variance weighted	2	rs9365987,rs1610311	-0.0208669691983729	0.0599230922151601	0.727668075936056	0.986603233909234	FALSE	NA
ENSG00000060971	ACAA1	3	-0.0387060999598843	0.0144004657950853	0.0071916564896251	0.143378484842008	0.497456935720625	Inverse variance weighted	4	rs11914857,rs112719644,rs61095322,rs240024	-0.0351511543516598	0.0161683405032578	0.0296996449063986	0.169266638554805	TRUE	0.00675029	Wald ratio	1	rs11129780	-0.0216013388615199	0.0337191631009091	0.521766352836796	0.922326622970719	TRUE	NA	Inverse variance weighted	2	rs77571823,rs61095322	-0.177963923181294	0.0701338346512852	0.0111650471024237	0.456575067156137	TRUE	0.22096
ENSG00000060982	BCAT1	3	-0.00424522614421645	0.0124898013147209	0.733935293038281	0.948995571203163	0	Inverse variance weighted	6	rs115623448,rs2200509,rs7305924,rs11047735,rs7966074,rs7134760	-0.00493833177944998	0.0134935156293501	0.714381385929768	0.912024909733969	FALSE	NA	Wald ratio	1	rs2220271	0.0220194683556647	0.0511166229685074	0.666636174393206	0.958980591044478	TRUE	NA	Inverse variance weighted	4	rs11047693,rs143396602,rs141684949,rs2649773	-0.015907632381638	0.0432136714037006	0.712786939107776	0.984771283970632	FALSE	NA
ENSG00000061273	HDAC7	2	0.0576499577091913	0.106249081682063	0.587410385467441	0.919614985245609	75.8966083063986	Inverse variance weighted	3	rs624959,rs7972177,rs11837686	-0.0436569284522122	0.0661612494544161	0.509345941485286	0.809935145258643	FALSE	NA		NA	NA	NA	NA	NA	NA	NA	NA	Inverse variance weighted	3	rs34248545,rs11168248,rs181442007	0.169082336948409	0.0808170829006018	0.0364241292341501	0.610902034133064	TRUE	0.0769922
ENSG00000061337	LZTS1	2	0.00290078854457581	0.0185329677866289	0.875622797437217	0.979850156228938	0	Inverse variance weighted	4	rs4921694,rs56222973,rs2735950,rs60808207	-0.00443211940622208	0.0241266463829298	0.854247037828947	0.959372202093906	FALSE	NA		NA	NA	NA	NA	NA	NA	NA	NA	Inverse variance weighted	2	rs9644641,rs903998	0.0134556307016334	0.0289457437946952	0.64203388833561	0.976863757976933	TRUE	NA
ENSG00000061676	NCKAP1	3	0.00156321132708227	0.0250724774034186	0.950285942349943	0.991217600244141	0	Inverse variance weighted	3	rs7595276,rs62190103,rs10460378	0.00645737030971229	0.0326005050842134	0.84298577806946	0.955001705328741	FALSE	NA	Wald ratio	1	rs7607857	-0.0391036010807032	0.0529402599246444	0.460127837006431	0.907381964985887	TRUE	NA	Inverse variance weighted	2	rs4666606,rs7588247	0.0353637231953263	0.0584162833114475	0.544930248474827	0.970337343434945	TRUE	NA
ENSG00000061794	MRPS35	3	0.0272281620305712	0.0885363751541775	0.758435087405621	0.954620293492151	81.6588952438075	Inverse variance weighted	2	rs1127787,rs78592617	0.193917903715841	0.0615279356996675	0.00162320164847392	0.0202857586361043	FALSE	0.95379	Wald ratio	1	rs11608421	-0.0206403673985397	0.0526329368662762	0.69494231503817	0.965840064791315	TRUE	NA	Inverse variance weighted	2	rs143160033,rs4931360	-0.108910379849607	0.0871910131657752	0.211628142849353	0.875147122146015	TRUE	NA
ENSG00000061936	SFSWAP	2	0.0559803892435245	0.0424055806702744	0.186795475128219	0.718197288134986	0	Inverse variance weighted	2	rs4964981,rs11246807	0.0681416732929231	0.0463767731263993	0.141749796832068	0.442792024268783	TRUE	NA		NA	NA	NA	NA	NA	NA	NA	NA	Inverse variance weighted	2	rs140069412,rs4964901	-0.00604619587182966	0.104736907594327	0.953965718511818	0.997435480836861	TRUE	NA
ENSG00000061938	TNK2	2	0.00634299228908024	0.053326616802319	0.905318070439145	0.985160346131231	32.3057717042635	Inverse variance weighted	3	rs2278034,rs113021491,rs35356378	0.0414969667556961	0.0436373484196367	0.341629406021308	0.687592639230273	FALSE	NA		NA	NA	NA	NA	NA	NA	NA	NA	Inverse variance weighted	3	rs1056726,rs7610260,rs61588443	-0.074550508452406	0.0849245236578347	0.380028223595104	0.944583783808281	FALSE	NA
ENSG00000061987	MON2	2	0.0662467154623507	0.1029735958	0.520005507903597	0.903849741922318	23.3287398963405	Inverse variance weighted	2	rs4763176,rs35646256	0.0270133990110922	0.0311335134470742	0.385578823285112	0.72531138404547	TRUE	NA		NA	NA	NA	NA	NA	NA	NA	NA	Wald ratio	1	rs1716226	0.336516027136652	0.269212821709322	0.21129954733371	0.8747713309752	TRUE	NA
ENSG00000062194	GPBP1	2	0.0493616447891332	0.021671175677292	0.0227411346940629	0.274558575717226	0	Wald ratio	1	rs1862174	0.0468444238190665	0.0218607311155644	0.0321245712076566	0.178350991022582	TRUE	0.955858		NA	NA	NA	NA	NA	NA	NA	NA	Wald ratio	1	rs702692	0.192627384753411	0.164920706124495	0.242806764889785	0.895192132091607	TRUE	NA
ENSG00000062282	DGAT2	3	0.000169346494739244	0.0469973031485248	0.997124969899741	0.999390045518636	48.4081684427519	Inverse variance weighted	2	rs60677263,rs55768233	-0.0550838942173148	0.0431480683007148	0.201734740748654	0.532989336588025	FALSE	NA	Wald ratio	1	rs116695245	0.0560508282098637	0.0421558749981748	0.183647151515189	0.766698308221976	TRUE	NA	Inverse variance weighted	3	rs12790383,rs55768233,rs11823869	-0.00781321234309067	0.145816299689284	0.957267742276217	0.997435480836861	FALSE	NA
ENSG00000062524	LTK	2	-0.315283006242319	0.262111515376974	0.229031167748111	0.762470411636791	93.6094485171658	Wald ratio	1	rs316623	-0.57554389506382	0.0883615108604205	7.34129975192187e-11	1.01073316171295e-08	TRUE	0.420184		NA	NA	NA	NA	NA	NA	NA	NA	Wald ratio	1	rs78395142	-0.0513077051346186	0.0987673323841408	0.603425694128155	0.973247385158289	TRUE	NA
ENSG00000062598	ELMO2	3	-0.00851916801359306	0.0325389665637203	0.793464583866022	0.963560648218813	17.7300584583436	Wald ratio	1	rs2274676	0.00166355682182505	0.0374300284910636	0.964550135085761	0.991511828976532	TRUE	NA	Wald ratio	1	rs11699555	-0.0548586732734639	0.0440744896385095	0.21324908753433	0.7802051158763	TRUE	NA	Wald ratio	1	rs2274676	0.203829806681596	0.125222796033088	0.103580616061847	0.774342004192005	TRUE	NA
ENSG00000062650	WAPAL	2	0.0941473606274701	0.0291503277613806	0.0012391204087228	0.0432450724429255	0	Wald ratio	1	rs7075426	0.0962444120636297	0.0294301094740025	0.00107444774372309	0.0147365729954283	TRUE	0.427963		NA	NA	NA	NA	NA	NA	NA	NA	Inverse variance weighted	2	rs12764519,rs111777338	-0.014576291987896	0.211908976199244	0.94516025825506	0.997116307155865	TRUE	NA
ENSG00000062716	VMP1	2	-0.0923872006256222	0.0354796184112626	0.00921558342301542	0.165427471640054	0	Wald ratio	1	rs2136695	-0.0915399592319478	0.0359118301602257	0.0108026226384116	0.085274961015789	TRUE	0.034512		NA	NA	NA	NA	NA	NA	NA	NA	Inverse variance weighted	2	rs12944716,rs8082388	-0.126951064344766	0.229374480267854	0.579944092616275	0.973022307147105	TRUE	NA
ENSG00000062725	APPBP2	3	-0.119340942366719	0.0596111719689421	0.0452858572075225	0.388773831977722	42.2254615156507	Wald ratio	1	rs3760332	-0.216787369811991	0.0730112903511885	0.00298546298808881	0.0328282692531824	TRUE	0.00785426	Wald ratio	1	rs56968846	-0.0752606313933269	0.041839808639002	0.0720534110423183	0.59853873161314	TRUE	NA	Inverse variance weighted	2	rs142039391,rs112454619	0.0121457338180918	0.203227748875487	0.952343478083148	0.997435480836861	TRUE	NA
ENSG00000062822	POLD1	2	0.0285195391494983	0.0531691480491213	0.59168722399131	0.920736613551278	53.5031663454861	Wald ratio	1	rs57887481	-0.0279067060754942	0.0545449255111932	0.608911450415323	0.866255837102379	TRUE	NA	Wald ratio	1	rs145475251	0.0786195997329599	0.0479712811929925	0.101236402173935	0.655111218971435	TRUE	NA		NA	NA	NA	NA	NA	NA	NA	NA
ENSG00000063046	EIF4B	3	0.0200795606612367	0.0144031575255105	0.163284919753185	0.680122886726507	0	Inverse variance weighted	2	rs7957445,rs10437946	0.0180880431350356	0.016899920025729	0.284482730648285	0.631999496240044	FALSE	NA	Wald ratio	1	rs1402394	0.0572880612982256	0.0442680473668107	0.195624786869267	0.774792847846527	TRUE	NA	Inverse variance weighted	4	rs7308871,rs11170279,rs1465058,rs6580924	0.00522532292431929	0.035162192655288	0.881864311095978	0.995581614486811	FALSE	NA
ENSG00000063127	SLC6A16	3	-0.0131832643389459	0.0149554743321558	0.378046757873273	0.863360239014077	11.5620687852157	Inverse variance weighted	2	rs181344,rs35042238	-0.0313594618583518	0.0199090704188392	0.11522542325077	0.391289404890334	TRUE	NA	Inverse variance weighted	2	rs354026,rs10410843	0.00157075036511786	0.0193405403845301	0.935270626164007	0.991776849399845	TRUE	NA	Wald ratio	1	rs10412811	0.00952303213343128	0.0630334031689023	0.879913290089461	0.995581614486811	TRUE	NA
ENSG00000063169	GLTSCR1	2	0.0742807471027951	0.0402287345845962	0.0648254499802595	0.467489455672743	0	Inverse variance weighted	3	rs41275768,rs148457515,rs2974225	0.0678338779157293	0.0426900532023995	0.112063653765943	0.385398102412643	FALSE	NA		NA	NA	NA	NA	NA	NA	NA	NA	Inverse variance weighted	2	rs2914017,rs62128734	0.125401921302054	0.120213343751948	0.296873542362072	0.918437407258898	FALSE	NA
ENSG00000063176	SPHK2	2	-0.112482218270881	0.111700888843105	0.313937255649421	0.828100044546083	82.2418454364611	Wald ratio	1	rs10426317	-0.0168659120722325	0.0244264933459919	0.489894777830357	0.797294130910871	TRUE	NA		NA	NA	NA	NA	NA	NA	NA	NA	Wald ratio	1	rs2301139	-0.24297343953201	0.092098503746419	0.00833496331271004	0.428203127977044	TRUE	0.223643
ENSG00000063180	CA11	2	-0.0169831216876237	0.0186586341375273	0.362716114557639	0.857272833521002	0	Wald ratio	1	rs8102492	-0.0212938450551745	0.0203680257049495	0.295812938228253	0.642285181724817	TRUE	NA		NA	NA	NA	NA	NA	NA	NA	NA	Inverse variance weighted	2	rs8102492,rs2081182	0.00551296161345033	0.0465293851051313	0.905684615545842	0.995669378607379	TRUE	NA
ENSG00000063241	ISOC2	2	-0.00630714054447048	0.0186379719126529	0.735059718432097	0.948995571203163	0	Inverse variance weighted	3	rs73054982,rs751152,rs7255286	-0.00386539510778086	0.0190554244319283	0.839252183134895	0.953300294480036	TRUE	NA		NA	NA	NA	NA	NA	NA	NA	NA	Inverse variance weighted	2	rs302833,rs751152	-0.0602116791643311	0.0895325802603841	0.501258197441699	0.967010678847795	TRUE	NA
ENSG00000063244	U2AF2	2	-0.0147133121913229	0.0471495315484778	0.754997675117774	0.953834298386896	0	Wald ratio	1	rs57544196	-0.021653616211431	0.0477653298781567	0.650308733672534	0.885023669663043	TRUE	NA		NA	NA	NA	NA	NA	NA	NA	NA	Wald ratio	1	rs73933378	0.249260311931476	0.29458036864629	0.397466925422593	0.948011428891872	TRUE	NA
ENSG00000063245	EPN1	2	-0.0343124448387932	0.0171755827705416	0.0457442482162301	0.390711214939271	0	Inverse variance weighted	2	rs2287791,rs117482400	-0.0344469157203591	0.0171945298441061	0.0451381475510426	0.22500191503675	TRUE	0.0484267		NA	NA	NA	NA	NA	NA	NA	NA	Inverse variance weighted	2	rs113119622,rs8103806	0.0266030980318253	0.365965578229374	0.94205050108222	0.997116307155865	TRUE	NA
ENSG00000063322	MED29	3	0.0235166954463804	0.016709178317777	0.159305301531202	0.672339108598758	0	Inverse variance weighted	3	rs56116812,rs10402122,rs6508893	0.0287859297302764	0.0193564383144272	0.136975164339438	0.435032366809384	TRUE	NA	Wald ratio	1	rs1057745	0.00266922783121356	0.0363985613347304	0.941540866935257	0.992707438938539	TRUE	NA	Wald ratio	1	rs56138629	0.0341058580871486	0.07958033553668	0.668235141795249	0.978864392152009	TRUE	NA
ENSG00000063438	AHRR	3	0.0342617702902491	0.0238728280114182	0.151236229143405	0.659771219986081	0	Inverse variance weighted	2	rs2244029,rs4263057	0.0134582838430921	0.0356876117581321	0.706089182721243	0.910067865529312	TRUE	NA	Wald ratio	1	rs7701977	0.0384698068589403	0.0526131182041389	0.464667507237702	0.908918178530074	TRUE	NA	Inverse variance weighted	2	rs2864967,rs72703144	0.0586178916794665	0.0405476423075528	0.148274062213211	0.826354509134395	TRUE	NA
ENSG00000063660	GPC1	2	-0.0765007199354088	0.0603299389037624	0.204783996646562	0.734449227164034	60.3398569888897	Wald ratio	1	rs62187173	-0.130035768592201	0.0452803122776413	0.00408147804754564	0.0418163239815884	TRUE	0.00569529		NA	NA	NA	NA	NA	NA	NA	NA	Inverse variance weighted	2	rs10170314,rs79982784	-0.00851345515368671	0.0616974344505151	0.890250547441785	0.995669378607379	TRUE	NA
ENSG00000063761	ADCK1	3	-0.00700362287192838	0.00665249652995111	0.292441311330378	0.815427915416289	0	Inverse variance weighted	5	rs77534020,rs77348707,rs17825440,rs8018233,rs34005817	-0.00590537836111836	0.00699913405874407	0.398820380758792	0.735697180137962	TRUE	NA	Inverse variance weighted	2	rs10144836,rs7145567	-0.0283092793909219	0.038857538439737	0.466282960796762	0.91003509672348	TRUE	NA	Inverse variance weighted	3	rs3742732,rs74899338,rs12883659	-0.0124678881165522	0.0256456717689867	0.62685405179824	0.97551862478006	TRUE	NA
ENSG00000063854	HAGH	3	-0.0167018736297606	0.0131709621373067	0.204768299560269	0.734449227164034	0	Inverse variance weighted	4	rs117263225,rs147582390,rs171162,rs2815304	-0.00921855816018891	0.0154844366674995	0.551613908423918	0.834407634767619	TRUE	NA	Inverse variance weighted	2	rs8050030,rs12596094	-0.0375306595575769	0.0262691343750469	0.153091054942328	0.729601459081469	TRUE	NA	Inverse variance weighted	2	rs73483730,rs3760038	-0.0237987805745354	0.0831290624472564	0.774658215797989	0.989170556638166	TRUE	NA
ENSG00000063978	RNF4	3	0.0335065579955259	0.0187122685394866	0.0733543322280623	0.49360578189495	0	Inverse variance weighted	2	rs846252,rs10004477	0.0351150607798357	0.0294531346274278	0.233169075795603	0.571626835509779	TRUE	NA	Wald ratio	1	rs704352	0.0345735781307301	0.0244484588210163	0.157320385463947	0.734426815273888	TRUE	NA	Inverse variance weighted	3	rs73065592,rs4974696,rs7664669	-0.0871288499482422	0.182064876859996	0.632252139619058	0.976174986102806	FALSE	NA
ENSG00000064012	CASP8	3	0.00515555637958922	0.0187127217345079	0.782923852380189	0.962075206951049	0	Inverse variance weighted	5	rs35627330,rs10931931,rs7560328,rs74639736,rs146507587	0.0223016362552403	0.0250237841752507	0.372812457483455	0.713888190878095	FALSE	NA	Wald ratio	1	rs11674814	-0.0172914921142936	0.042442753371448	0.68370878740079	0.962602032897829	TRUE	NA	Inverse variance weighted	2	rs9288316,rs1558693	-0.016047515004912	0.0376969214791215	0.670327708389514	0.978864392152009	TRUE	NA
ENSG00000064102	ASUN	3	0.0103655059915254	0.0333702937102024	0.756088943229085	0.953834298386896	0	Wald ratio	1	rs2029310	0.045122040388059	0.0470838682310181	0.33789470042481	0.684209045141231	TRUE	NA	Wald ratio	1	rs115604721	-0.0162098938099988	0.0516690365193711	0.753729539113066	0.976423432528962	TRUE	NA	Inverse variance weighted	2	rs145323206,rs145192997	-0.0687441013120306	0.117565892855407	0.558730441193578	0.971752850697537	TRUE	NA
ENSG00000064115	TM7SF3	2	-0.030253428284316	0.0226530327214933	0.181708379262323	0.710895934611857	0	Inverse variance weighted	4	rs145851331,rs6487582,rs10431217,rs78329531	-0.0252717810695522	0.0406973389568898	0.534620097807099	0.824269894434841	FALSE	NA		NA	NA	NA	NA	NA	NA	NA	NA	Inverse variance weighted	3	rs146970669,rs841587,rs73086209	-0.0324897604850659	0.027267648530498	0.233452216244203	0.891007616255225	TRUE	NA
ENSG00000064199	SPA17	3	-0.0163663568570904	0.027326708667458	0.549230028535884	0.910139321553947	73.3346870168431	Wald ratio	1	rs10893281	-0.0479572161379541	0.0223338659992638	0.0317704543189097	0.177011370735357	TRUE	0.0114391	Wald ratio	1	rs7927406	0.0168284653491381	0.00850984895496186	0.047981968592846	0.530025034231886	TRUE	0.0297704	Wald ratio	1	rs7941327	-0.0534362644640314	0.0710588623191907	0.452051058788007	0.959727067564087	TRUE	NA
ENSG00000064201	TSPAN32	2	-0.0121800341671051	0.0308633812280927	0.69310597255092	0.940416903960955	0	Inverse variance weighted	4	rs3213223,rs6578260,rs77276451,rs708153	-0.0225181133314071	0.0422908485541406	0.594408615774653	0.857857847196564	FALSE	NA		NA	NA	NA	NA	NA	NA	NA	NA	Inverse variance weighted	4	rs935430,rs2234297,rs3213220,rs2651823	-0.00040024738093128	0.0451434958695852	0.992925957201158	0.999359882610438	FALSE	NA
ENSG00000064225	ST3GAL6	3	-0.0343829356661683	0.0122056268736477	0.00484784238700171	0.109558079742729	0.24356412411455	Inverse variance weighted	2	rs79448636,rs14310	-0.0378065192422429	0.0143282614524414	0.00832496820707309	0.0717463245533526	TRUE	0.023622	Wald ratio	1	rs3755570	-0.00687150626853159	0.0254818357458047	0.787419588542476	0.978368934224277	TRUE	NA	Inverse variance weighted	2	rs146902326,rs2470869	-0.108848060543953	0.0537919695880316	0.0430216042757461	0.636438670108054	TRUE	0.0319598
ENSG00000064270	ATP2C2	2	-0.0054040385794633	0.0114719355972769	0.637593618676919	0.930658340014475	0	Inverse variance weighted	3	rs444744,rs7350833,rs76167919	-0.00230447636090016	0.0149329575914042	0.877356248680772	0.967327429239024	FALSE	NA		NA	NA	NA	NA	NA	NA	NA	NA	Inverse variance weighted	3	rs12922054,rs244826,rs12445532	-0.00986763565906009	0.0179200057573141	0.581874219757371	0.973247385158289	TRUE	NA
ENSG00000064300	NGFR	2	-0.0267610004567679	0.0401182091276301	0.504737823061535	0.901149007025641	0	Wald ratio	1	rs2671661	-0.0678796502777487	0.0593946939930301	0.253097908947116	0.595362618631742	TRUE	NA		NA	NA	NA	NA	NA	NA	NA	NA	Inverse variance weighted	2	rs8076979,rs2584686	0.00773864910157369	0.0544045933040078	0.886888408639038	0.995669378607379	TRUE	NA
ENSG00000064309	CDON	3	-0.0214297490777235	0.0263854393365345	0.416687854720227	0.878986254429019	0	Inverse variance weighted	2	rs74876872,rs646725	-0.038957935385932	0.0407639471268515	0.339225916229915	0.68579784095774	TRUE	NA	Wald ratio	1	rs116545846	0.0185275557818835	0.0424514870342186	0.66251703089237	0.958081178200293	TRUE	NA	Wald ratio	1	rs3824919	-0.0629892507474268	0.0597941438254559	0.292141617719383	0.916386562248324	TRUE	NA
ENSG00000064313	TAF2	2	-0.00353423952069327	0.0140999703352565	0.802080226670467	0.964346426903407	0	Inverse variance weighted	2	rs965669,rs56180159	-0.00287728877099559	0.0141395770480271	0.838750610800956	0.953120492860377	TRUE	NA		NA	NA	NA	NA	NA	NA	NA	NA	Wald ratio	1	rs16893240	-0.120307304642725	0.188513020660648	0.523349384521071	0.967010678847795	TRUE	NA
ENSG00000064393	HIPK2	2	0.00189932791249774	0.101141596538224	0.985017486332496	0.998210508745414	57.8868607226896	Inverse variance weighted	3	rs9969176,rs28469460,rs2284205	0.0787540534283944	0.0581146518110874	0.175369864202527	0.497155263561261	FALSE	NA		NA	NA	NA	NA	NA	NA	NA	NA	Inverse variance weighted	2	rs4725579,rs28797003	-0.131204036670919	0.12323623486794	0.287032216651956	0.91385215093613	FALSE	NA
ENSG00000064419	TNPO3	2	0.0198443063233186	0.0135467155966878	0.142953789635994	0.648668013403874	0	Inverse variance weighted	6	rs147073645,rs62481863,rs2402940,rs55780035,rs118018126,rs143693335	0.0235272250218552	0.014478637981067	0.104170825374891	0.368884484772741	TRUE	NA		NA	NA	NA	NA	NA	NA	NA	NA	Inverse variance weighted	3	rs6953497,rs12537496,rs146782555	-0.00603361059758146	0.0383792338237559	0.875079116469857	0.995229013310378	FALSE	NA
ENSG00000064490	RFXANK	3	-0.0158775364899913	0.0132350107551614	0.230270724396049	0.762470411636791	0	Inverse variance weighted	3	rs79003009,rs11667950,rs56159542	-0.0139163189174284	0.01752400345505	0.427120350538214	0.755189760095108	TRUE	NA	Wald ratio	1	rs10412238	-0.0161622415890898	0.0207149856986926	0.435261521412031	0.897233652227311	TRUE	NA	Inverse variance weighted	3	rs59210450,rs78678276,rs146337906	-0.0627417335081783	0.0904919549960246	0.488095918957735	0.964003904930017	FALSE	NA
ENSG00000064545	TMEM161A	3	0.0397913904947005	0.0249764162152904	0.111124632172771	0.588201144809839	0.094906650261014	Wald ratio	1	rs4808925	0.0314054213827914	0.0295759793604929	0.288301212366822	0.635671914915943	TRUE	NA	Wald ratio	1	rs11729	0.0757619254536627	0.0482430197956059	0.116316843150406	0.681060003949225	TRUE	NA	Inverse variance weighted	2	rs118150194,rs4808925	-0.13153758288242	0.17068176013707	0.440908564858631	0.957517442835159	FALSE	NA
ENSG00000064547	LPAR2	3	0.0212364768154346	0.0328416726285888	0.517870135292114	0.903849741922318	54.3766496858828	Inverse variance weighted	7	rs17216041,rs112806957,rs10415813,rs12971661,rs142585067,rs147907844,rs75916629	0.0313795688273816	0.0257451463696304	0.222899697162989	0.560326853031271	FALSE	NA	Wald ratio	1	rs115170832	0.0893694981902677	0.0533817807982136	0.0940996882562646	0.639317082360668	TRUE	NA	Inverse variance weighted	4	rs79377739,rs117502529,rs880090,rs75259190	-0.0427338748716446	0.040163393584445	0.287328427740029	0.91385215093613	FALSE	NA
ENSG00000064601	CTSA	2	-0.00429043120450872	0.0278360932591636	0.877505700502121	0.980666905111259	0	Inverse variance weighted	2	rs811657,rs6017717	-0.00445300946301731	0.030024334133306	0.882095483092584	0.968140426870116	TRUE	NA		NA	NA	NA	NA	NA	NA	NA	NA	Inverse variance weighted	4	rs61575830,rs11569672,rs4812973,rs45628634	-0.00329547888311194	0.0742751069465635	0.964610629483824	0.997435480836861	TRUE	NA
ENSG00000064607	SUGP2	3	0.00969339692312021	0.0235064412567307	0.680066822411721	0.939504336739853	0	Inverse variance weighted	3	rs2107263,rs78538967,rs12608822	0.00179722131654974	0.0382653167031225	0.962539233183972	0.990857507415907	FALSE	NA	Wald ratio	1	rs7260123	0.00909733129786377	0.0316657108637181	0.773888121631928	0.977328927449319	TRUE	NA	Wald ratio	1	rs8111634	0.055911573695755	0.0878610443790436	0.524539436435313	0.967010678847795	TRUE	NA
ENSG00000064651	SLC12A2	3	0.106308594623201	0.0405860413122684	0.00881003882445481	0.162132756933866	38.7569436600312	Wald ratio	1	rs17764730	0.132974300168922	0.0242260870753096	4.04469940687995e-08	2.65278139445721e-06	TRUE	0.990729	Wald ratio	1	rs114325341	0.0355505684212704	0.055157245550577	0.5192310000716	0.922065018146414	TRUE	NA	Inverse variance weighted	2	rs7700939,rs115147710	0.217956882304947	0.16532924621094	0.187396486969487	0.860016273353644	TRUE	NA
ENSG00000064652	SNX24	2	-0.0424312401812845	0.0297986940217537	0.154466874401262	0.665440033900002	0	Wald ratio	1	rs6595409	-0.0431807188092339	0.0965216067500522	0.654609072682014	0.886379951378499	TRUE	NA	Wald ratio	1	rs6595415	-0.0423522804672443	0.0313290841812492	0.176422712787221	0.754851821920518	TRUE	NA		NA	NA	NA	NA	NA	NA	NA	NA
ENSG00000064655	EYA2	2	0.155006420665449	0.2032025659298	0.445572397543094	0.882211707684274	94.3984463825263	Wald ratio	1	rs1572053	0.35985000188274	0.0727356386784261	7.52235188399939e-07	3.32400159245479e-05	TRUE	0.00757521		NA	NA	NA	NA	NA	NA	NA	NA	Wald ratio	1	rs6090566	-0.0465682762573435	0.0629439338423434	0.459398663446928	0.960622027186697	TRUE	NA
ENSG00000064666	CNN2	2	-0.00592876253050905	0.0191433617398797	0.756786584046798	0.954005564564974	0	Inverse variance weighted	6	rs10854002,rs60548354,rs113337161,rs4072411,rs113103697,rs112486269	0.00195815763568325	0.0217501315250958	0.928263620063241	0.980742674186719	FALSE	NA		NA	NA	NA	NA	NA	NA	NA	NA	Inverse variance weighted	4	rs3087680,rs11879910,rs111855056,rs76527008	-0.0330423489509232	0.0403275323945661	0.4125869613252	0.948766131716212	FALSE	NA
ENSG00000064687	ABCA7	3	0.0101756560186776	0.0127437423257768	0.424590508765213	0.879131833438937	0.238905862255218	Inverse variance weighted	4	rs150244663,rs113337161,rs114874454,rs117875320	0.00774184556330406	0.0155119818752496	0.617717320421546	0.871698929359208	FALSE	NA	Wald ratio	1	rs142732532	0.0808244089715094	0.0452519894541086	0.0740836741618923	0.602286415903613	TRUE	NA	Inverse variance weighted	5	rs4807624,rs3087680,rs10406309,rs12979590,rs111855056	-0.00567231018311954	0.0254401020034657	0.823560977253119	0.992938829194756	TRUE	NA
ENSG00000064703	DDX20	3	0.0571633433530239	0.0186217881481474	0.00214272334211213	0.0629924345236185	0	Inverse variance weighted	2	rs13376550,rs197389	0.0516557586068496	0.0254020020131265	0.0419989047147949	0.214159704206847	TRUE	0.223029	Wald ratio	1	rs169094	0.0669611060205931	0.0281110303577018	0.0172178467209356	0.406650913828377	TRUE	0.0684146	Wald ratio	1	rs72695061	0.000794697776435622	0.120794062018214	0.994750797334908	0.999370225080385	TRUE	NA
ENSG00000064726	BTBD1	3	-0.0176884804479454	0.021062787760628	0.401021830426414	0.87199244723902	6.9738543979537	Inverse variance weighted	3	rs13379920,rs17158873,rs4262914	-0.0397704249115034	0.0271330761194379	0.142715215991907	0.445182553853456	TRUE	NA	Wald ratio	1	rs28485801	0.00232911162442143	0.0288227563522152	0.935594581533874	0.991776849399845	TRUE	NA	Wald ratio	1	rs12902721	0.209564946830902	0.217801123780588	0.335956745887833	0.929253473939347	TRUE	NA
ENSG00000064763	FAR2	2	-0.0404763974494094	0.0888142775572472	0.648575508262009	0.93379290429543	0	Inverse variance weighted	2	rs3809188,rs10771559	-0.0269222398887099	0.111312542725775	0.808887334561341	0.944571295840276	FALSE	NA		NA	NA	NA	NA	NA	NA	NA	NA	Wald ratio	1	rs73089425	-0.0642220319347202	0.147332896791417	0.662911145572604	0.978864392152009	TRUE	NA
ENSG00000064787	BCAS1	3	0.00973282249827438	0.013229781833559	0.461928381047644	0.885609469909935	0	Inverse variance weighted	3	rs6097667,rs1055251,rs290390	0.00973661287515659	0.0165514773755616	0.556356135758341	0.837485669753381	TRUE	NA	Wald ratio	1	rs463420	0.0249023920796524	0.0296306943732572	0.40066983868741	0.892154780235158	TRUE	NA	Inverse variance weighted	2	rs116954780,rs461140	-0.00897834542442101	0.0328951467324105	0.784900644768806	0.990048788793649	TRUE	NA
ENSG00000064886	CHI3L2	3	0.00554809540204727	0.00658231011417383	0.399295742502736	0.871853300230995	0	Inverse variance weighted	6	rs1782822,rs41312686,rs1056825,rs76275224,rs145439981,rs112678263	0.00506098647144639	0.00733889648320081	0.490438614116326	0.797405511669322	FALSE	NA	Inverse variance weighted	2	rs2783448,rs3118207	0.00949744312714228	0.017337909103679	0.58383967450666	0.939910603185829	FALSE	NA	Inverse variance weighted	3	rs41313997,rs12028527,rs440156	0.00209875600340351	0.0290264678926679	0.94235926129223	0.997116307155865	FALSE	NA
ENSG00000064932	SBNO2	2	0.499971220828637	0.702303117214906	0.476525263364115	0.889378106405056	95.3112764756509	Wald ratio	1	rs879983	-0.173680698531998	0.0720938748623387	0.0159923138495955	0.111910317128673	TRUE	0.0715278		NA	NA	NA	NA	NA	NA	NA	NA	Inverse variance weighted	2	rs111773256,rs62128769	1.23214410459018	0.295749471766383	3.09752731632921e-05	0.0273855831733684	TRUE	0.035735
ENSG00000064933	PMS1	3	0.0141563594586401	0.00935061175071446	0.130038499671787	0.626532715779763	0.261126399695995	Inverse variance weighted	2	rs56324258,rs256571	0.0148074161549338	0.00953279255618111	0.120348236957574	0.401538409668781	TRUE	NA	Wald ratio	1	rs13400261	0.0212204120597055	0.0377897749008454	0.57443051836165	0.938130725014937	TRUE	NA	Wald ratio	1	rs5743077	-0.0786837335431566	0.0885192002360512	0.374062797490883	0.943864368899266	TRUE	NA
ENSG00000064961	HMG20B	2	-0.00827825987809662	0.131355932953548	0.949749311385923	0.9911701414524	53.4653070993414	Inverse variance weighted	3	rs1715092,rs13269,rs12460249	-0.0925029400032649	0.044805182788147	0.0389647531106704	0.203675501120382	TRUE	0.0295044		NA	NA	NA	NA	NA	NA	NA	NA	Wald ratio	1	rs7252596	0.196583083572005	0.19204655087419	0.306013827527817	0.918702047019212	TRUE	NA
ENSG00000064989	CALCRL	3	0.0129510429715424	0.0314196348631604	0.680195881667614	0.939504336739853	35.5840176726854	Inverse variance weighted	3	rs8176580,rs76147410,rs115319205	0.034034634121868	0.0181504892189351	0.0607740284016599	0.268561649773264	FALSE	NA	Wald ratio	1	rs13424943	-0.0540878939785214	0.0502518731289808	0.281777068449234	0.834263133168354	TRUE	NA	Inverse variance weighted	2	rs1467991,rs8176580	0.0551122058907868	0.0925754105226187	0.551628055468989	0.970382235506982	TRUE	NA
ENSG00000064995	TAF11	2	-0.154071996367922	0.0529032578901809	0.00358737958122378	0.0898989829892849	0	Wald ratio	1	rs2140418	-0.15541489099473	0.0576539111754642	0.00702509811129109	0.0637424343333324	TRUE	0.208943		NA	NA	NA	NA	NA	NA	NA	NA	Wald ratio	1	rs78114435	-0.14691605907754	0.133088665282007	0.269638209157154	0.905661135611429	TRUE	NA
ENSG00000064999	ANKS1A	3	-0.10072037498219	0.096650176176546	0.297359436295629	0.818020525704893	93.661712256844	Inverse variance weighted	2	rs111481803,rs3734262	-0.118423731484618	0.026549210005735	8.17545719386085e-06	0.000260909849410973	TRUE	0.0167444	Inverse variance weighted	2	rs9469913,rs2762335	0.0558730598171296	0.0327772545066728	0.0882636321191145	0.631359998451238	TRUE	NA	Wald ratio	1	rs3734263	-0.308622436059762	0.116590698067021	0.00811952279075114	0.426363612248465	TRUE	0.118068
ENSG00000065000	AP3D1	3	-0.00446583491662666	0.0318935369577325	0.888641664662464	0.98269272111981	58.8734520698013	Inverse variance weighted	2	rs72981487,rs10413398	-0.0437444345528961	0.0167739742824953	0.00911061160604707	0.0762753642058272	TRUE	0.00766512	Wald ratio	1	rs10413398	0.0295065304552042	0.0341654563165523	0.3877876816066	0.889483368091102	TRUE	NA	Inverse variance weighted	2	rs11668205,rs4807201	0.0535449550317598	0.0751390209561818	0.476085990938503	0.961930942162874	TRUE	NA
ENSG00000065029	ZNF76	3	0.0348660225240484	0.0200861471148093	0.0825949037006226	0.52042957372624	0.0180766036460899	Inverse variance weighted	2	rs9380500,rs2766569	0.0301180036921669	0.0282710846938377	0.286727116959435	0.634031514340826	FALSE	NA	Wald ratio	1	rs16868695	0.0585874564255793	0.0322560153354313	0.0693202978328814	0.591850829825023	TRUE	NA	Inverse variance weighted	2	rs9469955,rs115693189	-0.0282766980812433	0.0612043930128483	0.644078174384313	0.977038637437412	TRUE	NA
ENSG00000065054	SLC9A3R2	2	-0.0613153961019259	0.0449963994255715	0.172985468115717	0.697572320713076	0	Wald ratio	1	rs74422368	-0.0599007579292558	0.0631261833562157	0.342668875640495	0.688851788283004	TRUE	NA		NA	NA	NA	NA	NA	NA	NA	NA	Inverse variance weighted	2	rs79631077,rs111455844	-0.0627765362020818	0.0641553348285663	0.327822922151897	0.925943429398251	TRUE	NA
ENSG00000065057	NTHL1	2	-0.0337550129902097	0.0681111037894323	0.620185459873853	0.926352580731374	0	Inverse variance weighted	2	rs2516726,rs12597115	-0.0420662627872873	0.0767526657241669	0.583639998584126	0.85324012054548	FALSE	NA		NA	NA	NA	NA	NA	NA	NA	NA	Wald ratio	1	rs2516740	-0.00295505363422346	0.147752681711173	0.984043372566196	0.998833216829692	TRUE	NA
ENSG00000065060	UHRF1BP1	3	0.00789918197737365	0.018918947789678	0.676292575119563	0.93929913746976	61.0290130572883	Inverse variance weighted	8	rs115447786,rs2233632,rs205267,rs183915872,rs3823433,rs4711419,rs115927448,rs150927488	-0.021001188807349	0.0172417515164827	0.223207763474426	0.560648260788442	FALSE	NA	Wald ratio	1	rs7774697	0.0390144093218429	0.0194039919378478	0.0443636757207513	0.518595594175375	TRUE	0.0310163	Inverse variance weighted	4	rs206930,rs9380511,rs6939600,rs2495996	0.00815183574277127	0.0255488061365263	0.749674080092802	0.987065095964867	TRUE	NA
ENSG00000065135	GNAI3	2	-0.016278390345924	0.0190232188072675	0.392157283219951	0.869951542075359	0	Inverse variance weighted	3	rs11102473,rs672569,rs1608916,rs3895838	-0.0163865988554484	0.0190793390002629	0.390414354444662	0.72938350686258	FALSE	NA		NA	NA	NA	NA	NA	NA	NA	NA	Wald ratio	1	rs10127988	0.00203446795611246	0.24820509064572	0.993460035849052	0.999359882610438	TRUE	NA
ENSG00000065150	IPO5	2	-0.230967814192634	0.0583090008713365	7.46051126083805e-05	0.00497702183920139	0	Wald ratio	1	rs651241	-0.201710902877646	0.0672369676258821	0.00269979606326019	0.0303481124277001	TRUE	0.142892		NA	NA	NA	NA	NA	NA	NA	NA	Inverse variance weighted	2	rs9554428,rs117702362	-0.319712905215847	0.117102468650275	0.00632963304655189	0.396573938200105	TRUE	0.00158882
ENSG00000065154	OAT	3	-0.00571159159591376	0.0117820298354129	0.627838482324613	0.928636933249562	0	Inverse variance weighted	4	rs7070561,rs9422943,rs2491159,rs908364	0.00253190151640692	0.0185268568750467	0.89129864128584	0.970068592267389	TRUE	NA	Wald ratio	1	rs9422807	-0.0111690211066576	0.0162881557805424	0.492893296439634	0.918942339496747	TRUE	NA	Inverse variance weighted	4	rs74627968,rs9422807,rs12254693,rs79942261	-0.0123239601374816	0.0438052333629307	0.778453208521127	0.989639268286085	TRUE	NA
ENSG00000065183	WDR3	3	0.00556715156032112	0.0257694012740408	0.828958682303411	0.970647965868482	0	Inverse variance weighted	3	rs78649419,rs12136368,rs74804754	0.0183707347170445	0.0302485518479842	0.543634527389469	0.830060450442856	TRUE	NA	Wald ratio	1	rs115897212	-0.0221923592731285	0.0505302949603542	0.660524457776494	0.957023351588247	TRUE	NA	Inverse variance weighted	2	rs138255718,rs1751355	-0.140916802515789	0.216630727845794	0.515373731079029	0.967010678847795	FALSE	NA
ENSG00000065268	WDR18	3	-0.0177774704112438	0.0131014621524105	0.174810648221659	0.701466904200039	0	Inverse variance weighted	4	rs75707890,rs116649696,rs149756065,rs8105744,rs11085231	-0.0438903933262414	0.0319111845927873	0.169009896112829	0.486121590286716	TRUE	NA	Wald ratio	1	rs10404706	-0.012367233333298	0.0155473790475746	0.426349141743277	0.896109259807399	TRUE	NA	Inverse variance weighted	2	rs10854001,rs6510991	-0.0131642551479078	0.0376126307385328	0.726342002061011	0.986357782746545	TRUE	NA
ENSG00000065308	TRAM2	3	0.0189635026294072	0.0135128927036589	0.16050842224326	0.673594496768817	0	Inverse variance weighted	4	rs114941006,rs3789771,rs9463800,rs77122849	0.00968807319053374	0.0210718748281466	0.645686180114408	0.883098484428204	FALSE	NA	Inverse variance weighted	3	rs910244,rs2268720,rs78038244	0.0296979149870271	0.0181288688020541	0.101389158044145	0.655525702490139	TRUE	NA	Inverse variance weighted	3	rs2067002,rs2073184,rs74865985	-0.0458335654723278	0.0741909952533735	0.536721680219433	0.96793074267317	FALSE	NA
ENSG00000065320	NTN1	2	-0.0101569716027783	0.0234937457795962	0.665504045493821	0.936660643980601	0	Wald ratio	1	rs7219198	-0.0342466904278189	0.0378516052096946	0.365591537564832	0.708846568938176	TRUE	NA	Wald ratio	1	rs4791783	0.00493913341257899	0.0299640760363125	0.869073725074896	0.985946396730654	TRUE	NA		NA	NA	NA	NA	NA	NA	NA	NA
ENSG00000065328	MCM10	3	-0.0590072032713989	0.0940308234812043	0.530311594483749	0.906231138018712	71.9325371805885	Wald ratio	1	rs11258226	-0.235938291026481	0.103709138912739	0.0229059298322305	0.142818111457993	TRUE	0.0237871	Wald ratio	1	rs4319406	0.0777784572672688	0.0552167673729465	0.158952842607827	0.736395599443767	TRUE	NA	Wald ratio	1	rs75598000	-0.0669051688661215	0.10351365749098	0.51805824086412	0.967010678847795	TRUE	NA
ENSG00000065357	DGKA	2	0.159752153651334	0.0557922174034674	0.00419198908571159	0.1003876494907	0	Wald ratio	1	rs117385153	0.156081176461572	0.0571248109816127	0.00628970005242095	0.0587332472944398	TRUE	0.138588		NA	NA	NA	NA	NA	NA	NA	NA	Wald ratio	1	rs772700	0.235692360227007	0.259818349856543	0.36433125706583	0.940282930493967	TRUE	NA
ENSG00000065361	ERBB3	3	0.0409859585608095	0.023779282601402	0.0847801767816699	0.528123785074948	37.0709502941497	Wald ratio	1	rs11171739	0.0119099031454436	0.0220333208190707	0.588824310631658	0.855953245271622	TRUE	NA	Wald ratio	1	rs12298822	0.107842226822159	0.0524233047052163	0.0396724862659754	0.511042463424758	TRUE	0.0250848	Inverse variance weighted	2	rs7297175,rs11834728	0.051068571710101	0.0322767975951455	0.113602346811225	0.784194710236084	TRUE	NA
ENSG00000065413	ANKRD44	3	0.0639342244993243	0.0362016044036788	0.0773856951187923	0.504370082418207	0.0401145904157825	Inverse variance weighted	2	rs715185,rs10931780	0.0630144811575271	0.0634358198964008	0.320535506527553	0.667224916061789	FALSE	NA	Wald ratio	1	rs7592511	0.0880521308867252	0.0462902630947355	0.0571484220723907	0.566980209324792	TRUE	NA	Inverse variance weighted	3	rs715185,rs11903843,rs979020	-0.163585394407792	0.143704671218139	0.254976739594539	0.899667462778005	FALSE	NA
ENSG00000065427	KARS	2	0.284802613484894	0.434146979499838	0.511820871268438	0.903626175157907	74.9195699772516	Inverse variance weighted	2	rs182263941,rs60415088	-0.0537941372738976	0.053817043777482	0.317516534893313	0.662928682139078	FALSE	NA		NA	NA	NA	NA	NA	NA	NA	NA	Wald ratio	1	rs149365238	0.841463595571824	0.445106687833963	0.0586943019806774	0.679596886375221	TRUE	NA
ENSG00000065457	ADAT1	3	0.0052201928932793	0.00802816249370958	0.515540383569644	0.903849741922318	0.782534949179837	Inverse variance weighted	4	rs77276355,rs2738805,rs28571860,rs117849658	0.00834485664355915	0.00885873125260946	0.346196581241531	0.692185411294127	FALSE	NA	Wald ratio	1	rs7206481	0.0146072096149691	0.0231700566306406	0.528410159737609	0.92299832377312	TRUE	NA	Inverse variance weighted	2	rs59297469,rs9925822	-0.0354919272812782	0.0269577284705454	0.187980427593646	0.860016273353644	TRUE	NA
ENSG00000065485	PDIA5	2	0.0203295275285197	0.0243656426020843	0.404082544166163	0.872419895479784	19.4890099785224	Inverse variance weighted	3	rs74688523,rs9823527,rs73197524	0.00920768190812622	0.0176624048510649	0.602147143423982	0.862154642226052	TRUE	NA		NA	NA	NA	NA	NA	NA	NA	NA	Inverse variance weighted	3	rs6776642,rs61701606,rs79283852	0.0737095653096503	0.0551152749120784	0.181101595396482	0.856871702148295	FALSE	NA
ENSG00000065491	TBC1D22B	3	0.0274282614626718	0.033598075308818	0.41429194075746	0.877800422957782	31.3135093121595	Wald ratio	1	rs195413	-0.0159429678719562	0.0360449708409446	0.65826656530417	0.887671799585745	TRUE	NA	Wald ratio	1	rs116727525	0.0390839059841757	0.0478829005251158	0.414363274296765	0.892154780235158	TRUE	NA	Wald ratio	1	rs9349037	0.112650605854401	0.0686196583884673	0.100659103293221	0.768073280135792	TRUE	NA
ENSG00000065526	SPEN	3	0.067829138464145	0.0277696159716227	0.01458323566713	0.213857948341929	0.0520551662330068	Wald ratio	1	rs10803404	0.0753632713800336	0.0313129085311407	0.0160938765652797	0.112461363129612	TRUE	0.0751891	Wald ratio	1	rs3754324	-0.00694713839033136	0.0697492694389269	0.920660628588971	0.990853598861326	TRUE	NA	Wald ratio	1	rs848200	0.172184778865548	0.116429707613847	0.139174196742797	0.818786753036922	TRUE	NA
ENSG00000065548	ZC3H15	2	-0.0953379273924862	0.193026053230144	0.621368170626502	0.926676850828684	92.1313325492441	Inverse variance weighted	3	rs4666694,rs13407063,rs143483059	0.0860988217580006	0.0355003072846946	0.0152958283247007	0.108362019184324	TRUE	0.0275825		NA	NA	NA	NA	NA	NA	NA	NA	Inverse variance weighted	2	rs76218002,rs17826419	-0.300693553526986	0.102527611208413	0.00335914137529425	0.312616233020074	TRUE	0.00553548
ENSG00000065559	MAP2K4	2	-0.0501326650347406	0.0412975369805941	0.224771256503811	0.759047445910654	51.5119114683447	Wald ratio	1	rs12451415	-0.0820466582655679	0.0291133303522983	0.00482964525593995	0.0479767801542657	TRUE	0.0929793	Wald ratio	1	rs7207011	0.00330742152315581	0.051816270529441	0.949105759830423	0.994385088658336	TRUE	NA		NA	NA	NA	NA	NA	NA	NA	NA
ENSG00000065600	TMEM206	3	0.0239731464199166	0.030114689260315	0.425996257193741	0.879407072520586	54.4861124873065	Inverse variance weighted	4	rs7512315,rs437701,rs3767861,rs11119972	0.0611976965746049	0.0245692841274387	0.0127448198112181	0.0960271158910371	FALSE	0.984136	Wald ratio	1	rs11119930	-0.022413614567415	0.031379060394381	0.475050524053953	0.9137999437294	TRUE	NA	Wald ratio	1	rs6659594	0.0285121950040835	0.0589574201779354	0.628665120138721	0.97551862478006	TRUE	NA
ENSG00000065613	SLK	2	-0.0105679537724165	0.0297165561555632	0.722121330788859	0.947736190108339	0	Inverse variance weighted	3	rs10883931,rs10883952,rs590610	-0.00545325464882349	0.0304666544323196	0.857944827673935	0.960711358756476	FALSE	NA		NA	NA	NA	NA	NA	NA	NA	NA	Inverse variance weighted	2	rs911547,rs11191712	-0.110619435896782	0.134749289621826	0.411687403314537	0.94813217602714	TRUE	NA
ENSG00000065615	CYB5R4	3	-0.032288475250268	0.0291076274717921	0.267309910291564	0.792434728113586	10.982649339974	Wald ratio	1	rs62419648	0.0170059478277608	0.0505926947875885	0.736769478085064	0.922463456280203	TRUE	NA	Wald ratio	1	rs6454350	-0.0523008570389175	0.0294606093447067	0.0758515177028926	0.604033098948681	TRUE	NA	Inverse variance weighted	3	rs12196292,rs13210229,rs62419648	-0.0509552753624	0.157477456759119	0.746262186689065	0.987065095964867	FALSE	NA
ENSG00000065621	GSTO2	2	0.0101206430620073	0.0448992950745129	0.821662187392854	0.969283870879703	79.4739655443071	Inverse variance weighted	3	rs276203,rs117783934,rs72815677	-0.0293190842775011	0.0176909714306998	0.0974606954871464	0.355273025409272	TRUE	NA		NA	NA	NA	NA	NA	NA	NA	NA	Inverse variance weighted	3	rs145618417,rs140186493,rs17885600	0.061235263628076	0.0370159805105882	0.0980680703927903	0.766153790982261	TRUE	NA
ENSG00000065665	SEC61A2	2	0.0435146375521921	0.105317410094175	0.67947759182625	0.939504336739853	92.7918488342056	Inverse variance weighted	5	rs4750169,rs938991,rs4512738,rs141418237,rs73576057	-0.0552437080564241	0.0132379724424747	3.00450559841533e-05	0.000768848828940106	TRUE	0.341722		NA	NA	NA	NA	NA	NA	NA	NA	Inverse variance weighted	3	rs2679244,rs72775898,rs190976576	0.155826734323252	0.0551002737574756	0.00468314157298417	0.353210971528294	TRUE	0.998865
ENSG00000065675	PRKCQ	3	0.0285879402544382	0.0313883393265866	0.362410151288504	0.85707432358804	24.1112080135955	Inverse variance weighted	4	rs658230,rs2007252,rs2255088,rs11253857	0.0533112414080333	0.0215487145493975	0.0133614528350076	0.099232611808045	TRUE	0.0871396	Wald ratio	1	rs115531338	-0.0302094780696144	0.062576776001344	0.629267134854082	0.947683742932885	TRUE	NA	Inverse variance weighted	3	rs12246508,rs114755883,rs755627	-0.0209418956284077	0.09148156209722	0.818931635616962	0.992170951188026	FALSE	NA
ENSG00000065717	TLE2	2	-0.0605466926795399	0.0392889748225544	0.123302028153926	0.61478222876891	0	Inverse variance weighted	4	rs2277739,rs375083,rs4806898,rs62125459	-0.0722031669876982	0.0413861017493755	0.0810504219699172	0.319654114487891	FALSE	NA		NA	NA	NA	NA	NA	NA	NA	NA	Wald ratio	1	rs4807381	0.0458050232842202	0.125009542713184	0.714057507268352	0.984802219579543	TRUE	NA
ENSG00000065802	ASB1	3	0.011328749599207	0.00944287565967135	0.230250455731887	0.762470411636791	0	Inverse variance weighted	3	rs4663301,rs502349,rs79676909	0.00624232008220841	0.0104744830249807	0.551205317792105	0.834407634767619	TRUE	NA	Inverse variance weighted	2	rs149914925,rs541128	0.0336078247267276	0.0295081110680773	0.2547302060483	0.824199161510149	TRUE	NA	Inverse variance weighted	3	rs4663783,rs578510,rs1510512	0.033154666627399	0.0324137010100725	0.306374213392815	0.918702047019212	TRUE	NA
ENSG00000065809	FAM107B	3	0.0138863133282365	0.0306772807733873	0.650795103118164	0.934591126752028	47.6990153626521	Inverse variance weighted	6	rs10796191,rs7898971,rs10906689,rs1983893,rs10906725,rs72770512	-0.00578777826474892	0.0123533350418699	0.639413134807241	0.882517267005288	FALSE	NA	Wald ratio	1	rs10796213	-0.0140599448171407	0.047028091284919	0.764963643728209	0.976800109803105	TRUE	NA	Inverse variance weighted	5	rs7900179,rs75838041,rs147247912,rs72770512,rs188546988	0.131705782396836	0.0669337310730792	0.04910208463934	0.65171857794033	TRUE	0.0412897
ENSG00000065833	ME1	2	-0.0146997020328283	0.0262894760764648	0.576060872406054	0.918307451278952	0	Inverse variance weighted	2	rs111292115,rs2022265	-0.00818296540639879	0.0337957600139963	0.808679478128518	0.944552925323165	TRUE	NA		NA	NA	NA	NA	NA	NA	NA	NA	Inverse variance weighted	3	rs148745743,rs9444074,rs112310013	-0.0246859252950804	0.0418357701713416	0.555145445028278	0.971752850697537	TRUE	NA
ENSG00000065882	TBC1D1	2	-0.0136501069279785	0.0187460747636478	0.466516787126978	0.886886825342368	0	Inverse variance weighted	4	rs2261414,rs6531595,rs73236866,rs933819	-0.0164444807894602	0.0204536501202549	0.421404144347049	0.750647580563967	TRUE	NA		NA	NA	NA	NA	NA	NA	NA	NA	Inverse variance weighted	4	rs78856400,rs62297405,rs5743826,rs1465497	0.00102030478895198	0.0468651184073728	0.982630554225437	0.998637633228267	TRUE	NA
ENSG00000065883	CDK13	3	-0.000450307871396744	0.0548633887576679	0.993451194462813	0.998922374954057	82.043691630389	Inverse variance weighted	2	rs13239106,rs73394665	0.0812799263291018	0.0250457824717536	0.00117345894290057	0.0158416957291577	TRUE	0.21851	Inverse variance weighted	2	rs61350510,rs10254596	-0.0307860135686174	0.0301836655601646	0.30774928516556	0.844001338363519	TRUE	NA	Inverse variance weighted	2	rs35226291,rs2299138	-0.138162247947012	0.109773741388937	0.208171498947218	0.871998997132191	TRUE	NA
ENSG00000065911	MTHFD2	3	0.0179353509394169	0.025625607316263	0.483990040653283	0.890783324776305	0.07676134370471	Inverse variance weighted	2	rs12465641,rs1667600	0.0339179202758924	0.0342347026064213	0.321809257930404	0.669040362893124	FALSE	NA	Wald ratio	1	rs828889	0.010336804552149	0.0404483656388437	0.798294040471984	0.979036226641858	TRUE	NA	Wald ratio	1	rs75638312	-0.130444167081148	0.128567272590771	0.31029723553002	0.92099604968015	TRUE	NA
ENSG00000065978	YBX1	2	0.00938491129297517	0.0362502827614939	0.795718505152527	0.963560648218813	0	Wald ratio	1	rs12126887	0.00978235467872625	0.0538029507329944	0.855725415320072	0.959767299975831	TRUE	NA	Wald ratio	1	rs114916989	0.0090544994375399	0.0490564671018953	0.853563962766999	0.984099773026694	TRUE	NA		NA	NA	NA	NA	NA	NA	NA	NA
ENSG00000065989	PDE4A	3	-0.00600720591287771	0.0128229953973648	0.639447557452204	0.930764114885847	0.0290733981436672	Inverse variance weighted	3	rs147394556,rs77376335,rs10416139	-0.00440921399198692	0.0138163810062985	0.749628356813462	0.927341297606917	TRUE	NA	Wald ratio	1	rs12978984	-0.0359780455708875	0.0371512427090686	0.332834129502409	0.860244198064512	TRUE	NA	Inverse variance weighted	2	rs79343819,rs56004456	0.0971993331453178	0.0879086614325472	0.268862663895692	0.904736683456993	TRUE	NA
ENSG00000066027	PPP2R5A	2	0.0131801160697257	0.0106732995704457	0.21687963546281	0.749446031092108	0	Inverse variance weighted	9	rs697000,rs111728959,rs10779571,rs146891838,rs142218926,rs183325637,rs588058,rs76474458,rs61829198	0.0167646921429527	0.0120846882974734	0.165360289623267	0.481344935319589	FALSE	NA		NA	NA	NA	NA	NA	NA	NA	NA	Inverse variance weighted	2	rs2088256,rs116128776	0.000466921497831111	0.0227585138659801	0.983631474249098	0.998833216829692	TRUE	NA
ENSG00000066032	CTNNA2	2	0.0143695638614377	0.0322464522821489	0.65587400616825	0.936192167898722	36.3414140837825	Inverse variance weighted	2	rs12105182,rs9309560	0.0549858838200001	0.0435060111718713	0.206277174020441	0.538860444509321	FALSE	NA	Inverse variance weighted	2	rs144816895,rs10169767	-0.0112318122811022	0.0299752901821231	0.707881829258518	0.968104652861525	TRUE	NA		NA	NA	NA	NA	NA	NA	NA	NA
ENSG00000066044	ELAVL1	2	-0.187729538406546	0.0705882016472602	0.00782560187344602	0.151496510769136	0	Wald ratio	1	rs11878573	-0.212984478997644	0.0927108908577979	0.0216018158774391	0.13714354066397	TRUE	0.134436		NA	NA	NA	NA	NA	NA	NA	NA	Wald ratio	1	rs148836590	-0.152896697431336	0.108880981504133	0.160242834183085	0.840509051809366	TRUE	NA
ENSG00000066056	TIE1	3	-0.0545062311149186	0.0488027315197009	0.264050576174322	0.790786328673755	66.5747473122778	Wald ratio	1	rs7520981	-0.196220453391945	0.0780877314518966	0.0119770253522359	0.0915673544483236	TRUE	0.023895	Wald ratio	1	rs11803612	-0.0119228838960657	0.020934365910534	0.568992159518987	0.934411568632292	TRUE	NA	Inverse variance weighted	2	rs145432930,rs561506	-0.0175990860072752	0.0547965016294469	0.748080271241339	0.987065095964867	TRUE	NA
ENSG00000066084	DIP2B	3	-0.0283301534390437	0.0319016211761205	0.37451522627075	0.861688349171576	53.9666244080106	Inverse variance weighted	2	rs7315690,rs149372476	0.00131464679462505	0.0340603938858262	0.969211278160296	0.992689251944197	TRUE	NA	Wald ratio	1	rs7309964	-0.103507769659185	0.044319625130314	0.0195181575188974	0.413611492594021	TRUE	0.0581241	Inverse variance weighted	4	rs117311038,rs188281869,rs410837,rs1047912	0.00108331466689648	0.0349539681635276	0.975275434038299	0.997591802113735	FALSE	NA
ENSG00000066117	SMARCD1	3	0.0580201892193244	0.0771054062959962	0.451763130443166	0.88468592597075	77.5017321598833	Wald ratio	1	rs10875995	-0.0047816069949443	0.031080445467138	0.877731041501716	0.967327429239024	TRUE	NA	Wald ratio	1	rs7967705	0.165934916882358	0.0494508030444112	0.000792057460117596	0.142763527567537	TRUE	0.1627	Wald ratio	1	rs56990521	-0.144118462208497	0.250227659658709	0.564649405930697	0.972636935830506	TRUE	NA
ENSG00000066135	KDM4A	2	-0.0405948334869852	0.247276573827319	0.869599105157786	0.978699344154095	82.9952759881453	Wald ratio	1	rs71636604	0.178375461902603	0.0780392645823886	0.0222709789592328	0.140057470170577	TRUE	0.0440871		NA	NA	NA	NA	NA	NA	NA	NA	Wald ratio	1	rs1466738	-0.319836836860037	0.190047975525529	0.0923892570906014	0.756629087802573	TRUE	NA
ENSG00000066136	NFYC	3	0.0146841280741706	0.0163902458750607	0.37030269390475	0.860366753906058	0	Inverse variance weighted	3	rs2744801,rs1534956,rs11209391	0.00597282382791758	0.0185766710362152	0.747814214751057	0.926853433787505	TRUE	NA	Wald ratio	1	rs2361647	0.0413344819198221	0.0351160200380789	0.239162246643267	0.81384939873825	TRUE	NA	Wald ratio	1	rs823674,rs192600668	0.279018822240798	0.269795059522094	0.301048266975916	0.918702047019212	TRUE	NA
ENSG00000066185	ZMYND12	3	0.0102963348110607	0.0186934350255829	0.581771121615529	0.918307451278952	0	Inverse variance weighted	3	rs116315568,rs4660229,rs1466548	0.00943246712259311	0.0234455608193184	0.687453273788309	0.901343022953016	FALSE	NA	Inverse variance weighted	2	rs10399812,rs12047826	-0.00771478818980718	0.0710077798046379	0.913482414442126	0.990403421255607	FALSE	NA	Wald ratio	1	rs10890195	0.0163895803243088	0.0344181186810485	0.633938683881346	0.976174986102806	TRUE	NA
ENSG00000066230	SLC9A3	2	-0.00349792284278572	0.00935431071882573	0.708451191563158	0.945662575525016	0	Inverse variance weighted	4	rs13155216,rs62331565,rs76165197,rs61741226	-0.00356814473235892	0.00944773949520423	0.705674423071637	0.909964410089821	FALSE	NA		NA	NA	NA	NA	NA	NA	NA	NA	Wald ratio	1	rs72717425	0	0.0666801805165847	1	1	TRUE	NA
ENSG00000066294	CD84	3	0.024051116707135	0.0116432667472908	0.0388598942272594	0.360441104476906	0	Inverse variance weighted	3	rs11265403,rs2369721,rs164285	0.0234941469328403	0.0150184515909498	0.117734892945995	0.395843887288901	FALSE	NA	Inverse variance weighted	2	rs114635064,rs3733265	0.0270514033003456	0.0211278995743192	0.200417127341115	0.776248726965847	TRUE	NA	Inverse variance weighted	3	rs2369721,rs723155,rs184477340	0.0180008699949142	0.0377219901285558	0.633220913387462	0.976174986102806	FALSE	NA
ENSG00000066322	ELOVL1	2	0.0243172808666704	0.117339897733149	0.835824024062272	0.972239505429457	46.7687464095194	Inverse variance weighted	2	rs75524409,rs839758	0.0927014718326572	0.0378460279395409	0.0143079625159381	0.103768544864176	TRUE	0.0383015		NA	NA	NA	NA	NA	NA	NA	NA	Wald ratio	1	rs4660731	-0.177025330715504	0.193118542598732	0.359317338329571	0.938825575695799	TRUE	NA
ENSG00000066379	ZNRD1	3	0.0231363957423469	0.012144141177203	0.0567607341093475	0.436834135608045	0	Inverse variance weighted	3	rs144447022,rs114426132,rs114313544	0.0335660778722099	0.0239016174684701	0.160216627285493	0.473649030785397	FALSE	NA	Wald ratio	1	rs114832360	0.0240702276152535	0.015160253857121	0.112349827208309	0.675423127914729	TRUE	NA	Inverse variance weighted	5	rs9257870,rs2534796,rs3188482,rs13208765,rs12214258	-0.00972703014019903	0.03837194353001	0.799887047072866	0.991098185903991	FALSE	NA
ENSG00000066382	MPPED2	2	-0.0094405045948294	0.0594176835343273	0.873760460780469	0.979121867094044	55.8445652600947	Inverse variance weighted	3	rs501477,rs640245,rs3781852	-0.0882320296308273	0.0739793771588636	0.233003692282349	0.571581285485445	FALSE	NA		NA	NA	NA	NA	NA	NA	NA	NA	Inverse variance weighted	3	rs75963352,rs654893,rs3781852	0.0353671205269396	0.0356730584106282	0.321478664385036	0.923798005425356	FALSE	NA
ENSG00000066427	ATXN3	3	0.00926679924724183	0.021510285346784	0.66660810936317	0.936660643980601	60.2088385295965	Inverse variance weighted	3	rs12589592,rs3814834,rs10145865	0.035845733186529	0.0180720262619084	0.0473124153685055	0.232226731768984	TRUE	0.00326959	Inverse variance weighted	2	rs910369,rs34114160	-0.0235260569698744	0.0188716064978322	0.212530355220602	0.7802051158763	TRUE	NA	Inverse variance weighted	2	rs941581,rs76497846	0.0207906917223159	0.0402159879352818	0.605173066341903	0.973247385158289	TRUE	NA
ENSG00000066455	GOLGA5	3	-0.00748879156407569	0.0310209512864393	0.809236770612796	0.965812158864088	18.7836482170256	Inverse variance weighted	2	rs17736427,rs1016689	-0.0346674680461927	0.0321904677914327	0.281503384385269	0.628737399515279	TRUE	NA	Wald ratio	1	rs10140878	0.030664022543091	0.0421058219994682	0.466453911018874	0.91003509672348	TRUE	NA	Inverse variance weighted	2	rs111678019,rs11850754	0.0158894052327132	0.225494434119913	0.943823769247031	0.997116307155865	FALSE	NA
ENSG00000066468	FGFR2	2	0.00540055921690455	0.0107630861030944	0.615831573004843	0.926345600443503	0	Inverse variance weighted	3	rs7098583,rs146997064,rs142726256	-0.00296355050900546	0.0165694433611937	0.858050481196677	0.960724171303037	FALSE	NA		NA	NA	NA	NA	NA	NA	NA	NA	Inverse variance weighted	2	rs2901292,rs2901293,rs10886813	0.0115058980567503	0.0141564038635374	0.416350032393972	0.949686406131525	TRUE	NA
ENSG00000066583	ISOC1	2	0.00182368299133397	0.0109141327612623	0.867296311034373	0.97816097922992	0	Inverse variance weighted	2	rs1990919,rs141844349	-0.000797658419617439	0.0112967543701784	0.943708532336694	0.986523622000312	TRUE	NA		NA	NA	NA	NA	NA	NA	NA	NA	Inverse variance weighted	3	rs56286972,rs73786554,rs1422458	0.0385660096740199	0.0422936550424702	0.361840959251429	0.939657159775547	FALSE	NA
ENSG00000066651	TRMT11	2	0.218793602610932	0.0473881832048603	3.89233856171143e-06	0.000534753365171364	0	Wald ratio	1	rs9401858	0.219660297949177	0.0489604278561418	7.24073075840292e-06	0.000235133204101822	TRUE	0.0595826		NA	NA	NA	NA	NA	NA	NA	NA	Wald ratio	1	rs117403170	0.205945440907476	0.188509165559079	0.274615307149276	0.90845939385808	TRUE	NA
ENSG00000066654	THUMPD1	3	0.0285346053926794	0.0158157862174645	0.071202298776914	0.48646139725675	0	Inverse variance weighted	2	rs4570833,rs12597704	0.0327172092105393	0.0190162611959625	0.0853441549747644	0.327969614238662	TRUE	NA	Wald ratio	1	rs739810	0.0130504181153189	0.0301163494968896	0.66477262525335	0.958358635989011	TRUE	NA	Inverse variance weighted	3	rs8063878,rs145370157,rs9928936	0.0709228357130278	0.0877444142459648	0.41892429328697	0.950493470682756	FALSE	NA
ENSG00000066697	MSANTD3	3	0.00620282419505894	0.0173638647135166	0.720922611940726	0.947123855641877	21.0579894982522	Inverse variance weighted	2	rs113251015,rs73655536	0.0182798572981498	0.014493478315819	0.207219838764068	0.539471057035571	TRUE	NA	Wald ratio	1	rs12003523	-0.0299158314040766	0.0309938793826019	0.334435937894363	0.860244198064512	TRUE	NA	Inverse variance weighted	2	rs117085926,rs111673704	0.0182165539366557	0.0577653217963868	0.752492512402226	0.987065095964867	TRUE	NA
ENSG00000066735	KIF26A	2	0.0445162015492186	0.0110544047402605	5.6490563187494e-05	0.00416948433398759	0	Inverse variance weighted	2	rs8009817,rs12147202	0.0461247711402829	0.0112352766707929	4.03698812835985e-05	0.000980731525744773	TRUE	0.574549		NA	NA	NA	NA	NA	NA	NA	NA	Inverse variance weighted	2	rs12897204,rs12147202	-0.00424063752735646	0.061855969109901	0.945342532325556	0.997116307155865	FALSE	NA
ENSG00000066739	ATG2B	2	-0.0479805588498729	0.0294837549463965	0.103661558699193	0.570344087434579	0	Wald ratio	1	rs11626765	-0.0479700019716255	0.0297278885457961	0.106606324490654	0.37506964301791	TRUE	NA		NA	NA	NA	NA	NA	NA	NA	NA	Wald ratio	1	rs8022264	-0.0486154019866449	0.230531099743123	0.832977513484272	0.993456216352169	TRUE	NA
ENSG00000066777	ARFGEF1	3	-0.0589085724489825	0.0303332981478961	0.0521318825285112	0.418898957465404	0	Wald ratio	1	rs12678025	-0.0695421913273342	0.0545428951586935	0.202309241991172	0.533667801478389	TRUE	NA	Wald ratio	1	rs182949026	-0.0506237920461502	0.0369236239016475	0.170362261427728	0.749567555678051	TRUE	NA	Wald ratio	1	rs10095792	-0.20439480773315	0.2411219997477	0.396615027051036	0.947751660164124	TRUE	NA
ENSG00000066827	ZFAT	3	-0.0278783025457138	0.0447935593758073	0.533696620996182	0.906388353256532	82.9219280240327	Wald ratio	1	rs894347	-0.114518470286235	0.0302201518810898	0.000150966802500765	0.00297210139992437	TRUE	0.987778	Inverse variance weighted	3	rs77648378,rs10505625,rs4909531	0.00929949371951827	0.0252197474062398	0.712322593072935	0.969440877128727	FALSE	NA	Wald ratio	1	rs894348	0.0274080850291344	0.0430698479029256	0.524539436435313	0.967010678847795	TRUE	NA
ENSG00000066855	MTFR1	3	-0.00569293917400574	0.0115378545338472	0.62172007891414	0.926935405072806	0	Inverse variance weighted	4	rs78377048,rs7822636,rs28537996,rs112896121	0.000440448097190873	0.0157311664262568	0.977663396481741	0.994642273014088	FALSE	NA	Inverse variance weighted	2	rs67578031,rs78748261	-0.0210499682769058	0.0199115417857344	0.290432091841555	0.83839576512074	TRUE	NA	Inverse variance weighted	3	rs28804470,rs61316312,rs77720062	0.00901083873789902	0.0324658404170118	0.781359125708371	0.989916828565298	FALSE	NA
ENSG00000066923	STAG3	3	0.00308914255268066	0.0117332900211142	0.792334645273655	0.963560648218813	0	Inverse variance weighted	3	rs6964773,rs55839153,rs1859788	-0.000553634168579162	0.0147222313457115	0.970002369009217	0.993194189632731	FALSE	NA	Wald ratio	1	rs10245955	0.00919874594037698	0.0194796972855042	0.636768179585685	0.950808958462993	TRUE	NA	Inverse variance weighted	2	rs55867908,rs2527884,rs1138417	0.0512048938520143	0.261066743703379	0.844502799109639	0.993495408651554	FALSE	NA
ENSG00000066926	FECH	2	0.0154556102450067	0.0141400875736517	0.274378444567198	0.798620938985142	0	Inverse variance weighted	4	rs1062010,rs144606835,rs35281475,rs144609264	0.0170050125159433	0.0151029063699995	0.260189624192147	0.604701304327144	FALSE	NA		NA	NA	NA	NA	NA	NA	NA	NA	Inverse variance weighted	2	rs2272783,rs67756931	0.0044528413215312	0.0402466217394215	0.911902711637219	0.995669378607379	FALSE	NA
ENSG00000066933	MYO9A	2	0.0322158304650111	0.0189313757567747	0.0888085657155027	0.542150311424688	0	Inverse variance weighted	2	rs12901580,rs12907084	0.0308150702096131	0.0190649778322299	0.106025538862548	0.373499566908687	TRUE	NA		NA	NA	NA	NA	NA	NA	NA	NA	Inverse variance weighted	2	rs2625533,rs74021970	0.131110534863719	0.160192034673062	0.413095420803169	0.948766131716212	FALSE	NA
ENSG00000067057	PFKP	3	-0.00816427887885061	0.00709331504078427	0.249739585898302	0.781114515501703	0	Inverse variance weighted	5	rs12358465,rs12359378,rs10736965,rs1132173,rs3814588,rs56002827	-0.00797142988508807	0.00736434351370416	0.279058878330492	0.626781967656419	FALSE	NA	Wald ratio	1	rs61731934	-0.0286882623078162	0.0454598618108473	0.527996088739292	0.92299832377312	TRUE	NA	Inverse variance weighted	4	rs10903962,rs4881091,rs9423685,rs145643568	-0.00146805121836148	0.0324087171250779	0.96386975328857	0.997435480836861	TRUE	NA
ENSG00000067064	IDI1	2	0.013869089639884	0.0294123207109169	0.637255066644936	0.930658340014475	0	Wald ratio	1	rs4880757	0.0191968072261744	0.0299470192728321	0.521506023912167	0.816575489521615	TRUE	NA		NA	NA	NA	NA	NA	NA	NA	NA	Inverse variance weighted	2	rs12414468,rs11250238	-0.131342641136312	0.156344949027558	0.400862183409935	0.948096010626262	FALSE	NA
ENSG00000067066	SP100	3	0.015745992920188	0.0232476491216973	0.498205803173296	0.897475538593526	0	Inverse variance weighted	3	rs3754945,rs16827319,rs57193071	-0.00645578904586888	0.0343420687680763	0.850888518280151	0.958713088292443	FALSE	NA	Inverse variance weighted	2	rs10184953,rs12694864	0.0329553671249226	0.0318537840744447	0.300863936559566	0.841140532883347	TRUE	NA	Inverse variance weighted	2	rs138198063,rs10191957	0.126415768406324	0.24364273322183	0.60386037751109	0.973247385158289	FALSE	NA
ENSG00000067082	KLF6	3	0.0319895346601493	0.0311662728804077	0.304695939793921	0.822927361029866	0.0336869612299168	Inverse variance weighted	2	rs78616463,rs11252145	0.013240902485276	0.123034417499568	0.914297528123778	0.975238988411705	FALSE	NA	Wald ratio	1	rs7902252	0.0272574863671518	0.0325119415704581	0.401815163308927	0.892154780235158	TRUE	NA	Inverse variance weighted	2	rs6601993,rs79303298	0.301795365712648	0.217603544148042	0.1654708418838	0.848904892888072	TRUE	NA
ENSG00000067113	PPAP2A	3	0.00593123714719603	0.0146861447061137	0.686311128003706	0.939723176088657	0	Inverse variance weighted	2	rs7720222,rs147454841	0.0225276402627773	0.0777201077628864	0.771926397138338	0.934849173885129	FALSE	NA	Inverse variance weighted	2	rs7719928,rs6877499	0.00533602381314615	0.0150985690291572	0.723779177016809	0.972023306827685	TRUE	NA	Inverse variance weighted	3	rs76941189,rs10052062,rs139999768	0.00431054626822157	0.108926338214838	0.968433522079646	0.997435480836861	FALSE	NA
ENSG00000067141	NEO1	3	-0.0442661092828906	0.0123759465634008	0.000347845044799357	0.0173291224408561	13.1422056963046	Inverse variance weighted	4	rs76774695,rs2303449,rs13379875,rs922687	-0.0533072601332161	0.0112135240311685	1.99592441123094e-06	7.69678351080933e-05	TRUE	0.00395604	Wald ratio	1	rs62016854	-0.0180036436732058	0.0270880510312454	0.506284523513874	0.920359612179755	TRUE	NA	Inverse variance weighted	3	rs2680344,rs28398258,rs62016793	-0.0281195734613682	0.0384483009136865	0.464558907981582	0.961643909180831	FALSE	NA
ENSG00000067167	TRAM1	2	-0.127289749172317	0.0552993511884805	0.0213447165182146	0.264268007187427	36.6107943445972	Inverse variance weighted	2	rs13280139,rs268590,rs34270993	-0.0909148516566413	0.0415405324045238	0.0286272525137184	0.16490366515423	TRUE	0.0744215		NA	NA	NA	NA	NA	NA	NA	NA	Inverse variance weighted	2	rs7841514,rs368854	-0.211359216049827	0.0864300753455894	0.014467713146989	0.489847217551475	TRUE	0.0947007
ENSG00000067182	TNFRSF1A	2	-0.018845800835241	0.0146721140307473	0.198979686389573	0.729097340158745	0	Inverse variance weighted	2	rs1800692,rs3782724	-0.0189049748642865	0.0147659461498076	0.200436457136531	0.531529917134267	TRUE	NA		NA	NA	NA	NA	NA	NA	NA	NA	Inverse variance weighted	3	rs10744702,rs73039941,rs1800692	-0.014234156404593	0.130353776389904	0.913046756408378	0.995669378607379	FALSE	NA
ENSG00000067191	CACNB1	2	-0.0672629704278981	0.0816245702600332	0.40990945486354	0.875209602439613	0	Inverse variance weighted	2	rs72821570,rs141552308	-0.0406081911962678	0.109434984597383	0.710584364113186	0.911989593356053	FALSE	NA		NA	NA	NA	NA	NA	NA	NA	NA	Inverse variance weighted	2	rs10459919,rs9916335	-0.100685605304622	0.122543132706175	0.411285227858889	0.948096010626262	FALSE	NA
ENSG00000067208	EVI5	2	0.0820833600548213	0.0196775729039894	3.0271145890196e-05	0.00262526512732725	0	Inverse variance weighted	2	rs7549844,rs114142619	0.0830288445806693	0.02042476554116	4.80105596633194e-05	0.00114095280090048	TRUE	0.0305112		NA	NA	NA	NA	NA	NA	NA	NA	Inverse variance weighted	2	rs6604010,rs145957954	0.0698654983783437	0.0734222128090916	0.341321160067135	0.932975771437373	TRUE	NA
ENSG00000067221	STOML1	3	-0.0608106622857037	0.0396738794778052	0.125334211986158	0.616715434581534	63.6956560669472	Inverse variance weighted	3	rs11857639,rs4886820,rs35107470	-0.0536631060823084	0.029402768572001	0.0679853595265741	0.287739179011721	FALSE	NA	Wald ratio	1	rs2301273	0.0215368711233632	0.0563439355651623	0.702283812812911	0.968006754059635	TRUE	NA	Wald ratio	1	rs4886820	-0.132817646683809	0.0417932861565052	0.00148312089802873	0.226946018954127	TRUE	0.159351
ENSG00000067334	DNTTIP2	2	-0.0554185463495653	0.0304586480527968	0.0688400060439694	0.478850173489343	0	Inverse variance weighted	2	rs6675820,rs6664390	-0.0596326172613227	0.039813415369553	0.13418467432569	0.429715972624312	TRUE	NA	Wald ratio	1	rs12097812	-0.049471416937491	0.0472968491600188	0.295571646211033	0.839790358934022	TRUE	NA		NA	NA	NA	NA	NA	NA	NA	NA
ENSG00000067365	METTL22	3	-0.00945104449341725	0.0133366399238282	0.478540089148874	0.889665600856415	0	Inverse variance weighted	4	rs36090319,rs34951641,rs2302607,rs1060541,rs8059762	-0.00161220865363098	0.0163440667553057	0.921422656460085	0.978734479897799	TRUE	NA	Wald ratio	1	rs1641047	-0.0324427543500229	0.0252983210816063	0.199699767076676	0.776248726965847	TRUE	NA	Inverse variance weighted	3	rs1641044,rs149686838,rs7194717	0.0113563779647011	0.056235980215624	0.839962461310777	0.993456216352169	TRUE	NA
ENSG00000067369	TP53BP1	2	0.22680436086445	0.139503418294418	0.103992660806116	0.570514460287273	89.2082641020804	Wald ratio	1	rs690170	0.377689776960311	0.0853907321823312	9.73050767925568e-06	0.000304128569284654	TRUE	0.162374	Wald ratio	1	rs690466	0.0978243426533919	0.0340736474410691	0.00409217282203307	0.256280992837495	TRUE	0.388908		NA	NA	NA	NA	NA	NA	NA	NA
ENSG00000067533	RRP15	3	0.010947320923349	0.0125763394472344	0.384043836094722	0.86718055218476	0	Inverse variance weighted	2	rs10863387,rs56241328	0.00813322500235667	0.0149813271940733	0.587204977028794	0.855689967837883	TRUE	NA	Wald ratio	1	rs3753592	0.0135422661940763	0.0244802504277533	0.580132294034059	0.939910603185829	TRUE	NA	Inverse variance weighted	2	rs17589268,rs56238934	0.0523304662451725	0.0710047925512088	0.461122913470876	0.960622027186697	TRUE	NA
ENSG00000067596	DHX8	2	0.0719114380719019	0.0255611111780442	0.00490337075828066	0.110453202340751	0	Wald ratio	1	rs4792996	0.0720820871644794	0.0256445887027475	0.0049416833820532	0.0489199987370555	TRUE	0.0890275		NA	NA	NA	NA	NA	NA	NA	NA	Inverse variance weighted	2	rs7216851,rs323495	0.0458273551224263	0.317052756068554	0.885072703495621	0.995669378607379	FALSE	NA
ENSG00000067601	PMS2P4	2	-0.0572745301961946	0.0548604947788894	0.296483925195908	0.818020525704893	56.8284996118611	Inverse variance weighted	2	rs11526166,rs2421299	-0.0219183104189888	0.0116296643627496	0.0594717231044052	0.26494840499027	TRUE	NA		NA	NA	NA	NA	NA	NA	NA	NA	Wald ratio	1	rs184633423	-0.142398842307324	0.0783028436817534	0.0689777604270167	0.704112943832934	TRUE	NA
ENSG00000067606	PRKCZ	3	0.0737177174220453	0.0448918282062242	0.100565375379938	0.566114829232454	0	Inverse variance weighted	2	rs626479,rs146870325	0.0520920222862204	0.0873595774792592	0.55097860624602	0.834407634767619	FALSE	NA	Wald ratio	1	rs262666	0.0920148291670799	0.0533972065632795	0.0848497812744706	0.623920282207301	TRUE	NA	Wald ratio	1	rs72636353	-0.174183406417788	0.263016943690859	0.507809954115251	0.967010678847795	TRUE	NA
ENSG00000067798	NAV3	2	-0.0337720504823976	0.0235892147409921	0.152237322035335	0.660793016071332	0.407117170536368	Wald ratio	1	rs770121	-0.044246705531395	0.025650264076171	0.0845274725159049	0.326502416291006	TRUE	NA	Wald ratio	1	rs4142920	0.0193515177395363	0.0580545532186089	0.738882680363527	0.975925266266808	TRUE	NA		NA	NA	NA	NA	NA	NA	NA	NA
ENSG00000067836	ROGDI	3	-0.0109656965495589	0.0218930718484433	0.616458963344561	0.926345600443503	75.5012325403851	Inverse variance weighted	6	rs12923343,rs34860010,rs11645084,rs117837409,rs58729822,rs872297	0.0111340316251652	0.00786747414435543	0.157010527110215	0.46816509238036	TRUE	NA	Inverse variance weighted	2	rs859322,rs147022741	-0.064078999541074	0.0270971394849671	0.018040377904749	0.408034457976284	TRUE	0.0997164	Inverse variance weighted	2	rs2290562,rs8063065	0.00454776755875239	0.0224876603096393	0.839733861390988	0.993456216352169	TRUE	NA
ENSG00000067900	ROCK1	2	0.00686786121968817	0.18664383647116	0.970647173800424	0.99570882993636	24.8649205186245	Wald ratio	1	rs142716063	0.0785806895224405	0.036608807878407	0.0318333625850056	0.177243311264575	TRUE	0.0591842		NA	NA	NA	NA	NA	NA	NA	NA	Wald ratio	1	rs10164253	-0.478901875062434	0.4818399233757	0.320270366833228	0.923798005425356	TRUE	NA
ENSG00000067955	CBFB	2	-0.0354633254300529	0.0692551489000883	0.608603623054137	0.925122702700337	69.5436906846968	Wald ratio	1	rs10500541	-0.128302284311451	0.0784523521904416	0.101961730894932	0.364421967136933	TRUE	NA	Wald ratio	1	rs964867	0.016198990767403	0.0143071378310639	0.257537160107216	0.82425275582171	TRUE	NA		NA	NA	NA	NA	NA	NA	NA	NA
ENSG00000068024	HDAC4	2	0.0197145753430422	0.0134895729276094	0.143887128915812	0.649875760908849	0	Inverse variance weighted	2	rs79040455,rs925738	0.01780362068143	0.0136769971022944	0.193012119747871	0.520879459400579	TRUE	NA		NA	NA	NA	NA	NA	NA	NA	NA	Wald ratio	1	rs7571345	0.0880091756663146	0.0817633631996729	0.281753369502812	0.912160172811105	TRUE	NA
ENSG00000068028	RASSF1	2	-0.0119949410110864	0.0327066432195092	0.713810533519289	0.946110895320819	0	Inverse variance weighted	3	rs34691305,rs2071203,rs11914549	-0.00434549670433552	0.0352883494627097	0.901994231863572	0.972766356484447	FALSE	NA		NA	NA	NA	NA	NA	NA	NA	NA	Inverse variance weighted	2	rs4688725,rs6775938	-0.0586091240954805	0.087111489744623	0.50107078492014	0.967010678847795	FALSE	NA
ENSG00000068079	IFI35	3	-0.0467751755026255	0.0169064352589302	0.00566253893275836	0.121819209660395	0	Inverse variance weighted	4	rs140239793,rs118025182,rs138923296,rs77106873	-0.0565962964409829	0.029766891347601	0.0572605041916571	0.259565371245936	FALSE	NA	Wald ratio	1	rs10840	-0.0426193020334376	0.0208318561508731	0.0407690091623734	0.511042463424758	TRUE	0.0409616	Inverse variance weighted	3	rs7223060,rs151103662,rs1557742	-0.0238323294996053	0.123367997949291	0.846817368788395	0.993507875653656	FALSE	NA
ENSG00000068097	HEATR6	3	-0.0189554006213789	0.00753860549943099	0.0119220268136523	0.191914204253178	14.8010476012217	Inverse variance weighted	5	rs8182277,rs193052028,rs9912341,rs115652176,rs345195	-0.0335581606066242	0.0125672433727705	0.00757861865540753	0.0671911698671815	FALSE	0.000613895	Wald ratio	1	rs2087840	-0.0139943657466603	0.007996780426663	0.0801183137276341	0.616744102549184	TRUE	NA	Inverse variance weighted	3	rs1989176,rs8066241,rs9652858	-0.00377150264985793	0.0240752828858674	0.875517107139992	0.995283894780044	FALSE	NA
ENSG00000068120	COASY	2	-0.0951108249687705	0.123701841972283	0.441969577775562	0.881990549323735	67.0817773934547	Wald ratio	1	rs78695809	-0.00381908786906815	0.0339474477250502	0.91042696974349	0.974711066802127	TRUE	NA		NA	NA	NA	NA	NA	NA	NA	NA	Inverse variance weighted	2	rs9892728,rs78695809	-0.262728905131094	0.144616972522823	0.0692596176481247	0.704579741117781	TRUE	NA
ENSG00000068137	PLEKHH3	2	-0.0552924706971793	0.144783581547127	0.70253748250889	0.944053805840386	74.8044131024572	Wald ratio	1	rs9284362	-0.176069103932758	0.0560865290753542	0.00169386362561965	0.0209643938627026	TRUE	0.0474088		NA	NA	NA	NA	NA	NA	NA	NA	Wald ratio	1	rs1869364	0.118269955444689	0.136684378684071	0.386886344769272	0.946225192653697	TRUE	NA
ENSG00000068305	MEF2A	3	-0.004777899003414	0.0210843206074623	0.820727712399741	0.968905076246173	4.60423968793723	Inverse variance weighted	3	rs10083668,rs8026614,rs78547437	-0.0199697462745982	0.0241966944359128	0.40919626359999	0.742774601785052	FALSE	NA	Wald ratio	1	rs10902548	0.0271569048370327	0.0362092064493769	0.453254704753736	0.904306767853702	TRUE	NA	Inverse variance weighted	2	rs10902548,rs73466515	-0.0100231749417988	0.149970893600501	0.946713748389134	0.997116307155865	TRUE	NA
ENSG00000068383	INPP5A	2	-0.0529987459577628	0.0239536547215951	0.0269284341939508	0.29797364663099	0	Inverse variance weighted	2	rs4242724,rs56276037	-0.050840987645525	0.0246092904843353	0.0388354114337356	0.203254514318128	TRUE	0.0250136		NA	NA	NA	NA	NA	NA	NA	NA	Inverse variance weighted	2	rs56198668,rs74161977	-0.0918834426875462	0.104468907149914	0.379114468300057	0.944583783808281	TRUE	NA
ENSG00000068489	PRR11	2	-0.0454278483049717	0.0423942719731436	0.283919380049228	0.809467469465903	47.087023862132	Inverse variance weighted	2	rs35678871,rs75109725	-0.0201144304530873	0.0159387542143633	0.206955048254571	0.539023099641248	TRUE	NA		NA	NA	NA	NA	NA	NA	NA	NA	Wald ratio	1	rs34683543	-0.116428702739138	0.0682231345874951	0.0878988754477693	0.748976121366254	TRUE	NA
ENSG00000068615	REEP1	2	0.0177783337120868	0.0123136424952127	0.148797603008138	0.656602659511159	0	Inverse variance weighted	5	rs41288841,rs11127012,rs114534559,rs80170993,rs114182361	0.00931363830261495	0.0156605899903015	0.552031836452683	0.834407634767619	FALSE	NA		NA	NA	NA	NA	NA	NA	NA	NA	Inverse variance weighted	3	rs78197517,rs13031939,rs4832256	0.0314864360139632	0.019929257577011	0.114127448056526	0.784194710236084	TRUE	NA
ENSG00000068650	ATP11A	3	0.0131047108153376	0.029569269334804	0.657630602289289	0.936192167898722	14.1502398848773	Inverse variance weighted	2	rs11841905,rs7998551	-0.0295766560153834	0.0415708967201463	0.476789903604516	0.788684639474495	TRUE	NA	Inverse variance weighted	2	rs78516003,rs73571031	0.0531941744945087	0.0432920176909576	0.219173283068116	0.786639418102658	TRUE	NA	Inverse variance weighted	5	rs1890307,rs12583402,rs61962900,rs1765770,rs75898026	0.0239204240958369	0.0634057113865631	0.705980565982586	0.983768789646903	FALSE	NA
ENSG00000068654	POLR1A	3	-0.0053407608551634	0.0404221548116064	0.894885742028272	0.983974388598986	70.3297796154591	Inverse variance weighted	2	rs115628923,rs11679343	0.0388868761001287	0.0241846351512072	0.107853447736945	0.377226660896445	TRUE	NA	Wald ratio	1	rs10187547	0.0207146556188503	0.0434211050472055	0.633316392011488	0.948754943637724	TRUE	NA	Inverse variance weighted	2	rs3815840,rs12124	-0.0978602455377481	0.0487396181981233	0.0446627164765121	0.639265365709827	TRUE	0.031464
ENSG00000068697	LAPTM4A	2	-0.00304438036656477	0.0483282142189087	0.94977140011414	0.9911701414524	0	Wald ratio	1	rs12465719	0.00652487446631239	0.0495890459439742	0.895317338291782	0.97073367610903	TRUE	NA		NA	NA	NA	NA	NA	NA	NA	NA	Inverse variance weighted	2	rs11678116,rs1437862	-0.184079667342103	0.215689155575843	0.393410427192406	0.947220671744183	FALSE	NA
ENSG00000068724	TTC7A	3	0.012036964206133	0.0342923224460194	0.725580493919112	0.948284374803978	0.0134581941635201	Wald ratio	1	rs17480779,rs2280647	0.158668260475652	0.10528454667076	0.131799826986556	0.424937742939625	TRUE	NA	Wald ratio	1	rs10164756	0.00258255391856071	0.0382217979946985	0.946129873707279	0.993873493823072	TRUE	NA	Inverse variance weighted	3	rs35134599,rs10197912,rs80142129	-0.0767895503929955	0.114629523490216	0.502925807652834	0.967010678847795	TRUE	NA
ENSG00000068745	IP6K2	3	-0.0118020185948683	0.014775593809457	0.424434876274516	0.879131833438937	0	Inverse variance weighted	3	rs34008503,rs11710798,rs72929172	0.00223527902094364	0.0260944481219021	0.931735829444656	0.982234887731798	FALSE	NA	Wald ratio	1	rs3172494	0.00162134511654904	0.0313460055866148	0.958748503692605	0.995804840799487	TRUE	NA	Inverse variance weighted	2	rs72624911,rs72929172	-0.0281699588302577	0.0218523367430542	0.197361549377974	0.860929160416768	TRUE	NA
ENSG00000068784	SRBD1	3	-0.00703717746781446	0.00912919676065456	0.440799993051559	0.881990549323735	0	Inverse variance weighted	3	rs141869119,rs2113408,rs55784511	-0.00444307996648161	0.0107426284580327	0.67917192549033	0.89785678367757	FALSE	NA	Wald ratio	1	rs17394527	-0.00896887292052439	0.0210889714617736	0.670627209448088	0.961320636994624	TRUE	NA	Inverse variance weighted	4	rs11896947,rs1107695,rs13016760,rs62128984	-0.0237509832877065	0.0303583938737712	0.434007093654139	0.956166816217974	TRUE	NA
ENSG00000068796	KIF2A	3	-0.0437801941340735	0.0241013513442919	0.0692931393434068	0.480150351551815	0	Wald ratio	1	rs247264	-0.0464678260499552	0.0291408400652262	0.110802922150103	0.38240436712214	TRUE	NA	Wald ratio	1	rs115316675	-0.0270430650541469	0.0443300876520509	0.541836231444024	0.92741751827452	TRUE	NA	Wald ratio	1	rs71617453	-0.196344389957032	0.168837204890588	0.24486141495938	0.895192132091607	TRUE	NA
ENSG00000068831	RASGRP2	3	-0.0157146730882702	0.0344547830586024	0.648321272958952	0.93379290429543	0.0573835535748785	Inverse variance weighted	2	rs3862373,rs11231867	-0.0402697998819269	0.0458592698996413	0.379880283005527	0.720858985309718	TRUE	NA	Wald ratio	1	rs7117423	0.0287436275377749	0.0528882746695058	0.586800554652582	0.939955487214873	TRUE	NA	Wald ratio	1	rs516041	-0.424196224384557	0.311196807318058	0.172847091920115	0.851606384153781	TRUE	NA
ENSG00000068878	PSME4	2	0.0302345826094986	0.0168686161342489	0.0730757943052051	0.493430521546971	0	Inverse variance weighted	2	rs77215245,rs2293360	0.0323687251130823	0.0175687058947524	0.0654154856375367	0.280982747627043	TRUE	NA		NA	NA	NA	NA	NA	NA	NA	NA	Inverse variance weighted	2	rs2293360,rs17044398	0.00504626106555635	0.0603570047284026	0.933368993822897	0.996597334281844	TRUE	NA
ENSG00000068885	IFT80	2	-0.268171474291697	0.159415814333269	0.0925273994443893	0.550193386225635	65.3475678690212	Wald ratio	1	rs60028768	-0.401142874648024	0.0936800725225925	1.85178289915892e-05	0.000514147521951474	TRUE	0.915293		NA	NA	NA	NA	NA	NA	NA	NA	Inverse variance weighted	2	rs74945409,rs116540372	-0.0770521674976171	0.166196125419834	0.642918643659974	0.976863757976933	TRUE	NA
ENSG00000068903	SIRT2	2	-0.00995774536789027	0.0851729283811278	0.90692971463797	0.985160346131231	42.4164367270745	Wald ratio	1	rs2015	0.0433762496318372	0.049948408666964	0.385163873930437	0.724940117027133	TRUE	NA		NA	NA	NA	NA	NA	NA	NA	NA	Inverse variance weighted	2	rs2015,rs147882081	-0.145976577804009	0.134727321961865	0.278588116702742	0.910952173741611	TRUE	NA
ENSG00000068971	PPP2R5B	2	-0.0730974872172418	0.174311951673662	0.674961322945404	0.93929913746976	62.6879417180804	Inverse variance weighted	2	rs2083709,rs58717149	0.0665196873650356	0.0993733684186842	0.503245777358851	0.805889381941691	FALSE	NA		NA	NA	NA	NA	NA	NA	NA	NA	Wald ratio	1	rs601047	-0.290725845527667	0.194278699947854	0.134539799468934	0.807916051817306	TRUE	NA
ENSG00000068976	PYGM	2	0.071164474514628	0.040970219532152	0.0823906038038055	0.520364985412998	0	Inverse variance weighted	2	rs11231795,rs3862373	0.101119173465689	0.0507722016806695	0.0464122457453569	0.228684295141053	TRUE	0.0143842		NA	NA	NA	NA	NA	NA	NA	NA	Wald ratio	1	rs3741398	0.0152508769254232	0.0693668918220862	0.825981625578293	0.992938829194756	TRUE	NA
ENSG00000069020	MAST4	3	-0.029303882196461	0.0203913212147012	0.150696345891143	0.659493907455694	0	Inverse variance weighted	3	rs152630,rs10471698,rs9885568	-0.028484808925913	0.0232309436467747	0.220139198344774	0.556456906685781	FALSE	NA	Wald ratio	1	rs16896286	-0.0255159099842127	0.0504889282666337	0.613294530658867	0.943942211213017	TRUE	NA	Inverse variance weighted	3	rs1835136,rs2548584,rs2666637	-0.0481103267842335	0.0791271193669389	0.543178771750577	0.969811659588033	FALSE	NA
ENSG00000069188	SDK2	2	0.0136938843571317	0.0149695029859442	0.360304245478363	0.855281538849215	66.4159291104665	Inverse variance weighted	3	rs11655934,rs9906119,rs2127434	0.000452116281129213	0.00986273121422545	0.963437075266183	0.991040335712217	TRUE	NA		NA	NA	NA	NA	NA	NA	NA	NA	Inverse variance weighted	2	rs80170897,rs11655934	0.0306165504512686	0.0144327985144625	0.033895078740907	0.606077867432874	TRUE	0.0563716
ENSG00000069248	NUP133	2	-0.0804100428878511	0.0342067617775382	0.0187378284398657	0.243679575849649	0	Inverse variance weighted	3	rs143843794,rs34804247,rs3820360	-0.0906427009230318	0.0368047545405612	0.0137857297515518	0.101170251952027	FALSE	0.213568		NA	NA	NA	NA	NA	NA	NA	NA	Inverse variance weighted	2	rs66703675,rs12031235	-0.0155098983924788	0.0926899242382476	0.86710960774931	0.994394394013041	TRUE	NA
ENSG00000069275	NUCKS1	2	0.0822155685555514	0.0168151908981996	1.01162910176709e-06	0.000169124884531568	0	Inverse variance weighted	4	rs17418898,rs12565987,rs57021717,rs72750964	0.0777061707138898	0.0175759480794444	9.81700630248578e-06	0.00030527382502695	FALSE	1.5403e-05		NA	NA	NA	NA	NA	NA	NA	NA	Inverse variance weighted	2	rs823095,rs79923411	0.130949285561617	0.0577795630444149	0.0234293557970717	0.568376170967376	TRUE	0.062875
ENSG00000069329	VPS35	3	0.0196021589577887	0.028837119443019	0.496659981405941	0.896910563960011	0	Wald ratio	1	rs17189741	0.012449722418912	0.0352742135202506	0.724132540388919	0.91563354932545	TRUE	NA	Wald ratio	1	rs4966616	0.0335972114314512	0.0519706864330261	0.517978485687286	0.922065018146414	TRUE	NA	Wald ratio	1	rs10468399	0.039414482700074	0.186966135884966	0.83303490231067	0.993456216352169	TRUE	NA
ENSG00000069345	DNAJA2	2	-0.0784123417682097	0.0680995030125502	0.249552171434588	0.781114515501703	0	Wald ratio	1	rs11859515	-0.0724661330552782	0.0807479768330243	0.369486364619542	0.712190695357748	TRUE	NA		NA	NA	NA	NA	NA	NA	NA	NA	Inverse variance weighted	2	rs73538980,rs114487971	-0.0930593330047782	0.126731853354704	0.462765278024073	0.960622027186697	TRUE	NA
ENSG00000069399	BCL3	2	-0.150130251843651	0.0726524875956735	0.038789230683155	0.360209671574166	0	Wald ratio	1	rs1531517	-0.136751307583134	0.0778430520088608	0.078959278765636	0.315061706576462	TRUE	NA		NA	NA	NA	NA	NA	NA	NA	NA	Inverse variance weighted	2	rs150069226,rs111974999	-0.240533619525843	0.202349081495303	0.234555277077268	0.89150052051771	TRUE	NA
ENSG00000069424	KCNAB2	2	-0.0488012671237435	0.0373508613595052	0.191361045387679	0.724346428255173	0	Wald ratio	1	rs71642908,rs60876998	-0.0403810968328342	0.0687570027153664	0.557001175272507	0.837941819006608	TRUE	NA		NA	NA	NA	NA	NA	NA	NA	NA	Inverse variance weighted	2	rs61760766,rs138386045	-0.0523262739691124	0.0444873443382935	0.239512633596319	0.893288331412884	TRUE	NA
ENSG00000069493	CLEC2D	2	-0.0774556959345525	0.107544853792153	0.471391032368214	0.888720611013958	43.614167907347	Inverse variance weighted	4	rs118093189,rs10505739,rs148368473,rs71450006	-0.0167329618043789	0.0386431412145047	0.665005714731232	0.890675791371878	FALSE	NA		NA	NA	NA	NA	NA	NA	NA	NA	Wald ratio	1	rs7302086	-0.267926295502441	0.184621480934455	0.146718745249695	0.82359157386372	TRUE	NA
ENSG00000069667	RORA	2	0.00627372951166377	0.0512824659519384	0.902632339165036	0.984630030345837	38.2572913831006	Inverse variance weighted	3	rs62003261,rs2279292,rs341398	-0.0534437771422356	0.0643179567429959	0.406012671169656	0.740099035891816	FALSE	NA	Wald ratio	1	rs78212817	0.0503125961936504	0.0501003067582342	0.315264252979763	0.848380844105259	TRUE	NA		NA	NA	NA	NA	NA	NA	NA	NA
ENSG00000069696	DRD4	2	0.0410473843911423	0.0217239444083675	0.0588249155763701	0.445947473111837	0	Inverse variance weighted	2	rs72844713,rs12422161	0.0364291274976655	0.0225797793568275	0.106668100225353	0.375128537397964	TRUE	NA		NA	NA	NA	NA	NA	NA	NA	NA	Inverse variance weighted	2	rs702965,rs28702058	0.0985285021856309	0.0796605412188758	0.21614108915251	0.876419778489835	FALSE	NA
ENSG00000069702	TGFBR3	3	-0.0216706398431174	0.0270972735194419	0.423864311361014	0.879131833438937	0	Inverse variance weighted	3	rs1677603,rs36048657,rs4658259	-0.0116398252528433	0.0372666783332623	0.75478314422237	0.928704944260816	FALSE	NA	Wald ratio	1	rs115117557	-0.0347278529157656	0.0406164888449607	0.392540857775193	0.890362808218516	TRUE	NA	Wald ratio	1	rs7541617	-0.00227718330642462	0.167372973022209	0.989144762643861	0.998833216829692	TRUE	NA
ENSG00000069712	KIAA1107	2	-0.0323570556767913	0.0162735554554604	0.0467761751121045	0.395049425353355	0	Inverse variance weighted	3	rs116603897,rs74924523,rs17381135	-0.0298610659017664	0.0368010805179307	0.417125560381398	0.747898137756622	FALSE	NA	Wald ratio	1	rs78569345	-0.0329637697699517	0.0181439236969062	0.0692486782606406	0.591850829825023	TRUE	NA		NA	NA	NA	NA	NA	NA	NA	NA
ENSG00000069849	ATP1B3	2	0.0582425860873085	0.0311733819954812	0.0617142048944966	0.457939201666329	0	Inverse variance weighted	2	rs7616903,rs1053970	0.0757746880009414	0.0428329901411697	0.076881686668591	0.309964186401756	TRUE	NA	Wald ratio	1	rs7642890	0.0384979670290423	0.0454554309499536	0.397029248055682	0.891435684028212	TRUE	NA		NA	NA	NA	NA	NA	NA	NA	NA
ENSG00000069869	NEDD4	3	-0.00997893590580869	0.0162114018889145	0.538191255463408	0.906941876554589	29.52391866107	Inverse variance weighted	7	rs149350059,rs144659506,rs117280067,rs12595514,rs17238531,rs113203465,rs62046379	0.0158405699990353	0.0202197511100882	0.433380149938482	0.758539088943557	FALSE	NA	Wald ratio	1	rs73420376	-0.0225255916368946	0.0263170278530056	0.392035280980166	0.890362808218516	TRUE	NA	Inverse variance weighted	5	rs16977155,rs145481557,rs117376568,rs187655293,rs28547401	-0.0326435586113607	0.0248535883410253	0.189036602498659	0.860016273353644	TRUE	NA
ENSG00000069943	PIGB	3	-0.0243836607714922	0.0241329164863438	0.312308411838583	0.826786206518924	10.2502009869914	Inverse variance weighted	2	rs7166125,rs10518823	-0.0511804415392249	0.0355652413802339	0.150134119048043	0.456847934201199	FALSE	NA	Wald ratio	1	rs691447	0.000599192587987687	0.0290608405174028	0.983549937505608	0.998706177748348	TRUE	NA	Inverse variance weighted	3	rs139642505,rs8035200,rs55933611	-0.0844960320149978	0.103390646664609	0.413785430237255	0.948803165789217	FALSE	NA
ENSG00000069956	MAPK6	2	0.03951551844185	0.067278188743848	0.556971917823658	0.911719271778422	80.7534693731572	Inverse variance weighted	2	rs2622777,rs11550439	-0.0359335182305197	0.053028949691521	0.498012167411686	0.802668798075781	TRUE	NA	Inverse variance weighted	2	rs2017974,rs3794539	0.0995077314678174	0.0268063051230549	0.000205545341133653	0.0917974375180616	TRUE	0.314598		NA	NA	NA	NA	NA	NA	NA	NA
ENSG00000069966	GNB5	3	-0.000793202732144947	0.012816282196061	0.950650242987594	0.991299524437954	0	Inverse variance weighted	4	rs72727167,rs1902586,rs139800420,rs11070884	-0.00200055518722345	0.019144424364141	0.916774108520736	0.976629995769724	FALSE	NA	Wald ratio	1	rs4776016	-0.00179720758870904	0.0204432363215654	0.92994654904018	0.991776849399845	TRUE	NA	Inverse variance weighted	4	rs28656256,rs139800420,rs112366612,rs4774607	0.0050989486918406	0.0321611147154026	0.874028227534685	0.995229013310378	FALSE	NA
ENSG00000069974	RAB27A	3	0.0484355221954604	0.0225545988364056	0.0317551854687607	0.325191847649095	0.161044897398633	Inverse variance weighted	2	rs7183255,rs56042059	0.0412936147123903	0.0298676692616179	0.166802184815291	0.483830787886724	TRUE	NA	Wald ratio	1	rs7183895	0.0440051110523479	0.0359307787491648	0.220681074731979	0.789367445435298	TRUE	NA	Inverse variance weighted	2	rs62018087,rs3759861	0.198429904631712	0.114685912891781	0.0835940217561315	0.742074831735308	TRUE	NA
ENSG00000069998	CECR5	3	0.00433050591213384	0.0161274884446606	0.788301338713529	0.963487129039807	0.239000082565982	Inverse variance weighted	4	rs11089393,rs71326301,rs2159068,rs9606657	0.011244679411448	0.0202704839734399	0.579078211139339	0.85174500435902	FALSE	NA	Wald ratio	1	rs5992630	0.0117488301521977	0.0293720753804943	0.689156516779352	0.962734718147336	TRUE	NA	Inverse variance weighted	2	rs34610686,rs2159068	-0.0895449772796218	0.0608909868321388	0.141405136560248	0.820187127675949	TRUE	NA
ENSG00000070010	UFD1L	2	-0.17229258936181	0.0912061282945074	0.0588856394435775	0.445947473111837	0	Wald ratio	1	rs2240110,rs2006242	-0.161954586805558	0.104309733874766	0.120511176847018	0.401599458910677	TRUE	NA		NA	NA	NA	NA	NA	NA	NA	NA	Wald ratio	1	rs112796313	-0.205859538158601	0.187958708753506	0.273412340113948	0.907421059556489	TRUE	NA
ENSG00000070018	LRP6	3	0.0281431406279737	0.017960900390887	0.117135388941767	0.602658753042626	0	Inverse variance weighted	3	rs139311047,rs10845503,rs35737962	0.0468916339758425	0.0317334003688064	0.139494944412954	0.43929434519259	FALSE	NA	Inverse variance weighted	2	rs148330634,rs75249682	0.0205028351104563	0.0272420726566922	0.451680361283467	0.903605270678077	TRUE	NA	Inverse variance weighted	2	rs4763800,rs7302838	0.0171827191040637	0.0362890889472379	0.635859734525849	0.976174986102806	TRUE	NA
ENSG00000070047	PHRF1	3	-0.0566916258747173	0.02916496842529	0.0519164291906653	0.418103523766495	0	Wald ratio	1	rs4963140	-0.0398098263962251	0.0360184143584893	0.269045576986182	0.615072082751859	TRUE	NA	Wald ratio	1	rs76465235	-0.0894742455169057	0.0498257054418787	0.0725351323061768	0.599302648977349	TRUE	NA	Inverse variance weighted	2	rs7396142,rs7395206	0.0380945818114654	0.702283527813465	0.956740862752594	0.997435480836861	FALSE	NA
ENSG00000070061	IKBKAP	3	-0.0669242338279615	0.0494164884823343	0.175644019550233	0.703302318543278	50.1436263291028	Inverse variance weighted	2	rs80092002,rs838825	-0.0146237991378527	0.0716067676243928	0.838178690518921	0.952730540758372	FALSE	NA	Wald ratio	1	rs838838	-0.0301566440297108	0.0366300597638372	0.410351136888791	0.892154780235158	TRUE	NA	Inverse variance weighted	4	rs7036024,rs11999831,rs146003545,rs116866017	-0.198152764156346	0.0790776389480699	0.0122174633236341	0.471914347893965	FALSE	0.0540418
ENSG00000070081	NUCB2	3	-0.0499949257911973	0.0174593389286295	0.00418980574839003	0.1003876494907	29.4666825488576	Inverse variance weighted	3	rs34986803,rs214081,rs2634463	-0.0683346403788437	0.0163833362181261	3.0328657826032e-05	0.000774915813993662	FALSE	0.051874	Wald ratio	1	rs214097	-0.0242172529764517	0.0250428411461035	0.333527553519331	0.860244198064512	TRUE	NA	Inverse variance weighted	3	rs116918558,rs214094,rs6486372	-0.0380227815485884	0.047222482667622	0.420713580584622	0.95224518865363	FALSE	NA
ENSG00000070087	PFN2	2	-0.0290915685693878	0.00893670732481478	0.00113276875898063	0.0402403555716971	0	Inverse variance weighted	4	rs6804325,rs13091511,rs4681194,rs7430029	-0.0281414450440549	0.00955035770720302	0.00321249244634893	0.0345716483615806	TRUE	0.797112		NA	NA	NA	NA	NA	NA	NA	NA	Inverse variance weighted	3	rs6803065,rs74862463,rs1563617	-0.035780337045198	0.0253397709190087	0.157943215867606	0.838289940597999	FALSE	NA
ENSG00000070182	SPTB	2	0.0804171085135523	0.0523368395581829	0.124408518748163	0.615737248224186	9.80144850015337	Wald ratio	1	rs229621	0.0622699443246285	0.0408327503768056	0.127259097658065	0.416422963638914	TRUE	NA		NA	NA	NA	NA	NA	NA	NA	NA	Wald ratio	1	rs170736	0.231357759428632	0.15530960702385	0.13631492711058	0.81247780900291	TRUE	NA
ENSG00000070190	DAPP1	3	-0.00636043367121918	0.0173279901401894	0.713573333005164	0.945977220672557	0	Inverse variance weighted	3	rs881980,rs77304796,rs2866174	-0.000892217413587847	0.0187427150414492	0.962032303059071	0.990857507415907	TRUE	NA	Wald ratio	1	rs3756087	-0.0305887350346057	0.0554060106287197	0.580891260227001	0.939910603185829	TRUE	NA	Inverse variance weighted	3	rs28497573,rs62305038,rs17572230	-0.0549136031875322	0.0795436602610261	0.489969074368345	0.96415505802709	TRUE	NA
ENSG00000070214	SLC44A1	3	-0.0839529333161578	0.0942397247091563	0.373012638716467	0.861563424525348	79.2920734957126	Inverse variance weighted	3	rs62568200,rs72736926,rs113419437	-0.117849819807602	0.0543077030609297	0.0300039108968259	0.170475836163105	FALSE	0.0453296	Wald ratio	1	rs7866947	0.0599197717056698	0.0524298002424611	0.253097908947116	0.823961915030478	TRUE	NA	Wald ratio	1	rs10820800	-0.321889166110272	0.167269916013635	0.054308253622393	0.667600015567861	TRUE	NA
ENSG00000070269	TMEM260	3	0.0174287289160989	0.0234710458298258	0.457746329661548	0.884868145352226	0.0928356505863708	Wald ratio	1	rs12589117	0.0282565613847549	0.0289542542584525	0.329112230802085	0.6773568555475	TRUE	NA	Wald ratio	1	rs8004012	-0.0344832023057425	0.0473500688377359	0.466453911018874	0.91003509672348	TRUE	NA	Inverse variance weighted	2	rs150801305,rs12589117	0.0744585772285863	0.0745826566497455	0.318116286663015	0.923508472221911	TRUE	NA
ENSG00000070366	SMG6	2	-0.0700328534073083	0.0404034984120624	0.0830358993637707	0.521972157977454	4.3300581176276		NA	NA	NA	NA	NA	NA	NA	NA	Wald ratio	1	rs12603057	-0.0542566879346804	0.0396666542043462	0.171369649373103	0.749567555678051	TRUE	NA	Wald ratio	1	rs141784654	-0.173508104523675	0.109689031595427	0.113691083114942	0.784194710236084	TRUE	NA
ENSG00000070367	EXOC5	2	-0.104873581479028	0.0453263155642249	0.0206816588445315	0.259653289473486	0	Wald ratio	1	rs10131090	-0.148129473089481	0.0760664861810849	0.0514905811821035	0.24299761810557	TRUE	NA	Wald ratio	1	rs6573128	-0.0810587838300335	0.0564409309631345	0.150953912804239	0.729601459081469	TRUE	NA		NA	NA	NA	NA	NA	NA	NA	NA
ENSG00000070371	CLTCL1	3	-0.00856060129008544	0.0109323235526306	0.433595316110666	0.881990549323735	1.08707439113835	Inverse variance weighted	3	rs1034727,rs5993546,rs807669	-0.0132173510275384	0.0114471295914128	0.248236543770897	0.590177334476863	TRUE	NA	Inverse variance weighted	2	rs73379832,rs143241756	-0.00855372475987426	0.0830938957580481	0.918010217150877	0.990403421255607	FALSE	NA	Inverse variance weighted	2	rs2854643,rs756654	0.0208334547175123	0.0296557259109818	0.482360942505568	0.961930942162874	FALSE	NA
ENSG00000070404	FSTL3	2	-0.0592573680804737	0.0511832472142228	0.246966363247955	0.778398075635674	43.7439616608681	Inverse variance weighted	2	rs76345635,rs12986335	-0.0132932268328687	0.0491311572640469	0.786724752689378	0.939204371252249	FALSE	NA		NA	NA	NA	NA	NA	NA	NA	NA	Inverse variance weighted	3	rs147855474,rs11671793,rs12986335	-0.116252336860158	0.0595784759764121	0.0510276418141957	0.656640987901412	FALSE	NA
ENSG00000070413	DGCR2	3	-0.0163224254866717	0.0179575732863821	0.363379774875153	0.857672691982926	0	Inverse variance weighted	3	rs67625420,rs2240112,rs181705455	-0.0103966721846296	0.0211831565631301	0.623568613163279	0.876109431280008	TRUE	NA	Wald ratio	1	rs5993506	-0.0348498700018803	0.0364707941880142	0.339296824849853	0.860391607038861	TRUE	NA	Inverse variance weighted	3	rs73877335,rs8139221,rs7288585	-0.0103276026230536	0.0910304384251648	0.909672064891159	0.995669378607379	FALSE	NA
ENSG00000070423	RNF126	2	-0.010293406671619	0.0180194108165319	0.56783702595839	0.915923140050438	0	Inverse variance weighted	2	rs12610384,rs118044006	-0.0100499767851528	0.0180637972509466	0.577964681395642	0.851385058570165	TRUE	NA		NA	NA	NA	NA	NA	NA	NA	NA	Inverse variance weighted	3	rs11881698,rs113961439,rs12327856	-0.0596448283431148	0.257200575358892	0.816615639479299	0.992170951188026	FALSE	NA
ENSG00000070444	MNT	2	0.108608423036085	0.050165817231028	0.0303885573599656	0.318073259400082	0	Inverse variance weighted	3	rs2429909,rs2286882,rs7209918	0.118119452991487	0.0640814948184483	0.0652896991132795	0.280759188830182	FALSE	NA		NA	NA	NA	NA	NA	NA	NA	NA	Inverse variance weighted	3	rs4790375,rs2286882,rs8072832	0.09355299928897	0.0806241874893178	0.2459026837979	0.895192132091607	TRUE	NA
ENSG00000070476	ZXDC	3	0.0129106816113386	0.0151642354708262	0.394552628635852	0.869951542075359	0	Inverse variance weighted	3	rs79910851,rs12957,rs34663426	0.00437454588399419	0.0175813642417363	0.803502183077874	0.943906837874219	TRUE	NA	Wald ratio	1	rs777508	0.0459055732870213	0.0350424223565048	0.190195835590478	0.77115020370249	TRUE	NA	Inverse variance weighted	3	rs11721316,rs3231,rs11710590	0.0154049986466933	0.057813065559114	0.789883240603556	0.990942918566766	FALSE	NA
ENSG00000070495	JMJD6	3	-0.00601354559212223	0.0107244471056627	0.574979936385617	0.918263755940434	0	Inverse variance weighted	4	rs720782,rs117677736,rs117411047,rs1867467	-0.00899476308046032	0.0118226551202605	0.446772135167195	0.769597456286867	TRUE	NA	Wald ratio	1	rs80173722	-0.0187981058602918	0.0471726052720529	0.690264428904446	0.96368532389848	TRUE	NA	Inverse variance weighted	2	rs2286585,rs2898652	0.01880487210196	0.030276930177715	0.534536637474541	0.96793074267317	TRUE	NA
ENSG00000070501	POLB	3	0.0219105068776514	0.0368701270774975	0.552337045961075	0.911353520525064	45.2573951410027	Inverse variance weighted	2	rs2070712,rs2272733	-0.00531594337589887	0.0218887258964316	0.808112175571461	0.944552925323165	TRUE	NA	Wald ratio	1	rs7837168	0.0904349121318435	0.0484092764941044	0.0617436925315738	0.572255787499831	TRUE	NA	Wald ratio	1	rs11990332	-0.0361710071875292	0.10209558480351	0.7231247727066	0.98572217371078	TRUE	NA
ENSG00000070526	ST6GALNAC1	2	0.00205572892474287	0.0105560835397075	0.845593735718886	0.974657249595469	0	Inverse variance weighted	5	rs113769601,rs56367703,rs12951792,rs16969146,rs7214368	0.00910094231092233	0.0149266046084374	0.542052055271816	0.82892136343663	TRUE	NA		NA	NA	NA	NA	NA	NA	NA	NA	Inverse variance weighted	4	rs28372699,rs76416760,rs11655591,rs9915915	-0.00499317077645803	0.0149305091722871	0.738057095911898	0.987065095964867	TRUE	NA
ENSG00000070540	WIPI1	3	0.0199602171037031	0.0312847828118594	0.523462742311503	0.903849741922318	78.1602094206441	Inverse variance weighted	6	rs9914971,rs142077014,rs145756130,rs9913897,rs12453629,rs74403270	-0.014100859114858	0.0116541770397673	0.22630178037817	0.563246089085206	TRUE	NA	Wald ratio	1	rs75015891	0.095446947375182	0.0378558381506831	0.011691314415415	0.367654525659221	TRUE	0.355383	Inverse variance weighted	3	rs28449485,rs9906218,rs142025347	0.000942645687851188	0.0288002099165984	0.973889489881537	0.997435480836861	TRUE	NA
ENSG00000070610	GBA2	3	-0.0532985827550033	0.0145394829448004	0.000246583395679797	0.0130766159455142	29.8287459697043	Inverse variance weighted	5	rs116977990,rs72725035,rs117114999,rs2756892,rs112238132	-0.0636343715526638	0.0126539873353211	4.93558843753668e-07	2.26506798294555e-05	TRUE	0.99682	Wald ratio	1	rs10758321	-0.067457698854688	0.0280167055727131	0.0160504213877623	0.394481969707698	TRUE	0.0745233	Inverse variance weighted	2	rs137922174,rs1570247	-0.0123607311608987	0.027599382084314	0.65425235775595	0.97855591971051	TRUE	NA
ENSG00000070614	NDST1	3	-0.028099163074208	0.00906653897660461	0.00194033472938824	0.0600822544775841	0	Inverse variance weighted	3	rs6579781,rs7722520,rs60404047,rs33410	-0.0302678110591213	0.0101819913178906	0.00295211194382676	0.0326066181746514	FALSE	0.886925	Wald ratio	1	rs7701654	-0.0530931096685631	0.0464244099034295	0.252770306860461	0.823961915030478	TRUE	NA	Inverse variance weighted	7	rs76072529,rs34951517,rs57664405,rs75509693,rs78147675,rs62379705,rs12519827	-0.0122800441965758	0.0220571194720391	0.577706213975952	0.972766552662502	TRUE	NA
ENSG00000070669	ASNS	3	0.0116177868530443	0.00993711196271966	0.242350806847072	0.775031066100476	0	Inverse variance weighted	5	rs2394631,rs17267335,rs2074891,rs12530996,rs11772157	0.012402941687326	0.0109276792946065	0.256374333444953	0.599430178366241	FALSE	NA	Wald ratio	1	rs147775953	-0.00794443693235782	0.035020375048761	0.820538942627506	0.982547241979785	TRUE	NA	Inverse variance weighted	2	rs2394874,rs59636294	0.0216196280516989	0.0326619461488449	0.508021852618529	0.967010678847795	TRUE	NA
ENSG00000070718	AP3M2	3	-0.00101918087569407	0.0104391912909632	0.922225901684889	0.987295370280286	0	Inverse variance weighted	4	rs2111807,rs149094750,rs4641052,rs6985527	-0.00739037091307267	0.01527686606742	0.628554617684841	0.877936769512513	TRUE	NA	Wald ratio	1	rs7819103	0.0025707568693837	0.0149960817380716	0.863886790544927	0.985356286792253	TRUE	NA	Inverse variance weighted	2	rs4481580,rs181555857	0.0244717465584481	0.0474207454840684	0.605815499042685	0.973247385158289	TRUE	NA
ENSG00000070731	ST6GALNAC2	3	-0.00848574678006632	0.00654606067567466	0.194867501802926	0.725360788119671	0	Inverse variance weighted	4	rs2241918,rs79588479,rs7217431,rs149458654	-0.00960226128947848	0.00673127965707072	0.153720173489282	0.462940992540927	TRUE	NA	Inverse variance weighted	2	rs3809701,rs9904870	0.0363162168121701	0.0629636369066514	0.564087541913544	0.933827718355979	FALSE	NA	Inverse variance weighted	5	rs11656656,rs8066052,rs116810760,rs3744050,rs9900113	0.00466597229535625	0.0313981192357848	0.881863950459639	0.995581614486811	FALSE	NA
ENSG00000070756	PABPC1	3	0.0064302994106317	0.0298093514622477	0.829210557760351	0.97074630305352	41.8630900568426	Inverse variance weighted	2	rs3133571,rs2173214	0.0308750169768933	0.0223771410505682	0.167661476623041	0.484992627029561	TRUE	NA	Wald ratio	1	rs111253254	-0.0538006411896284	0.042042885168054	0.200664380371527	0.776505803075288	TRUE	NA	Inverse variance weighted	2	rs7825230,rs10097770	0.0383212135687145	0.0653849060370794	0.557817358722376	0.971752850697537	TRUE	NA
ENSG00000070759	TESK2	3	-0.0554796494536397	0.0156862638186964	0.000404960140912625	0.0196476465570055	0.183339313747394	Inverse variance weighted	3	rs1051664,rs12729715,rs9793263	-0.0560363748841996	0.0189345453854117	0.0030816047276859	0.0335532373585095	FALSE	0.01768	Wald ratio	1	rs9429079	-0.10671473356969	0.0426858934278761	0.0124193306515523	0.376142842274473	TRUE	0.0350579	Inverse variance weighted	2	rs7526665,rs58019041	-0.0154872645445836	0.036710124161419	0.673112661353848	0.978864392152009	TRUE	NA
ENSG00000070770	CSNK2A2	3	-0.00538586929063672	0.0264574290602784	0.838691592963255	0.973059859206454	0.090323336156292	Inverse variance weighted	2	rs78701777,rs2731750	0.0164091532669507	0.0352686015584928	0.641743576541078	0.883098484428204	TRUE	NA	Wald ratio	1	rs2468493	-0.0140976586276842	0.0439515239568977	0.748396278139568	0.976423432528962	TRUE	NA	Inverse variance weighted	2	rs73549191,rs62039923	-0.124428346272816	0.0957360429995336	0.193703054032063	0.860929160416768	TRUE	NA
ENSG00000070814	TCOF1	2	-0.0044980465410061	0.124805076374448	0.971250006899279	0.99570882993636	5.44938052641188	Wald ratio	1	rs17728424	0.0288121765444514	0.0992419414308881	0.771569465555293	0.934849173885129	TRUE	NA		NA	NA	NA	NA	NA	NA	NA	NA	Wald ratio	1	rs144837621	-0.472111459062163	0.476866538505954	0.322160193841925	0.923798005425356	TRUE	NA
ENSG00000070831	CDC42	3	-0.0544492307369909	0.0543846971139274	0.316736597048805	0.830035320235923	84.0430387060958	Inverse variance weighted	4	rs1256333,rs113035731,rs2501291,rs2473290,rs2744704	0.0289149605688216	0.0189223188610809	0.126490792990657	0.414805141817197	FALSE	NA	Wald ratio	1	rs2473322	-0.0602355076446334	0.0437476862090585	0.168547984190319	0.749567555678051	TRUE	NA	Inverse variance weighted	2	rs6662815,rs2501299	-0.15789120703853	0.0527788296541856	0.00277553037148132	0.288474106318002	TRUE	0.183233
ENSG00000070882	OSBPL3	3	-0.0149484075327154	0.0229983870416518	0.515707502043413	0.903849741922318	10.5025674863556	Inverse variance weighted	4	rs117122959,rs17150208,rs34105255,rs2523090	-0.00456977756219405	0.0219900716482701	0.835376586573649	0.952501544436826	FALSE	NA	Wald ratio	1	rs78671267	-0.0688918471344921	0.0458405826940537	0.132875886661316	0.704413775055324	TRUE	NA	Inverse variance weighted	2	rs2391081,rs151004091	0.0724485884968621	0.0984809071851497	0.461936869879345	0.960622027186697	FALSE	NA
ENSG00000070915	SLC12A3	2	-0.0318732272019931	0.0385664223320396	0.408548760395365	0.874579234687764	0	Inverse variance weighted	2	rs8044753,rs56228609	0.00187353392814234	0.0611858376067633	0.975572284578581	0.99461803480995	FALSE	NA		NA	NA	NA	NA	NA	NA	NA	NA	Inverse variance weighted	2	rs10852551,rs11076172	-0.0541189584121697	0.0496773251816362	0.275973269181496	0.908718933530793	TRUE	NA
ENSG00000070950	RAD18	3	0.0121282050598905	0.0333965143226826	0.716487000685612	0.947035018242861	0	Inverse variance weighted	2	rs35742063,rs656626	0.0241163605334793	0.0877359461720636	0.783412779707965	0.938210523402491	FALSE	NA	Wald ratio	1	rs79111377	0.00994722598724726	0.0395899594292441	0.801615973506067	0.980512565119257	TRUE	NA	Wald ratio	1	rs166094	0.0108389334489486	0.0881566587181155	0.902146042596397	0.995669378607379	TRUE	NA
ENSG00000071051	NCK2	2	-0.0325670892299788	0.039401065429061	0.408490172596979	0.874579234687764	0	Inverse variance weighted	2	rs55749192,rs6726571	-0.0520923970132888	0.0640886223800491	0.416322314078392	0.747898137756622	FALSE	NA		NA	NA	NA	NA	NA	NA	NA	NA	Inverse variance weighted	3	rs11675026,rs13009474,rs34110097	-0.020702884618057	0.0499575700515537	0.67857433544181	0.978864392152009	TRUE	NA
ENSG00000071054	MAP4K4	2	-0.0297344417774313	0.0372047413513106	0.424168024245343	0.879131833438937	0	Inverse variance weighted	2	rs6733355,rs9308848	-0.0459035077516635	0.0549442374497587	0.40346085811115	0.738276953194069	TRUE	NA	Wald ratio	1	rs2016677	-0.0160429835282313	0.0505597056647289	0.751010141112437	0.976423432528962	TRUE	NA		NA	NA	NA	NA	NA	NA	NA	NA
ENSG00000071073	MGAT4A	2	-0.0135842565300399	0.098621735674748	0.890445114609761	0.98269272111981	22.7821943394104	Inverse variance weighted	2	rs72825735,rs62158019	-0.052280760692352	0.0405078380978726	0.19683089813937	0.526409685680489	TRUE	NA		NA	NA	NA	NA	NA	NA	NA	NA	Wald ratio	1	rs1581249	0.237762653431212	0.251632141548033	0.344719178331812	0.934109961158125	TRUE	NA
ENSG00000071082	RPL31	2	-0.0117146482280229	0.0287049018824346	0.683195713544504	0.939504336739853	72.6924650296661	Inverse variance weighted	2	rs4851381,rs78362750	-0.0346721188726327	0.00960656324352562	0.000307129091105933	0.00536316931733096	TRUE	0.176751	Wald ratio	1	rs4850956	0.0241765614281095	0.0292133450589656	0.40790488230962	0.892154780235158	TRUE	NA		NA	NA	NA	NA	NA	NA	NA	NA
ENSG00000071127	WDR1	2	0.182822599680664	0.233656763005859	0.433955525898649	0.881990549323735	67.1702961122292	Inverse variance weighted	3	rs13441,rs10939741,rs17477449	0.0152755855741897	0.0301168387597258	0.612006925099002	0.868434698911778	FALSE	NA		NA	NA	NA	NA	NA	NA	NA	NA	Inverse variance weighted	3	rs4697917,rs10029901,rs190228980	0.508674320700778	0.281094941492469	0.0703551267233716	0.707483911191169	FALSE	NA
ENSG00000071189	SNX13	2	0.00378537816159576	0.0505932189825225	0.940358030669358	0.989511916532299	65.3809256505889	Inverse variance weighted	2	rs2691614,rs117912312	-0.0438109800086888	0.0382820483225018	0.252446917830543	0.594670984748163	TRUE	NA	Wald ratio	1	rs116738121	0.057564152534538	0.0457412121149864	0.208220176105737	0.778258897242532	TRUE	NA		NA	NA	NA	NA	NA	NA	NA	NA
ENSG00000071205	ARHGAP10	2	-0.00985281665195174	0.0311878876230281	0.752064710858144	0.952965150472342	30.367020869524	Inverse variance weighted	2	rs6855339,rs13109093	0.00958089497642385	0.0248448446901638	0.699771382057262	0.907673344619886	TRUE	NA		NA	NA	NA	NA	NA	NA	NA	NA	Inverse variance weighted	2	rs6827412,rs113857955	-0.05990420945776	0.0523902575086706	0.252863133955966	0.899256766865469	TRUE	NA
ENSG00000071242	RPS6KA2	3	-0.0456115948587803	0.010219213657846	8.07003465317916e-06	0.000941006729811042	0	Inverse variance weighted	5	rs4709108,rs4709112,rs3823200,rs6920936,rs2769345	-0.039384229545242	0.0126486304169264	0.00184747886881279	0.022389343736174	TRUE	0.878689	Inverse variance weighted	4	rs76792213,rs116484082,rs74730092,rs2345568	-0.0568368729810641	0.0192189341882363	0.00310308356742452	0.220497957339107	TRUE	0.0673729	Inverse variance weighted	2	rs3734606,rs444210,rs9459562	-0.0594248254555739	0.0402332863536754	0.139673894949771	0.819605591530475	TRUE	NA
ENSG00000071243	ING3	2	0.0500915928103233	0.0287629146275155	0.0815900246789328	0.518618040515287	0	Wald ratio	1	rs2721370	0.0474765770089861	0.0298424198342199	0.11163003635549	0.384541930447914	TRUE	NA		NA	NA	NA	NA	NA	NA	NA	NA	Inverse variance weighted	3	rs10808193,rs17143305,rs17512172	0.0842878214153619	0.107916035673857	0.434773078191159	0.956188504479191	FALSE	NA
ENSG00000071246	VASH1	2	-0.0129927401619698	0.00763739990404764	0.0889055498105636	0.542503697964547	0	Inverse variance weighted	7	rs7160216,rs4293299,rs4903434,rs11629010,rs8006563,rs138298426,rs12435580	-0.00951291529485899	0.0110435025160868	0.389015670814952	0.728240483212303	FALSE	NA		NA	NA	NA	NA	NA	NA	NA	NA	Inverse variance weighted	4	rs72721304,rs2111776,rs28725437,rs8023040	-0.0161827562319606	0.01057364137114	0.12589773602544	0.798436955997098	FALSE	NA
ENSG00000071282	LMCD1	2	-0.0077548697316028	0.0156428592115065	0.620074311480747	0.926352580731374	0	Inverse variance weighted	3	rs9312024,rs4686273,rs1016464	-0.0130289875330967	0.0174705688048868	0.455807698932465	0.775451224395836	TRUE	NA		NA	NA	NA	NA	NA	NA	NA	NA	Inverse variance weighted	2	rs9312023,rs78927539	0.0135692329407879	0.0351291397198827	0.699298821213324	0.982882082831859	TRUE	NA
ENSG00000071462	WBSCR22	2	-0.0129716706397279	0.00995619880320283	0.192617847536432	0.724346428255173	0	Inverse variance weighted	3	rs56390909,rs73702557,rs143841839	-0.0141339814864994	0.0100424901212299	0.15930347310144	0.472558567539883	TRUE	NA		NA	NA	NA	NA	NA	NA	NA	NA	Inverse variance weighted	2	rs113289838,rs56313117	0.0537920886901132	0.0761115662870452	0.479719898011737	0.961930942162874	TRUE	NA
ENSG00000071537	SEL1L	3	-0.0469241825054658	0.0373109066463318	0.208517191205916	0.739209110314143	51.9564275099633	Wald ratio	1	rs2236179	-0.111738569699126	0.0480735706845077	0.0201081180781168	0.130495184676021	TRUE	0.0205567	Wald ratio	1	rs17094184	-0.00713100566611883	0.0213930169983565	0.738882680363527	0.975925266266808	TRUE	NA	Wald ratio	1	rs17094188	-0.0520882446710582	0.0785814035985793	0.507422052033065	0.967010678847795	TRUE	NA
ENSG00000071575	TRIB2	3	0.0105038732885559	0.0110816685797818	0.343200596978159	0.846870460530015	0	Inverse variance weighted	5	rs74896737,rs7594033,rs939221,rs77773048,rs150508916	0.00790523846746692	0.0116034329921367	0.495691520503034	0.800787920874713	FALSE	NA	Wald ratio	1	rs114128315	0.042286100901494	0.0514290416369521	0.410950433473447	0.892154780235158	TRUE	NA	Inverse variance weighted	3	rs77773048,rs148987453,rs4669864	0.032069124488698	0.0544099989981788	0.555594565623326	0.971752850697537	TRUE	NA
ENSG00000071626	DAZAP1	2	-0.105115178271962	0.167660622442785	0.530690638243092	0.906231138018712	76.3450959632654	Wald ratio	1	rs698748	-0.262592578193138	0.0990915389408068	0.00804917708551662	0.0700581196800529	TRUE	0.0370637		NA	NA	NA	NA	NA	NA	NA	NA	Inverse variance weighted	2	rs502121,rs57687454	0.0733871613143678	0.129934933106985	0.572210272487902	0.972766552662502	TRUE	NA
ENSG00000071794	HLTF	2	-0.0110514750343215	0.020741919647593	0.594166017772646	0.92144063977869	0	Inverse variance weighted	2	rs9864549,rs67896626	-0.0121070878618826	0.0211235061293569	0.566538317315251	0.844560342564185	TRUE	NA		NA	NA	NA	NA	NA	NA	NA	NA	Inverse variance weighted	2	rs17847023,rs9879862	0.0173770325347305	0.109620229247089	0.874046819283104	0.995229013310378	TRUE	NA
ENSG00000071894	CPSF1	3	0.0162408714616671	0.00965061056513406	0.0923972816644925	0.550193386225635	0.0902158026478477	Inverse variance weighted	5	rs10098685,rs35535975,rs1010427,rs117136674,rs150600530	0.020743882934285	0.0173458489768757	0.231735986958889	0.569982254059962	FALSE	NA	Wald ratio	1	rs4333645	-0.0174992137339583	0.0294849765654365	0.552849302655679	0.930994267686085	TRUE	NA	Inverse variance weighted	4	rs34115313,rs13266976,rs57198027,rs6599528	0.0200457415254352	0.0126198172124293	0.112188327560375	0.784194710236084	TRUE	NA
ENSG00000071909	MYO3B	2	-0.0504021413687695	0.0337933446847526	0.135835179491031	0.638498967011362	0	Inverse variance weighted	2	rs10202446,rs876778	-0.0557132634168424	0.0390564871767313	0.153730090085624	0.462940992540927	FALSE	NA	Inverse variance weighted	2	rs12994682,rs74864650	-0.0345832896261571	0.067404286592748	0.607900567829619	0.943942211213017	FALSE	NA		NA	NA	NA	NA	NA	NA	NA	NA
ENSG00000071967	CYBRD1	3	-0.00274833435928384	0.0177483195011527	0.876939257583347	0.980374568016962	16.0718236667721	Inverse variance weighted	7	rs9646734,rs115123837,rs75003144,rs79092981,rs145795708,rs183009040,rs144046477	0.00617262594920624	0.00972869723491989	0.525770154798633	0.819575653484648	FALSE	NA	Wald ratio	1	rs12052537	-0.0709235382965217	0.0516603550554911	0.169789233493013	0.749567555678051	TRUE	NA	Inverse variance weighted	2	rs17288042,rs6433294	-0.00216465652939614	0.0574654055110824	0.969951701513308	0.997435480836861	FALSE	NA
ENSG00000071994	PDCD2	2	0.00120843206798242	0.0207282825804698	0.953510697613834	0.992527865542458	0	Inverse variance weighted	2	rs118070594,rs13201265,rs4710734	0.0217197080061255	0.034657586584161	0.530859715808842	0.822168522856548	TRUE	NA	Inverse variance weighted	2	rs150773899,rs59928200	-0.0102148506680204	0.0258641042036008	0.692884847431879	0.965388201832878	TRUE	NA		NA	NA	NA	NA	NA	NA	NA	NA
ENSG00000072042	RDH11	3	-0.0440033793770974	0.0306267481330792	0.150785339145521	0.659493907455694	0	Wald ratio	1	rs11158688	-0.0679956242723754	0.0474686433599602	0.152020102288261	0.459702828829215	TRUE	NA	Wald ratio	1	rs10483801	-0.0228392356823222	0.0478030514281162	0.632808379345506	0.948724856904084	TRUE	NA	Inverse variance weighted	2	rs2842326,rs1885042	-0.0364985820312499	0.0735831153053138	0.619881401260141	0.974929771287054	TRUE	NA
ENSG00000072071	LPHN1	2	-0.0509334929429336	0.016506704040072	0.00203125060561628	0.0612731160946338	0	Wald ratio	1	rs1808675	-0.0454320883356581	0.0194032877266873	0.0192083084360468	0.126628892060192	TRUE	0.00578391		NA	NA	NA	NA	NA	NA	NA	NA	Inverse variance weighted	3	rs3745462,rs10084144,rs7247611,rs7252743	-0.0653444535171654	0.0314040019299678	0.0374551137522525	0.613717123013107	TRUE	0.0436868
ENSG00000072110	ACTN1	2	0.165696189011022	0.029344360324687	1.63641486005467e-08	5.40640299955203e-06	0	Inverse variance weighted	2	rs1475033,rs1275193	0.164784707416783	0.0294171874375713	2.12324294889112e-08	1.51158565322979e-06	TRUE	0.265271		NA	NA	NA	NA	NA	NA	NA	NA	Wald ratio	1	rs4899274	0.349101064758248	0.417284866468843	0.402816710581265	0.948096010626262	TRUE	NA
ENSG00000072121	ZFYVE26	3	0.0520534721761752	0.108132039598181	0.630240724993272	0.929822265311597	91.6675373990668	Inverse variance weighted	2	rs12879105,rs181563	-0.0464852250700731	0.0313512342236269	0.138147775290985	0.436947747972759	TRUE	NA	Wald ratio	1	rs1956347	-0.0327521117887373	0.0433483832497994	0.449915711545699	0.901684497558107	TRUE	NA	Wald ratio	1	rs10483811	0.366562853126809	0.151586142270485	0.0155982806342384	0.498067138745122	TRUE	0.015465
ENSG00000072134	EPN2	2	0.0822191589839998	0.051781029180038	0.112326151111459	0.590092258880752	52.7669744137141	Inverse variance weighted	2	rs3785784,rs76022370	0.0379724915022718	0.041699444783573	0.362493820164104	0.706822961331643	TRUE	NA		NA	NA	NA	NA	NA	NA	NA	NA	Inverse variance weighted	2	rs6587066,rs112860829	0.142817507640454	0.0587642405882083	0.0150843649313867	0.493935357033102	TRUE	0.0617268
ENSG00000072135	PTPN18	3	-0.0613988192487299	0.0376954038369463	0.10335230038645	0.570251124371025	0	Inverse variance weighted	2	rs12621328,rs72854961	-0.0415570055728072	0.0579189673323807	0.473064076136699	0.78628564440619	FALSE	NA	Wald ratio	1	rs6727248	-0.0865088342199547	0.0551281786695789	0.116594177101117	0.681060003949225	TRUE	NA	Inverse variance weighted	3	rs13028961,rs113164400,rs6721214	-0.0307597421672145	0.114244917207034	0.787742032785433	0.990942918566766	FALSE	NA
ENSG00000072163	LIMS2	3	-0.0040673239917753	0.00875389672988448	0.642196366686744	0.932029968241708	0.0590647663903722	Inverse variance weighted	4	rs2248763,rs2255177,rs7581718,rs744429	-0.00314648738087318	0.00942223177354838	0.738422648424718	0.922484003213812	TRUE	NA	Wald ratio	1	rs55688542	-0.0555173759531578	0.0420486634438118	0.186730703853822	0.77115020370249	TRUE	NA	Inverse variance weighted	2	rs12478238,rs2288657	0.0107541852470878	0.0280991907845424	0.701925722383638	0.983660262945862	TRUE	NA
ENSG00000072195	SPEG	2	0.0297743652337843	0.0391405221330448	0.446833679287403	0.882454428506769	58.8495383701406	Wald ratio	1	rs748515	-0.00555564367787763	0.0309528719196039	0.857555183155439	0.960533301700158	TRUE	NA		NA	NA	NA	NA	NA	NA	NA	NA	Inverse variance weighted	3	rs4369848,rs1567704,rs13025501	0.0731363829643171	0.039876501000418	0.0666432735438332	0.697737536300369	TRUE	NA
ENSG00000072210	ALDH3A2	3	0.0151101296973244	0.0196961814006712	0.442986175443167	0.881990549323735	53.0918617406462	Inverse variance weighted	2	rs11204407,rs112063533	0.0217286225093236	0.022046551969335	0.324339661165878	0.672277020171421	TRUE	NA	Wald ratio	1	rs35797108	0.0432685343178679	0.0217804446397376	0.0469692720067606	0.529928122335819	TRUE	0.0552055	Wald ratio	1	rs8073053	-0.0269777572358907	0.0265810255118335	0.310141402200658	0.920819081086057	TRUE	NA
ENSG00000072274	TFRC	2	-0.0173265913348086	0.0194633240078824	0.373349118125984	0.861563424525348	0	Inverse variance weighted	4	rs75070205,rs41300427,rs28429906,rs78843541	-0.0183065568353668	0.0198960834889093	0.357516028776583	0.702922167283029	FALSE	NA		NA	NA	NA	NA	NA	NA	NA	NA	Wald ratio	1	rs9325435	0.00446804708045038	0.0938289886894579	0.962019851444415	0.997435480836861	TRUE	NA
ENSG00000072310	SREBF1	2	-0.091312532488542	0.0123013555960585	1.1452701788192e-13	1.58917690012952e-10	0	Inverse variance weighted	2	rs12946913,rs141610547	-0.0916140828316786	0.0124720142759293	2.04880513538437e-13	4.49092694083792e-11	TRUE	0.784098		NA	NA	NA	NA	NA	NA	NA	NA	Inverse variance weighted	2	rs1889018,rs7222318	-0.0805192808112244	0.0746161501743316	0.280537218404128	0.911466765911922	FALSE	NA
ENSG00000072364	AFF4	3	0.0759690863866516	0.107229393983654	0.478651828484313	0.889665600856415	90.9332738679878	Wald ratio	1	rs30177	-0.0914472410600311	0.0256803896127484	0.000369479406967728	0.00618608788007576	TRUE	0.0927211	Wald ratio	1	rs59702395	0.0956177381000458	0.0522631115080996	0.0673179364432696	0.586650413108211	TRUE	NA	Wald ratio	1	rs11951542	0.30401816783268	0.1282004322186	0.0177194712911814	0.519691981780632	TRUE	0.107131
ENSG00000072401	UBE2D1	3	-0.00668192587691276	0.005752202397152	0.245386143470012	0.777378803674832	0	Inverse variance weighted	7	rs117330360,rs1963927,rs1937,rs112841905,rs117181540,rs183799361,rs17823303	-0.00786797642806078	0.00599734596584148	0.189550599700899	0.516812347040472	FALSE	NA	Wald ratio	1	rs10826177	0.0186637220698792	0.0250706714371512	0.456607639422155	0.90561740615398	TRUE	NA	Inverse variance weighted	3	rs11006208,rs4390300,rs11005810	-0.0155452331833437	0.0347266300148128	0.65440877901038	0.97855591971051	TRUE	NA
ENSG00000072415	MPP5	2	-0.0219711637025718	0.0759758762413812	0.772439004919427	0.959234360828304	80.8473993506594	Wald ratio	1	rs12588458	0.0485300830375674	0.0368360871249006	0.187684374142172	0.513910912037221	TRUE	NA	Wald ratio	1	rs8004267	-0.103846790553852	0.0555885761200029	0.0617436925315739	0.572255787499831	TRUE	NA		NA	NA	NA	NA	NA	NA	NA	NA
ENSG00000072422	RHOBTB1	2	-0.0104522162004191	0.0247812208842469	0.673185815656679	0.938533043503249	0	Inverse variance weighted	3	rs12254448,rs7898582,rs2139783	-0.00620009526631032	0.0264480956092448	0.814655038811636	0.945716528232711	FALSE	NA		NA	NA	NA	NA	NA	NA	NA	NA	Wald ratio	1	rs9787690	-0.041031652989449	0.070926143024619	0.562918230326359	0.972320453700394	TRUE	NA
ENSG00000072518	MARK2	2	0.0901838749139871	0.0329329633254645	0.00617375185680394	0.128822527466183	0	Inverse variance weighted	3	rs8343,rs117532104,rs72916323	0.0876733362672382	0.0334224819111095	0.00871120864864094	0.0741164580580743	TRUE	0.0497566		NA	NA	NA	NA	NA	NA	NA	NA	Inverse variance weighted	4	rs72916323,rs11231661,rs61928245,rs12281219	0.174010653977251	0.193128617193349	0.367583447133996	0.941750974035226	FALSE	NA
ENSG00000072609	CHFR	3	-0.0769204012321003	0.0519021726626345	0.138333213504825	0.644347657130902	78.1815538038296	Wald ratio	1	rs7978835	-0.151861433019425	0.0263796855479752	8.57453245185035e-09	7.10662368733208e-07	TRUE	0.329595	Wald ratio	1	rs3741489	-0.000994261783824951	0.0364562654069149	0.97824220925832	0.998560005480532	TRUE	NA	Inverse variance weighted	2	rs11147065,rs9634239	-0.0663769741513329	0.0798973989196946	0.406099244925806	0.948096010626262	TRUE	NA
ENSG00000072682	P4HA2	3	-0.0367502894640807	0.0267487745915871	0.169471011094488	0.691031369364417	0.0485577427816502	Inverse variance weighted	2	rs11955347,rs7737937	-0.0398727404566778	0.0342068870018416	0.243762101158608	0.585050114277663	TRUE	NA	Wald ratio	1	rs114224388	-0.00270772215280759	0.0451287025467932	0.952155634691786	0.994466172918631	TRUE	NA	Wald ratio	1	rs78953802	-0.299952713336956	0.136919591499693	0.0284719414428879	0.590059499113856	TRUE	0.000737014
ENSG00000072694	FCGR2B	3	0.0153318396297707	0.00825751839151861	0.0633520334444715	0.463401589918548	0	Inverse variance weighted	7	rs114014204,rs114930751,rs72714986,rs13375736,rs9427372,rs2333749,rs76299381	0.0168811175501538	0.0103385908857118	0.102505647037458	0.365355945927901	FALSE	NA	Wald ratio	1	rs1340978	-0.00118259410689705	0.0346894271356467	0.972804657767472	0.997506094200308	TRUE	NA	Inverse variance weighted	5	rs56159502,rs4073054,rs4397640,rs67775399,rs75366056	0.0151597061227402	0.0149421836134234	0.310316753700199	0.92099604968015	TRUE	NA
ENSG00000072736	NFATC3	3	0.0137819230454723	0.0163020287985428	0.397881111329583	0.870732237104176	0	Inverse variance weighted	3	rs60342335,rs7204192,rs62055317	0.0139570488854259	0.0176884697742605	0.430084045505944	0.756975183738355	TRUE	NA	Wald ratio	1	rs2285910	0.013238983510846	0.0485429395397688	0.785062868547559	0.977690360392057	TRUE	NA	Inverse variance weighted	3	rs140053568,rs8047712,rs4627335	0.0114690554594882	0.083805626817858	0.89114695191491	0.995669378607379	FALSE	NA
ENSG00000072756	TRNT1	3	-0.0143196717381756	0.0298572795634741	0.631508977006408	0.929822265311597	70.055633209731	Inverse variance weighted	4	rs3762759,rs1669338,rs1669311,rs1848458	0.0203636559549353	0.00960760194818966	0.0340452144441171	0.186075862015928	TRUE	0.0143324	Wald ratio	1	rs11129443	-0.00730927480235562	0.0397243195780197	0.854013454922102	0.984099773026694	TRUE	NA	Inverse variance weighted	2	rs62228589,rs11129443	-0.0776884250514709	0.0365075836376173	0.0333364316274696	0.603594621268327	TRUE	0.137901
ENSG00000072778	ACADVL	2	-0.0140894931763896	0.044626141648624	0.752212872010928	0.952965150472342	77.7173414194234	Inverse variance weighted	3	rs11867639,rs4467109,rs72842814	-0.0511253246693462	0.012602846763001	4.97818264449878e-05	0.00117800489594752	TRUE	0.00121149		NA	NA	NA	NA	NA	NA	NA	NA	Inverse variance weighted	2	rs57517009,rs35224044	0.0396825550850837	0.040970868997267	0.332767081289551	0.92636559613967	TRUE	NA
ENSG00000072786	STK10	3	-0.0023725690392334	0.0194017283462103	0.902672140100129	0.984630030345837	41.0159760614593	Inverse variance weighted	3	rs3812020,rs3103583,rs6870231	-0.0197198780364573	0.0174510307564626	0.258471074634915	0.602219528999029	FALSE	NA	Inverse variance weighted	2	rs2306961,rs114889007	0.0221139954042868	0.0195791908810594	0.258702058316883	0.825703653236443	TRUE	NA	Inverse variance weighted	4	rs3111488,rs6898306,rs697033,rs34519322	-0.0534291866259994	0.0867604703724327	0.53801063451633	0.96793074267317	FALSE	NA
ENSG00000072818	ACAP1	2	0.00248085513097824	0.0129793475249738	0.848416957404622	0.975250849341012	0	Inverse variance weighted	5	rs75714614,rs150181061,rs35776863,rs74336587,rs117613045	0.000352212612125342	0.0134539823489656	0.979114517799706	0.994642273014088	FALSE	NA		NA	NA	NA	NA	NA	NA	NA	NA	Inverse variance weighted	3	rs8081604,rs61759532,rs62061426	0.0310631423842257	0.0493001200677335	0.528640615571645	0.967010678847795	TRUE	NA
ENSG00000072840	EVC	2	0.0731366671436364	0.0362051117136301	0.0433766796590346	0.380705127734829	0	Inverse variance weighted	2	rs6810418,rs2291157	0.02036887405909	0.0785201190055947	0.795319209733032	0.940666511791409	FALSE	NA		NA	NA	NA	NA	NA	NA	NA	NA	Inverse variance weighted	2	rs6820907,rs4689023	0.0873847146637294	0.040801315071798	0.0322165686548277	0.600753505795208	TRUE	0.0582785
ENSG00000072858	SIDT1	2	0.0463689466278911	0.0168034298617203	0.00578911321200293	0.123394370091786	0	Inverse variance weighted	2	rs6771972,rs28845212	0.050293206919455	0.020550468724965	0.0143930110595608	0.104001131007158	FALSE	0.665496		NA	NA	NA	NA	NA	NA	NA	NA	Inverse variance weighted	3	rs35350834,rs1027551,rs11716367	0.0384525134885373	0.0291882194657496	0.187705118519122	0.860016273353644	FALSE	NA
ENSG00000072864	NDE1	3	0.0468193733485175	0.0311440900655313	0.132757870341602	0.631581575167322	55.2960503874333	Inverse variance weighted	4	rs71374758,rs67212531,rs138482163,rs9923303	0.0637256410023791	0.0262921881883811	0.0153612567968507	0.108709930747127	TRUE	5.32529e-05	Wald ratio	1	rs111567211	0.104221235332336	0.0519139738259183	0.0446883928144864	0.519256639778387	TRUE	0.00284885	Inverse variance weighted	3	rs34832985,rs12596141,rs212621	-0.0109934199856374	0.0344717461727247	0.749793982011521	0.987065095964867	FALSE	NA
ENSG00000072952	MRVI1	2	0.00480720780424732	0.0277117908194012	0.862280774541368	0.976569839498218	15.364722044704	Inverse variance weighted	8	rs74909106,rs142385800,rs3741041,rs77541067,rs117514142,rs77490184,rs138757723,rs7939397	-0.00664931971266099	0.0206382800679654	0.747313448548602	0.926508501850947	FALSE	NA		NA	NA	NA	NA	NA	NA	NA	NA	Inverse variance weighted	3	rs4910387,rs141426043,rs1017275	0.0718382823846439	0.0691943028060894	0.299171859000353	0.918702047019212	TRUE	NA
ENSG00000072954	TMEM38A	3	0.0117843206571564	0.0434517498174545	0.786233564990301	0.962638825646098	57.512017877116	Wald ratio	1	rs73006573	0.0429779073283978	0.06390136221196	0.501223201768512	0.804188247326251	TRUE	NA	Wald ratio	1	rs901792	-0.0455308126393536	0.0254702070705295	0.0738388509716573	0.602286415903613	TRUE	NA	Inverse variance weighted	2	rs143312723,rs113654932	0.0854384865117197	0.0620179255740843	0.168313909127454	0.850212961463542	TRUE	NA
ENSG00000072958	AP1M1	3	0.0214493577257534	0.0172048816336544	0.212506841011397	0.74315267285774	17.0497536516848	Inverse variance weighted	3	rs166948,rs2124902,rs2248919	0.00648230861908923	0.0185990993346636	0.727443619764801	0.917255536656188	FALSE	NA	Wald ratio	1	rs12982021	0.0499849109720622	0.0267298989155413	0.061483817858932	0.572255787499831	TRUE	NA	Inverse variance weighted	3	rs2633338,rs12980619,rs4808552	0.0112156192691858	0.054071455808133	0.835680161684921	0.993456216352169	FALSE	NA
ENSG00000073008	PVR	2	0.021368665071091	0.0379673716527842	0.573559810475477	0.918066204886113	0	Inverse variance weighted	3	rs12971551,rs79572806,rs62119328	-0.00572502217692209	0.0480696353755736	0.905197307441709	0.973790283971258	FALSE	NA		NA	NA	NA	NA	NA	NA	NA	NA	Inverse variance weighted	3	rs79572806,rs73565929,rs62119328	0.066303710429194	0.0619055182120627	0.284148363526429	0.912160172811105	FALSE	NA
ENSG00000073050	XRCC1	3	-0.0108965435374065	0.0126540843729268	0.389178117359055	0.868526220479816	0	Inverse variance weighted	2	rs116918010,rs3213334	-0.00946137800679167	0.0161834116665916	0.558793620328801	0.839135529566845	TRUE	NA	Inverse variance weighted	3	rs115286355,rs1799780,rs2307187	-0.0133641583412029	0.0203347508582506	0.511047264539317	0.921521500785052	TRUE	NA	Inverse variance weighted	2	rs2021092,rs113963692	0.0464276251158599	0.342793149600308	0.892264643676992	0.995669378607379	FALSE	NA
ENSG00000073060	SCARB1	3	-0.0145784447993821	0.0105519111443835	0.167096756180266	0.687410195303105	0.0909339020826016	Inverse variance weighted	5	rs838867,rs10773111,rs75585910,rs7972104,rs4765035	-0.0154121622917506	0.0113579142760604	0.174795964657845	0.496153684654123	TRUE	NA	Wald ratio	1	rs1672879	0.0327418484308213	0.0460432243558425	0.477015385176261	0.913959993894885	TRUE	NA	Inverse variance weighted	3	rs7296737,rs10846790,rs4765544	-0.0343010987488731	0.0352196734187627	0.3300969051876	0.92636559613967	TRUE	NA
ENSG00000073111	MCM2	3	-0.0153445549602454	0.0325362630235647	0.637202380011764	0.930658340014475	0	Inverse variance weighted	2	rs143960153,rs9819775	0.0196541778804651	0.084781351439679	0.816676310840656	0.946172241622817	FALSE	NA	Wald ratio	1	rs116224298	-0.0660177338124718	0.0543438662480713	0.224436729150588	0.793523602988731	TRUE	NA	Inverse variance weighted	2	rs72965705,rs140135707	0.0109762332672004	0.0462792435181726	0.812521806497056	0.991735767194122	TRUE	NA
ENSG00000073150	PANX2	2	0.0610568219118061	0.0135560377721204	6.66762989273138e-06	0.000797586486133971	0	Inverse variance weighted	3	rs6010198,rs2076138,rs2070273	0.0581091330976332	0.0139182126492353	2.97930073835856e-05	0.000763571861543311	TRUE	1.59178e-05		NA	NA	NA	NA	NA	NA	NA	NA	Inverse variance weighted	4	rs141460854,rs56314791,rs79301,rs730559	0.115494927055124	0.0598128024128754	0.0534904844535619	0.666695989006969	TRUE	NA
ENSG00000073169		2	0.0182225972226336	0.0634979164538674	0.77412805424642	0.959534437660864	43.4111466809917	Inverse variance weighted	2	rs55925167,rs2272848	-0.0201386498524711	0.0321863958806543	0.531519438844086	0.8223834671807	FALSE	NA		NA	NA	NA	NA	NA	NA	NA	NA	Inverse variance weighted	3	rs114396700,rs28479081,rs732405	0.12332828854931	0.103012548516613	0.231222309786474	0.889017785098012	FALSE	NA
ENSG00000073282	TP63	3	-0.00933864067276376	0.0246394175743332	0.70467877982384	0.94463496789455	0	Inverse variance weighted	2	rs16864619,rs61623586	0.0232219272518434	0.053714605101825	0.665508458413197	0.890713056054105	FALSE	NA	Inverse variance weighted	2	rs6444394,rs2687655	-0.0112516091418964	0.0307909546758281	0.714798435667435	0.969622705865506	TRUE	NA	Wald ratio	1	rs79692229	-0.047038188631109	0.0637805947540461	0.460818343207147	0.960622027186697	TRUE	NA
ENSG00000073331	ALPK1	2	-0.0599999569086579	0.0734147636474364	0.413772022231813	0.877502763333125	64.8864970158058	Inverse variance weighted	3	rs11939362,rs2240033,rs7688190	-0.00852288412149073	0.0112312080675247	0.447937930176134	0.770728979426173	FALSE	NA		NA	NA	NA	NA	NA	NA	NA	NA	Inverse variance weighted	2	rs2106990,rs13129157	-0.164701472157842	0.09186217016485	0.0729858038714785	0.714327234200928	TRUE	NA
ENSG00000073350	LLGL2	2	0.04548516962594	0.0264391644997797	0.0853650403740785	0.530463636466956	0	Inverse variance weighted	2	rs113179210,rs1671019	0.0446827292902676	0.0268094765071048	0.0955787124196781	0.3508768085116	TRUE	NA		NA	NA	NA	NA	NA	NA	NA	NA	Inverse variance weighted	2	rs62089216,rs35199943	0.0739318689417766	0.159623893402262	0.643247590819163	0.976863757976933	TRUE	NA
ENSG00000073417	PDE8A	3	0.0192307032045164	0.0240025519001931	0.423019280592035	0.879131833438937	0	Inverse variance weighted	2	rs62022525,rs56191600	0.0255262042116386	0.0281147075753575	0.363914872509876	0.707322116572398	TRUE	NA	Wald ratio	1	rs6496597	0.00106706902282621	0.0538869856527235	0.984201338224471	0.998706177748348	TRUE	NA	Wald ratio	1	rs62022525	0.00568957669549386	0.0890012354509396	0.949028400619525	0.997435480836861	TRUE	NA
ENSG00000073536	NLE1	2	-0.00167082056403401	0.0126264552068583	0.894725675679446	0.983974388598986	0	Inverse variance weighted	3	rs142388621,rs2375912,rs16970673	-0.00259388047556017	0.0128862892075038	0.84047186258656	0.954100222066746	TRUE	NA		NA	NA	NA	NA	NA	NA	NA	NA	Inverse variance weighted	2	rs2062115,rs7207694	0.0205284966101878	0.0631950027593776	0.745299391584997	0.987065095964867	FALSE	NA
ENSG00000073578	SDHA	3	-0.020318027612971	0.0179325777980167	0.257204488934827	0.787654883061946	0	Inverse variance weighted	2	rs35947614,rs80127419	-0.0242634781986398	0.0295978965604949	0.412347033307309	0.744783674148718	TRUE	NA	Wald ratio	1	rs61464535	-0.0225594610995933	0.0233114431362464	0.333173268958951	0.860244198064512	TRUE	NA	Inverse variance weighted	4	rs71593392,rs115373267,rs73730775,rs13170474	0.0471021313702152	0.0883953624960359	0.594132230865667	0.973247385158289	FALSE	NA
ENSG00000073584	SMARCE1	3	-0.00607795358315554	0.0139290015372361	0.66258105166115	0.936192167898722	0.290427787342353	Inverse variance weighted	6	rs1053651,rs117054360,rs11653877,rs8066507,rs62066595,rs185550275	0.000934914453816154	0.0184846948541612	0.959661985354235	0.990857507415907	FALSE	NA	Inverse variance weighted	2	rs608517,rs9894823	-0.0234580080842962	0.0217867622847071	0.281610186734146	0.834241767879594	TRUE	NA	Inverse variance weighted	2	rs1042658,rs7224919	0.101689948470474	0.0819190689435484	0.214477778460311	0.875780488574021	TRUE	NA
ENSG00000073605	GSDMB	2	0.0171664641691317	0.0194943685669442	0.378542046315627	0.863559978122542	0	Inverse variance weighted	4	rs144413835,rs34473775,rs7217240,rs75957101,rs2462967	0.0172813474342628	0.0208937508841303	0.408176964332076	0.742221555160394	FALSE	NA		NA	NA	NA	NA	NA	NA	NA	NA	Inverse variance weighted	2	rs3826331,rs12943974,rs12936231	0.0163939879794607	0.0541789492583332	0.762202621511172	0.98780857883837	TRUE	NA
ENSG00000073614	KDM5A	3	-0.035894366215025	0.0723195737319133	0.619661679791031	0.926352580731374	91.5635906171852	Inverse variance weighted	3	rs2289954,rs524468,rs79069725	-0.0552322952777943	0.0150615099160948	0.000245302087247837	0.00442558095227993	TRUE	0.350547	Wald ratio	1	rs1860360	0.0930693075310047	0.0369851971295849	0.0118562745949789	0.371262157868195	TRUE	0.0593786	Wald ratio	1	rs797765	-0.170916064981949	0.0716380866425993	0.0170407757907712	0.511299120514863	TRUE	0.096136
ENSG00000073670	ADAM11	2	0.00574731277306837	0.0708170720874747	0.935316964824165	0.988430460973763	53.1409205847268	Wald ratio	1	rs16970944	-0.0560104679052749	0.058296609452429	0.33666062732208	0.682745081612284	TRUE	NA		NA	NA	NA	NA	NA	NA	NA	NA	Wald ratio	1	rs16970868,rs9783833	0.0869525899698448	0.0786051413327397	0.268642260584687	0.904736683456993	TRUE	NA
ENSG00000073737	DHRS9	3	-0.0108080471995286	0.0110940887770091	0.329948925749568	0.837812473341117	0	Inverse variance weighted	5	rs116741971,rs3814382,rs79760230,rs33954745,rs143116029	-0.0173531781941922	0.0131291609110914	0.186258776822281	0.511605105207318	FALSE	NA	Wald ratio	1	rs58110119	0.00556822890077846	0.0417617167558385	0.893929766752772	0.988667048401576	TRUE	NA	Inverse variance weighted	3	rs62171037,rs143680622,rs12328794	0.00552193410720468	0.0239033094605085	0.817306039100117	0.992170951188026	FALSE	NA
ENSG00000073756	PTGS2	2	-0.0054332304597575	0.012609042562613	0.666541428349033	0.936660643980601	0	Inverse variance weighted	3	rs689470,rs35180943,rs12037836	-0.0047406972998443	0.0126572798130421	0.708000268666429	0.911059514577016	TRUE	NA		NA	NA	NA	NA	NA	NA	NA	NA	Inverse variance weighted	2	rs10911973,rs12028895	-0.0957732576439092	0.144564015510821	0.507652619183504	0.967010678847795	TRUE	NA
ENSG00000073803	MAP3K13	3	-0.00875105158011569	0.0155394213282131	0.573331587368313	0.917912669473026	0.167678256174608	Inverse variance weighted	3	rs56390351,rs7431357,rs4686701	-0.20217678930948	0.103741114989336	0.0513122843140391	0.242967485618211	FALSE	NA	Wald ratio	1	rs7426905	0.00510868732279241	0.0237553960509847	0.829725401870086	0.982547241979785	TRUE	NA	Inverse variance weighted	3	rs147299366,rs9827366,rs9877179	-0.0116099632693216	0.0208995068265964	0.578543312450143	0.973022307147105	TRUE	NA
ENSG00000073849	ST6GAL1	3	0.122791079989599	0.0266810303530495	4.18078403636815e-06	0.000552500564653756	0.164662378420889	Inverse variance weighted	3	rs9814673,rs13322676,rs2378123	0.122830010207358	0.0422581581542595	0.00365312447675051	0.0382750947535766	FALSE	0.0687895	Inverse variance weighted	2	rs6444196,rs9821439	0.104068156273716	0.0375652393494119	0.00559993103087941	0.293604318668275	TRUE	0.0937704	Inverse variance weighted	2	rs2041965,rs7634389	0.217542581210173	0.084673806451179	0.010193834154348	0.445439739173474	TRUE	0.0614231
ENSG00000073861	TBX21	2	0.0650370309315458	0.0950877208890958	0.493994890294094	0.896739023773005	27.6563946104572		NA	NA	NA	NA	NA	NA	NA	NA	Wald ratio	1	rs8078309	0.0186673079435984	0.0560019238307951	0.738882680363527	0.975925266266808	TRUE	NA	Inverse variance weighted	2	rs75122004,rs4793646	0.26002794485684	0.197503217128716	0.187980874077489	0.860016273353644	TRUE	NA
ENSG00000073910	FRY	3	-0.00285357143952423	0.018780854100717	0.879233903490633	0.981136792250957	0	Inverse variance weighted	4	rs17076633,rs439716,rs76123129,rs810134	-0.00367358243816609	0.0206662681405215	0.858913491181719	0.960956336440312	TRUE	NA	Wald ratio	1	rs74046709	0.0237866903811334	0.052519128267255	0.650610094634086	0.954502965617611	TRUE	NA	Inverse variance weighted	2	rs11571597,rs61013080	-0.0618544497549258	0.087318048059175	0.478708662934275	0.961930942162874	TRUE	NA
ENSG00000073921	PICALM	3	0.00156517346211835	0.0371573050672311	0.966400724455822	0.995325669904967	42.6745563556143	Inverse variance weighted	2	rs7131120,rs12223670	-0.0319803137597419	0.0221533332882255	0.148854550944902	0.454404986323451	TRUE	NA	Wald ratio	1	rs1973630	0.0465960689155859	0.0451840668272349	0.302423598900007	0.841140532883347	TRUE	NA	Inverse variance weighted	2	rs7131120,rs11234416	0.12267018405854	0.197776237041195	0.535094961636988	0.96793074267317	TRUE	NA
ENSG00000073969	NSF	3	0.0292941915218965	0.0553130336598637	0.596384167875224	0.922361425929181	62.690479224645	Inverse variance weighted	3	rs2023861,rs62074125,rs174817	0.0813422941805831	0.045271006709296	0.0723696589900395	0.299431714721904	FALSE	NA	Wald ratio	1	rs11655598	-0.0747997718474804	0.0552408209050297	0.175715007810669	0.754291644553363	TRUE	NA	Wald ratio	1	rs199461	0.0918726033233916	0.0798892202812101	0.250143871274301	0.897787453193329	TRUE	NA
ENSG00000074054	CLASP1	2	-0.0111868699371702	0.0274262800649025	0.683355383395507	0.939504336739853	82.652840808798	Inverse variance weighted	4	rs114514102,rs1975308,rs12711556,rs139095714	-0.0395664389068043	0.0176838303578137	0.0252578569468857	0.152552090035565	TRUE	0.000217518	Wald ratio	1	rs10209941	0.015318142841682	0.0144856350785471	0.290296562436266	0.838332003284097	TRUE	NA		NA	NA	NA	NA	NA	NA	NA	NA
ENSG00000074071	MRPS34	2	-0.0789016556514175	0.0259032003804242	0.00231892730357843	0.0669220155272836	0	Inverse variance weighted	2	rs111260190,rs2575329	-0.0787306439006129	0.0264994661666297	0.00296805159059233	0.0326862587868494	TRUE	0.0399003		NA	NA	NA	NA	NA	NA	NA	NA	Inverse variance weighted	2	rs2575329,rs71386658	-0.082573967268	0.122798740298727	0.501307862920003	0.967010678847795	TRUE	NA
ENSG00000074181	NOTCH3	3	0.00206358703965188	0.0421023125955133	0.960908436325487	0.994259025906492	0	Wald ratio	1	rs1615770	-0.0677258391836617	0.100234241991819	0.49924658287522	0.803309351177011	TRUE	NA	Wald ratio	1	rs10426220	0.0355213696216442	0.0506222417313287	0.482869444711072	0.914401119881621	TRUE	NA	Wald ratio	1	rs73926728	-0.0800773960714972	0.115949170782258	0.489801232539891	0.964093607252916	TRUE	NA
ENSG00000074201	CLNS1A	3	0.0029166374809932	0.0259625893403514	0.910553821167268	0.985649309187364	47.2804589031342	Inverse variance weighted	2	rs2156844,rs56175172	0.0309928977792391	0.0116219598958804	0.00765879098625005	0.0673615522420238	TRUE	0.00370661	Wald ratio	1	rs116728828	-0.0392544993842067	0.0463240300789927	0.396778022657279	0.891243035695226	TRUE	NA	Wald ratio	1	rs12577552	-0.0305480627945979	0.0458220941918968	0.504985075093846	0.967010678847795	TRUE	NA
ENSG00000074219	TEAD2	2	-0.00459367389761124	0.0277892165903388	0.868704562225906	0.978511854507438	11.4912083904678	Wald ratio	1	rs354003,rs73056079	0.0585255538175215	0.0665584729689461	0.379233028395014	0.720287654775115	TRUE	NA		NA	NA	NA	NA	NA	NA	NA	NA	Inverse variance weighted	2	rs192664370,rs9304686	-0.0168283064598157	0.0244065493369157	0.490508913152197	0.964591367843768	TRUE	NA
ENSG00000074266	EED	3	-0.0113198870210116	0.0342813284311014	0.741244606988144	0.949825217100731	0	Wald ratio	1	rs645293,rs991435	-0.00253318132493076	0.0987940716722996	0.979543663087131	0.994642273014088	TRUE	NA	Wald ratio	1	rs3758881	-0.0128033837083721	0.0406695717795348	0.752902262674594	0.976423432528962	TRUE	NA	Wald ratio	1	rs12293081	-0.0113431413695709	0.083372089066346	0.891778258553074	0.995669378607379	TRUE	NA
ENSG00000074276	CDHR2	2	-0.00583543209340506	0.084956555884549	0.945238568194516	0.990557468385965	64.5153157614356	Wald ratio	1	rs2913915	-0.0819633523325935	0.0598962959353568	0.171180318164682	0.489476985977589	TRUE	NA		NA	NA	NA	NA	NA	NA	NA	NA	Wald ratio	1	rs114014184	0.0889736256752463	0.08234599845658	0.279926211321379	0.911305689062587	TRUE	NA
ENSG00000074319	TSG101	3	-0.0398986518171113	0.0152462877108408	0.00887213954377773	0.162200010947905	3.60012566394635	Wald ratio	1	rs12224694	0.00951256438145531	0.0529985729823939	0.857555183155439	0.960533301700158	TRUE	NA	Inverse variance weighted	2	rs56276143,rs28607050	-0.0448835527723983	0.0122972068411813	0.000262344287245905	0.099876252245286	TRUE	0.73009	Wald ratio	1	rs73440637	0.06209861712025	0.196457443253155	0.751932713660693	0.987065095964867	TRUE	NA
[truncated: 19,430 more rows]

## Sheet: ST3 - pQTL summary statistics
		Meta-analysis						deCODE EUR									ARIC AFR									Kyoto EAS
protein	hgnc_symbol	nstudies	beta	se	p-value	q-value	I2	method	nsnp	IVs	beta	se	p-value	q-value	PASS_MR_sensitivity	PWCoCo_H4	method	nsnp	IVs	beta	se	p-value	q-value	PASS_MR_sensitivity	PWCoCo_H4	method	nsnp	IVs	beta	se	p-value	q-value	PASS_MR_sensitivity	PWCoCo_H4
[truncated: 1,691 more rows]

## Sheet: ST4 - eQTL Replication 
		EUR								AFR								AMR
[truncated: 333 more rows]

## Sheet: ST5 - pQTL Replication
		EUR												EAS
[truncated: 55 more rows]

[truncated: 7 more sheets: ST6 - Replication numbers, ST7 - T2D-tissues eQTL MR, ST8 - eQTL_pQTL Overlap, S9 Diabetes-related gene sets., S10 - Significant T2D-genes , S11 - Clusters Tissue MR, S12 - Replication rates]
