# Supplementary material for: Unravelling the molecular mechanisms causal to type 2 diabetes across global populations and disease-relevant tissues
Source: Nat Metab. 2026 Jan 27;8(2):506–20. doi: 10.1038/s42255-025-01444-1 (PMC12945685; doi:10.1038/s42255-025-01444-1)
Supplement: Supplementary file 4 — Statistical source data: results from MR analyses. [file 42255_2025_1444_MOESM4_ESM.xlsx]

## Sheet: Fig2A
EUR		AFR		AMR	EAS
eQTL	pQTL	eQTL	pQTL	eQTL	pQTL
ENSG00000259834	NELL1	ENSG00000143569		ENSG00000124780	NELL1
ENSG00000253193	SIRPA	ENSG00000137267		ENSG00000185920	ALDH2
ENSG00000143369	SHBG	ENSG00000148334		ENSG00000165609	CTRB2
ENSG00000177628	ENO3	ENSG00000120658		ENSG00000236493	FAM20B
ENSG00000173171	IL6R	ENSG00000140400		ENSG00000255153	BOC
ENSG00000086619	PGM1	ENSG00000157823		ENSG00000117280	NRP1
ENSG00000176092	HP			ENSG00000158615	ANXA7
ENSG00000142765	HP			ENSG00000107679	ANXA7
ENSG00000116497	GSTA1			ENSG00000129757	CALCOCO2
ENSG00000204060	EPHB4			ENSG00000258725
ENSG00000097096	ENTPD6			ENSG00000174326
ENSG00000196793	CPXM1			ENSG00000100985
ENSG00000148572	PTGFRN
ENSG00000152404	HIBCH
ENSG00000133794	ATP1B2
ENSG00000110435	B3GNT2
ENSG00000109919	MSMP
ENSG00000030066	CPB2
ENSG00000174684	CADM1
ENSG00000118363	PCSK7
ENSG00000258273	CMPK1
ENSG00000161791	DLL1
ENSG00000198056	GSS
ENSG00000166986	HYAL1
ENSG00000184574	ADH1B
ENSG00000111642	PTN
ENSG00000122034	SAT2
ENSG00000156381	SVEP1
ENSG00000215306	SVEP1
ENSG00000151327	ARG1
ENSG00000131966	RBP1
ENSG00000054983	PRSS27
ENSG00000128944	CCNH
ENSG00000140323	VASN
ENSG00000128833	TYRO3
ENSG00000157734	ANKRD27
ENSG00000140463	BMP7
ENSG00000140400	HHIP
ENSG00000169371	MPPED2
ENSG00000177971	GCKR
ENSG00000258725	FGFR3
ENSG00000167930
ENSG00000157045
ENSG00000013364
ENSG00000149923
ENSG00000140961
ENSG00000154035
ENSG00000108785
ENSG00000108786
ENSG00000185829
ENSG00000175155
ENSG00000169689
ENSG00000167363
ENSG00000082397
ENSG00000095066
ENSG00000266904
ENSG00000081665
ENSG00000142233
ENSG00000167562
ENSG00000131042
ENSG00000198130
ENSG00000081320
ENSG00000247626
ENSG00000261338
ENSG00000127838
ENSG00000138074
ENSG00000115760
ENSG00000227799
ENSG00000011523
ENSG00000230836
ENSG00000115561
ENSG00000168763
ENSG00000101057
ENSG00000197381
ENSG00000100024
ENSG00000184076
ENSG00000228839
ENSG00000100083
ENSG00000206530
ENSG00000213186
ENSG00000235897
ENSG00000196345
ENSG00000196653
ENSG00000169964
ENSG00000114650
ENSG00000246560
ENSG00000053900
ENSG00000226950
ENSG00000248019
ENSG00000145725
ENSG00000145779
ENSG00000245937
ENSG00000170606
ENSG00000146021
ENSG00000120306
ENSG00000135596
ENSG00000112282
ENSG00000164442
ENSG00000091844
ENSG00000071242
ENSG00000026297
ENSG00000196284
ENSG00000112701
ENSG00000146830
ENSG00000128596
ENSG00000181220
ENSG00000009335
ENSG00000226278
ENSG00000178665
ENSG00000146733
ENSG00000160949
ENSG00000029534
ENSG00000215114
ENSG00000155100
ENSG00000148204
ENSG00000148384
ENSG00000148396
ENSG00000147852
ENSG00000107185
ENSG00000070610
ENSG00000147905
ENSG00000233137
ENSG00000171824
ENSG00000226849
ENSG00000236137
ENSG00000163113
ENSG00000264508
ENSG00000117360
ENSG00000264584
ENSG00000163463
ENSG00000163462
ENSG00000121486
ENSG00000133069
ENSG00000117335
ENSG00000175087
ENSG00000198492
ENSG00000160097
ENSG00000134684
ENSG00000214193
ENSG00000132780
ENSG00000162367
ENSG00000235782
ENSG00000234184
ENSG00000223254
ENSG00000207523
ENSG00000228852
ENSG00000196072
ENSG00000230224
ENSG00000227492
ENSG00000242629
ENSG00000188316
ENSG00000107651
ENSG00000171988
ENSG00000242288
ENSG00000251582
ENSG00000227268
ENSG00000138160
ENSG00000200737
ENSG00000231970
ENSG00000166323
ENSG00000188211
ENSG00000129757
ENSG00000121680
ENSG00000149187
ENSG00000186635
ENSG00000202522
ENSG00000110172
ENSG00000087448
ENSG00000189079
ENSG00000139218
ENSG00000187166
ENSG00000139546
ENSG00000166226
ENSG00000245904
ENSG00000203602
ENSG00000229473
ENSG00000081177
ENSG00000258769
ENSG00000100580
ENSG00000205771
ENSG00000140259
ENSG00000260274
ENSG00000260591
ENSG00000169410
ENSG00000259442
ENSG00000214432
ENSG00000103512
ENSG00000254852
ENSG00000250251
ENSG00000260751
ENSG00000251417
ENSG00000196296
ENSG00000198156
ENSG00000178188
ENSG00000176046
ENSG00000177548
ENSG00000260114
ENSG00000247735
ENSG00000006194
ENSG00000141101
ENSG00000141140
ENSG00000129282
ENSG00000266469
ENSG00000141744
ENSG00000185722
ENSG00000131470
ENSG00000168517
ENSG00000167447
ENSG00000237854
ENSG00000267365
ENSG00000161509
ENSG00000266998
ENSG00000252391
ENSG00000161847
ENSG00000105610
ENSG00000267266
ENSG00000123810
ENSG00000105329
ENSG00000130749
ENSG00000090554
ENSG00000142556
ENSG00000104976
ENSG00000153094
ENSG00000125633
ENSG00000241772
ENSG00000204406
ENSG00000177917
ENSG00000196504
ENSG00000134323
ENSG00000115290
ENSG00000240857
ENSG00000226261
ENSG00000115241
ENSG00000115211
ENSG00000163795
ENSG00000138002
ENSG00000243943
ENSG00000232613
ENSG00000138069
ENSG00000115548
ENSG00000125967
ENSG00000078747
ENSG00000126001
ENSG00000125995
ENSG00000132793
ENSG00000124201
ENSG00000124164
ENSG00000167046
ENSG00000228923
ENSG00000128271
ENSG00000178803
ENSG00000100314
ENSG00000100281
ENSG00000234009
ENSG00000205643
ENSG00000176542
ENSG00000259976
ENSG00000073711
ENSG00000174564
ENSG00000177311
ENSG00000186432
ENSG00000068885
ENSG00000163577
ENSG00000008324
ENSG00000160796
ENSG00000181555
ENSG00000076201
ENSG00000003756
ENSG00000055957
ENSG00000016391
ENSG00000239388
ENSG00000179021
ENSG00000206573
ENSG00000168769
ENSG00000248213
ENSG00000164164
ENSG00000109805
ENSG00000197386
ENSG00000145247
ENSG00000212588
ENSG00000173542
ENSG00000145723
ENSG00000064651
ENSG00000078795
ENSG00000169223
ENSG00000112996
ENSG00000248489
ENSG00000203760
ENSG00000217083
ENSG00000241404
ENSG00000204287
ENSG00000232629
ENSG00000223501
ENSG00000220583
ENSG00000137309
ENSG00000112561
ENSG00000223622
ENSG00000224729
ENSG00000161048
ENSG00000006453
ENSG00000253669
ENSG00000254275
ENSG00000066827
ENSG00000170727
ENSG00000185122
ENSG00000182325
ENSG00000173137
ENSG00000253200
ENSG00000246430
ENSG00000253878
ENSG00000261094
ENSG00000175854
ENSG00000160563
ENSG00000107175
ENSG00000137076
ENSG00000196092

## Sheet: Fig2B
eQTL
		Meta-analysis							eQTLGen EUR								GENOA AFR									GALAII PR									Replication EUR GENOA				Replication AFR SAGE				Replication AMR GALAII MX
mol.trait	hgnc_symbol	nstudies	beta	se	p-value	q-value	I2	method	nsnp	IVs	beta	se	p-value	q-value	PASS_MR_sensitivity	PWCoCo_H4	method	nsnp	IVs	beta	se	p-value	q-value	PASS_MR_sensitivity	PWCoCo_H4	method	nsnp	IVs	beta	se	p-value	q-value	PASS_MR_sensitivity	PWCoCo_H4	beta	se	p-value	q-value	beta	se	p-value	q-value	beta	se	p-value	q-value
ENSG00000100985	MMP9	2	-0.284731059017512	0.202975158759554	0.160680151650676	0.673594496768817	92.3444346727419	Inverse variance weighted	3	rs6073969,rs13925,rs58169133	-0.0958426844249962	0.0198390821255685	1.35846298325117e-06	5.57404798965054e-05	TRUE	0.006136		NA	NA	NA	NA	NA	NA	NA	NA	Wald ratio	1	rs4812979	-0.502843556212447	0.11085049641744	5.72682127013843e-06	0.00876280900521775	TRUE	0.950697	NA	NA	NA	NA	NA	NA	NA	NA	-0.630854	0.138059	4.89019e-06	8.96534e-06
ENSG00000107679	PLEKHA1	3	0.148335155253428	0.136813112661385	0.2782684251607	0.802775642459933	98.0325995044799	Inverse variance weighted	5	rs10444046,rs55815645,rs11200585,rs186330418,rs74629622	0.0529878206149319	0.0179673853295909	0.0031868909501852	0.0343849846756057	FALSE	0.972244	Wald ratio	1	rs6585826	-0.0110546323535685	0.0283575351678496	0.696661882488179	0.966459791925594	TRUE	NA	Wald ratio	1	rs10749466	0.457315832729818	0.109039718124191	2.74041895446706e-05	0.0256535454361111	TRUE	0.845476	NA	NA	NA	NA	NA	NA	NA	NA	0.156105	0.100489	0.120313	0.120313
ENSG00000117280	RAB7L1	3	-0.132226360510701	0.0547799829809335	0.0157883611940798	0.222907053626655	83.1212587813509	Inverse variance weighted	3	rs3088136,rs7522056,rs11240578	-0.0674115178768672	0.0228085130055914	0.0031212020933345	0.0338614263236654	FALSE	1.58673e-07	Wald ratio	1	rs1775151	-0.101757093923119	0.0396456210090075	0.0102681266547007	0.356250967033981	TRUE	0.0758687	Wald ratio	1	rs11240565	-0.260980620800711	0.0605757727197008	1.64489357146698e-05	0.018697740211661	TRUE	0.979562	NA	NA	NA	NA	NA	NA	NA	NA	-0.184754	0.0446864	3.558e-05	5.59114e-05
ENSG00000124780	KCNK17	3	0.0159261054823421	0.0545152486875024	0.770179293655094	0.958390181328268	96.7202046372351	Inverse variance weighted	6	rs742764,rs9349113,rs1544049,rs11752599,rs72850615,rs116378338	-0.017494846105642	0.0140234032470788	0.21219722132259	0.546198008345647	FALSE	NA	Wald ratio	1	rs10456470	0.145238488199373	0.0524013863673874	0.00557723620885301	0.293604318668275	TRUE	0.0426611	Inverse variance weighted	5	rs34247110,rs9357303,rs167325,rs77109846,rs2758907	-0.0486639308220353	0.00993661437442228	9.70953487049034e-07	0.00193146922411229	TRUE	0.981817	NA	NA	NA	NA	NA	NA	NA	NA	-0.0598171	0.0123257	1.21578e-06	2.67471e-06
ENSG00000137267	TUBB2A	3	-0.0263688236475215	0.0381886124431134	0.489886612635198	0.894407546080606	95.7774879341745	Inverse variance weighted	6	rs1054133,rs12209182,rs2231372,rs4295526,rs41301847,rs4305776	-0.00531760453776306	0.00843105923912852	0.528226190599912	0.820542957780465	TRUE	NA	Wald ratio	1	rs11242829	-0.107777727558765	0.0266547068156085	5.26640412626573e-05	0.0393631784909012	TRUE	0.957085	Inverse variance weighted	4	rs9392465,rs78754035,rs9503405,rs72845672	0.0240673056702936	0.0122421518062889	0.0493058273007776	0.652589473660595	TRUE	0.177291	NA	NA	NA	NA	0.0247634	0.0100698	0.0139254	0.0174067	NA	NA	NA	NA
ENSG00000143569	UBAP2L	3	0.0829660596750424	0.0929655792866901	0.372157957037835	0.861075784287909	88.4372230848257	Inverse variance weighted	3	rs72711020,rs112607524,rs1044013	-0.0350338855972857	0.0144433350348874	0.015282719401824	0.108362019184324	TRUE	7.59328e-05	Wald ratio	1	rs112267415	0.219423783086073	0.0509264367620972	1.64260018869976e-05	0.0202313589908188	TRUE	0.814988	Inverse variance weighted	3	rs9426945,rs141829518,rs78739139	0.0735417880051911	0.170483425649521	0.666197855765021	0.978864392152009	FALSE	NA	NA	NA	NA	NA	-0.312198	0.145798	0.0322495	0.0322495	NA	NA	NA	NA
ENSG00000148334	PTGES2	3	-0.0820591302505746	0.0378815424902464	0.0302956391545304	0.317989628523649	58.4356450399665	Inverse variance weighted	2	rs2253928,rs10819363	-0.0280714027854066	0.0327025163500553	0.390679008094537	0.72955067770955	TRUE	NA	Wald ratio	1	rs9695803	-0.110486246782197	0.0260991134131174	2.30252836196383e-05	0.0243081208498753	TRUE	0.965245	Wald ratio	1	rs62585395	-0.195396080774479	0.122728116850086	0.111361054712299	0.784194710236084	TRUE	NA	NA	NA	NA	NA	-0.115816	0.0449163	0.0099233	0.0165388	NA	NA	NA	NA
ENSG00000157823	AP3S2	3	0.0552773181902974	0.0211030706873742	0.00880853916257311	0.162132756933866	63.8719188357957	Inverse variance weighted	4	rs1439121,rs11635469,rs12148357,rs11637921	0.0606158663267428	0.0373913437967959	0.104991841994898	0.370877670863656	FALSE	NA	Wald ratio	1	rs2043880	0.0833244209192184	0.0167606593803026	6.64613504591166e-07	0.0016371645996429	TRUE	0.928207	Inverse variance weighted	3	rs4032998,rs1256835,rs12440156	0.0236323417210411	0.0177472741329706	0.182990340635518	0.857324864551157	TRUE	NA	NA	NA	NA	NA	0.0553166	0.0118722	3.17215e-06	7.93039e-06	NA	NA	NA	NA
ENSG00000158615	PPP1R15B	2	0.447862164942752	0.342431381509584	0.19091103254949	0.723792756190363	92.1308577184637	Inverse variance weighted	2	rs112135915,rs56174638	0.125832800935259	0.0638898946452708	0.048892733757447	0.236088130917481	TRUE	0.00804521		NA	NA	NA	NA	NA	NA	NA	NA	Wald ratio	1	rs34146119	0.811988124089241	0.181567402027633	7.74541012223425e-06	0.0102717047237697	TRUE	0.892561	NA	NA	NA	NA	NA	NA	NA	NA	NA	NA	NA	NA
ENSG00000165609	NUDT5	3	0.13830808103822	0.0784887953621282	0.0780460011839574	0.507250771588191	91.8422797010226	Inverse variance weighted	3	rs149459078,rs11257655,rs57199113	0.161005946438415	0.0429690922430858	0.000178949509153823	0.00341871545068066	FALSE	1	Wald ratio	1	rs111623912	-0.00820440841797548	0.0403909337500331	0.83903733185664	0.982547241979785	TRUE	NA	Inverse variance weighted	2	rs55720196,rs11257655	0.259019628290018	0.0335829036759895	1.23046433017313e-14	9.79080467518762e-11	TRUE	0.991546	NA	NA	NA	NA	NA	NA	NA	NA	0.23903	0.0306334	6.0491e-15	6.65401e-14
ENSG00000174326	SLC16A11	2	0.0302231286095098	0.117927251277195	0.797729842463557	0.963872682865532	96.1975202889409	Wald ratio	1	rs12150333	-0.089711282823107	0.0390821430120466	0.0217070884973952	0.137654506006131	TRUE	0.0160136		NA	NA	NA	NA	NA	NA	NA	NA	Wald ratio	1	rs76070643	0.146176810523462	0.0242571063016157	1.6791780446682e-09	5.34448788056995e-06	TRUE	0.98328	NA	NA	NA	NA	NA	NA	NA	NA	0.155947	0.026494	3.95336e-09	1.44957e-08
ENSG00000185920	PTCH1	2	-0.109257190239429	0.0624073948195091	0.0799960415659314	0.512925757511797	81.2358095867752	Inverse variance weighted	4	rs7023719,rs59925771,rs117493439,rs4742743	-0.0504265602529646	0.0317159775459557	0.111847911445448	0.384968825720263	FALSE	NA		NA	NA	NA	NA	NA	NA	NA	NA	Inverse variance weighted	2	rs28377268,rs892649	-0.175458808835969	0.0439034681078055	6.42945467389392e-05	0.0487356983505527	TRUE	0.837732	NA	NA	NA	NA	NA	NA	NA	NA	-0.157903	0.0397058	6.9845e-05	9.60368e-05
ENSG00000236493	EIF2S2P3	2	-0.187257995833356	0.0235689175474632	1.93995074593869e-15	5.38375131012907e-12	0	Inverse variance weighted	2	rs12415807,rs2185756	-0.197280033634015	0.0418741294710295	2.46186374129175e-06	9.11381957026205e-05	FALSE	0.998458		NA	NA	NA	NA	NA	NA	NA	NA	Inverse variance weighted	2	rs73323618,rs2185756	-0.182610735116031	0.0285145348928767	1.51231067594108e-10	6.01672802423159e-07	TRUE	0.998413	NA	NA	NA	NA	NA	NA	NA	NA	-0.147656	0.0248127	2.66803e-09	1.44957e-08
ENSG00000255153	TOLLIP-AS1	2	-0.0669691297523091	0.0658143782920999	0.30889396054829	0.82564779218012	95.8122796504508	Inverse variance weighted	4	rs79890848,rs78885558,rs117860708,rs113753671	-0.00317899637262443	0.0096088795470237	0.740765764558696	0.923891358222903	FALSE	NA		NA	NA	NA	NA	NA	NA	NA	NA	Inverse variance weighted	3	rs7396152,rs34156488,rs5743891	-0.13487198808612	0.0251783164539021	8.47687034972481e-08	0.000224834857909201	TRUE	0.964235	NA	NA	NA	NA	NA	NA	NA	NA	-0.179663	0.0676826	0.00794285	0.00970793
ENSG00000120658	ENOX1	NA	NA	NA	NA	NA	NA	NA	NA	NA	NA	NA	NA	NA	NA	NA	Wald ratio	1	rs393632	0.0710048075118028	0.0173135010097273	4.11148871933564e-05	0.0379798770448629	TRUE	0.927087	NA	NA	NA	NA	NA	NA	NA	NA	NA	NA	NA	NA	NA	NA	NA	NA	NA	NA	NA	NA	NA
pQTL
		Meta-analysis						deCODE EUR									ARIC AFR									Kyoto EAS									EUR ARIC				EUR UKB				EAS UKB
protein	hgnc_symbol	nstudies	beta	se	p-value	q-value	I2	method	nsnp	IVs	beta	se	p-value	q-value	PASS_MR_sensitivity	PWCoCo_H4	method	nsnp	IVs	beta	se	p-value	q-value	PASS_MR_sensitivity	PWCoCo_H4	method	nsnp	IVs	beta	se	p-value	q-value	PASS_MR_sensitivity	PWCoCo_H4	beta	se	p-value	q-value	beta	se	p-value	q-value	beta	se	p-value	q-value
ALDH2.18381_16	ALDH2	2	0.0447700449781672	0.00740535605140243	1.48827006685053e-09	1.62221437286708e-06	0	Wald ratio	1	rs4766462	0.0644753476611884	0.056890012642225	0.25707429868483	0.568094240105999	TRUE	NA	NA	NA	NA	NA	NA	NA	NA	NA	NA	Wald ratio	1	rs4646776	0.044430400352379	0.00746890350751199	2.70250862752952e-09	6.70222139627321e-07	TRUE	0.998067	NA	NA	NA	NA	NA	NA	NA	NA	NA	NA	NA	NA
CTRB2.5648_28	CTRB2	3	0.0600755756201088	0.0183441785828374	0.00105694789558288	1	36.658868374823	Inverse variance weighted	2	rs8051363,rs9928736	0.025088689393552	0.0867366442417026	0.77238905685921	0.911163215531748	FALSE	NA	Inverse variance weighted	3	rs72802365,rs74318110,rs9928842	0.0350246655836965	0.0247694573883183	0.157354163984669	0.720252609701532	FALSE	NA	Wald ratio	1	rs8045196	0.0757303953766925	0.0117017812098096	9.69075898849612e-11	3.60496234372056e-08	TRUE	0.999706	NA	NA	NA	NA	NA	NA	NA	NA	NA	NA	NA	NA
FAM20B.7198_197	FAM20B	3	-0.0861284920310067	0.0605433784753141	0.154854626585964	1	88.7119673977275	Wald ratio	1	rs67498652	-0.151774785801714	0.0465116279069768	0.00110178116462402	0.0102361425767434	TRUE	3.22042e-05	Wald ratio	1	rs2209453	0.0306586319906967	0.0306586319906967	0.317310507862914	0.84855434455648	TRUE	NA	Wald ratio	1	rs4652350	-0.144130541090073	0.0308851159478728	3.06125347306214e-06	0.000379595430659705	TRUE	0.97448	NA	NA	NA	NA	NA	NA	NA	NA	NA	NA	NA	NA
BOC.4328_2	BOC	3	0.0683338274586941	0.0591088750146638	0.247653699920478	1	91.6061377022983	Wald ratio	1	rs4682481	0.0874439461883408	0.0175635276532138	6.40050348727015e-07	2.31597165657801e-05	TRUE	0.0681148	Wald ratio	1	rs4682483	-0.0499994252939621	0.0410914817071068	0.223686707247565	0.77594994015302	TRUE	NA	Wald ratio	1	rs34284771	0.15958789960103	0.0328266249179334	1.16476943138667e-06	0.000216647114237921	TRUE	0.919391	NA	NA	NA	NA	NA	NA	NA	NA	NA	NA	NA	NA
NRP1.5542_22	NRP1	3	0.0150732460353701	0.0441662977859259	0.732889872551729	1	92.2716236728587	Wald ratio	1	rs2506150	0.0318936877076412	0.012624584717608	0.0115265819559158	0.0671569923278993	TRUE	0.0156271	Wald ratio	1	rs2250706	-0.0813309994872611	0.0388974345373857	0.0365362140230813	0.548203493392549	TRUE	0.00631321	Wald ratio	1	rs2253918	0.0779235464308803	0.0199110639145152	9.09376602388658e-05	0.00658923915811743	TRUE	0.866068	NA	NA	NA	NA	NA	NA	NA	NA	NA	NA	NA	NA
ANXA7.14203_3	ANXA7	1	NA	NA	NA	NA	NA	NA	NA	NA	NA	NA	NA	NA	NA	NA	NA	NA	NA	NA	NA	NA	NA	NA	NA	Wald ratio	1	rs3750575	-0.0571863658172831	0.0157045890975493	0.000271181247170652	0.011600549710307	TRUE	0.854872	NA	NA	NA	NA	NA	NA	NA	NA	NA	NA	NA	NA
CALCOCO2.12534_10	CALCOCO2	1	NA	NA	NA	NA	NA	NA	NA	NA	NA	NA	NA	NA	NA	NA	NA	NA	NA	NA	NA	NA	NA	NA	NA	Wald ratio	1	rs497270	-0.102302156214677	0.0246812894364081	3.39921186797792e-05	0.0036128766139651	TRUE	0.901348	NA	NA	NA	NA	NA	NA	NA	NA	NA	NA	NA	NA
