# Supplementary material for: Unravelling the molecular mechanisms causal to type 2 diabetes across global populations and disease-relevant tissues
Source: Nat Metab. 2026 Jan 27;8(2):506–20. doi: 10.1038/s42255-025-01444-1 (PMC12945685; doi:10.1038/s42255-025-01444-1)
Supplement: Supplementary file 5 — Statistical source data: MAF in EUR and non-EUR. [file 42255_2025_1444_MOESM5_ESM.xlsx]

## Sheet: Feuil1
rs	MAF in EUR	MAF in nonEUR	nonEUR population considered	MAF nonEUR-EUR	QTL Type
rs113562488	5.879e-05	0.01266	AFR	0.01260121	eQTL
rs144744942	7.351e-05	0.02284	AFR	0.02276649	eQTL
rs11261078	0.0008965	0.1392	AFR	0.1383035	eQTL
rs11261078	0	0	AFR	0	eQTL
rs59978831	0.1723	0.2016	AFR	0.0293	eQTL
rs2802345	0.3855	0.3259	AFR	-0.0596	eQTL
rs150780068	1.47e-05	0.02035	AFR	0.0203353	eQTL
rs145410062	0.04168	0.09976	AFR	0.05808	eQTL
rs2762901	0.001119	0.2618	AFR	0.260681	eQTL
rs2762901	0	0	AFR	0	eQTL
rs2641951	0.218	0.1643	AFR	-0.0537	eQTL
rs2641951	0	0	AFR	0	eQTL
rs1203140	0	0	AFR	0	eQTL
rs1203140	0.00826	0.2764	AFR	0.26814	eQTL
rs645123	0.06866	0.1998	AFR	0.13114	eQTL
rs274733	0.0004413	0.0805	AFR	0.0800587	eQTL
rs274733	0	0	AFR	0	eQTL
rs140934304	8.821e-05	0.01448	AFR	0.01439179	eQTL
rs546422	0.1363	0.2317	AFR	0.0954	eQTL
rs58589165	0	0	AFR	0	eQTL
rs58589165	0.3685	0.217	AFR	-0.1515	eQTL
rs871645	0.3669	0.3097	AFR	-0.0572	eQTL
rs304302	0.0003675	0.1465	AFR	0.1461325	eQTL
rs72890656	0.0004409	0.1198	AFR	0.1193591	eQTL
rs72890656	0	0	AFR	0	eQTL
rs142379474	0	0	AFR	0	eQTL
rs142379474	0.000147	0.02066	AFR	0.020513	eQTL
rs17106058	0.0001176	0.03532	AFR	0.0352024	eQTL
rs79652989	0.0002058	0.01373	AFR	0.0135242	eQTL
rs696670	0	0	AFR	0	eQTL
rs696670	0.4278	0.078	AFR	-0.3498	eQTL
rs114182976	0.04202	0.02172	AFR	-0.0203	eQTL
rs4543852	0.1317	0.2784	AFR	0.1467	eQTL
rs4543852	0	0	AFR	0	eQTL
rs6428496	0	0	AFR	0	eQTL
rs6428496	0.1747	0.2022	AFR	0.0275000000000001	eQTL
rs6694559	0.0003677	0.1197	AFR	0.1193323	eQTL
rs6661384	0.4423	0.4618	AFR	0.0195	eQTL
rs6661384	0	0	AFR	0	eQTL
rs3789441	0.2683	0.291	AFR	0.0227	eQTL
rs146402216	5.88e-05	0.04374	AFR	0.0436812	eQTL
rs11804552	0.01344	0.02235	AFR	0.00891	eQTL
rs2804260	0	0	AFR	0	eQTL
rs2804260	0.1807	0.0486	AFR	-0.1321	eQTL
rs7525563	0.2454	0.4716	AFR	0.2262	eQTL
rs35360118	0.3101	0.2021	AFR	-0.108	eQTL
rs35779360	0.31	0.2023	AFR	-0.1077	eQTL
rs2492509	0.3551	0.3162	AFR	-0.0389	eQTL
rs2492509	0	0	AFR	0	eQTL
rs1175645	0.1469	0.0965	AFR	-0.0504	eQTL
rs1175645	1.47e-05	0	AFR	-1.47e-05	eQTL
rs2798244	0.002779	0.2538	AFR	0.251021	eQTL
rs73000505	1.47e-05	0.04541	AFR	0.0453953	eQTL
rs4659129	0.3197	0.4044	AFR	0.0847	eQTL
rs4659129	0	0	AFR	0	eQTL
rs7556598	1.47e-05	0	AFR	-1.47e-05	eQTL
rs7556598	0.03309	0.1189	AFR	0.08581	eQTL
rs144051938	0.0001911	0.02397	AFR	0.0237789	eQTL
rs833943	0	0	AFR	0	eQTL
rs833943	0.04167	0.2892	AFR	0.24753	eQTL
rs2146114	0	0	AFR	0	eQTL
rs2146114	0.1847	0.0750999999999999	AFR	-0.1096	eQTL
rs77231939	0.0001324	0.02885	AFR	0.0287176	eQTL
rs75652310	5.883e-05	0.01216	AFR	0.01210117	eQTL
rs2879552	5.879e-05	0.04269	AFR	0.04263121	eQTL
rs58754516	0.0001617	0.07037	AFR	0.0702083	eQTL
rs6689022	0	4.871e-05	AFR	4.871e-05	eQTL
rs6689022	0.06554	0.419	AFR	0.35346	eQTL
rs74116250	0	0.01268	AFR	0.01268	eQTL
rs74116250	9.022e-05	0.0001588	AFR	6.858e-05	eQTL
rs72997354	5.88e-05	0.04087	AFR	0.0408112	eQTL
rs2361543	0.2597	0.4599	AFR	0.2002	eQTL
rs2361543	0	0	AFR	0	eQTL
rs7534941	1.47e-05	0	AFR	-1.47e-05	eQTL
rs7534941	0.0003087	0.08249	AFR	0.0821813	eQTL
rs114873316	0	0	AFR	0	eQTL
rs114873316	2.943e-05	0.01811	AFR	0.01808057	eQTL
rs9659081	0.008147	0.0823	AFR	0.074153	eQTL
rs78015521	0.0001029	0.03155	AFR	0.0314471	eQTL
rs2777817	0	0	AFR	0	eQTL
rs2777817	0.4761	0.1578	AFR	-0.3183	eQTL
rs857856	0.0936	0.0266	AFR	-0.067	eQTL
rs11265360	0.0004705	0.2425	AFR	0.2420295	eQTL
rs2369607	0.3833	0.1584	AFR	-0.2249	eQTL
rs2369607	0	0	AFR	0	eQTL
rs7552562	0.4278	0.3565	AFR	-0.0713	eQTL
rs453395	0	0	AFR	0	eQTL
rs453395	0.401	0.2611	AFR	-0.1399	eQTL
rs983118	0.4609	0.4513	AFR	-0.00959999999999994	eQTL
rs983118	0	0	AFR	0	eQTL
rs4656792	0.1196	0.08347	AFR	-0.03613	eQTL
rs78900652	0.002147	0.3062	AFR	0.304053	eQTL
rs80332750	4.41e-05	0.0104	AFR	0.0103559	eQTL
rs80332750	4.41e-05	0	AFR	-4.41e-05	eQTL
rs7534976	0.4952	0.3764	AFR	-0.1188	eQTL
rs555755	0	0	AFR	0	eQTL
rs555755	0.0453	0.1239	AFR	0.0786	eQTL
rs627064	0.3311	0.2331	AFR	-0.098	eQTL
rs3795618	0	0	AFR	0	eQTL
rs3795618	0.0547	0.4254	AFR	0.3707	eQTL
rs115134285	0.007453	0.05509	AFR	0.047637	eQTL
rs77991209	0.0001176	0.03129	AFR	0.0311724	eQTL
rs112520897	1.47e-05	0	AFR	-1.47e-05	eQTL
rs112520897	0.0003087	0.02179	AFR	0.0214813	eQTL
rs2802835	0.1087	0.2533	AFR	0.1446	eQTL
rs10863766	0.4111	0.3941	AFR	-0.017	eQTL
rs10863766	1.47e-05	0	AFR	-1.47e-05	eQTL
rs1554286	0.1806	0.4015	AFR	0.2209	eQTL
rs1554286	0	0	AFR	0	eQTL
rs6540701	0	0	AFR	0	eQTL
rs6540701	0.4559	0.439	AFR	-0.0169000000000001	eQTL
rs12711512	0.186	0.1806	AFR	-0.00539999999999999	eQTL
rs12059601	0.2884	0.06802	AFR	-0.22038	eQTL
rs12059601	2.942e-05	0	AFR	-2.942e-05	eQTL
rs11119419	0	0	AFR	0	eQTL
rs11119419	0.01696	0.3898	AFR	0.37284	eQTL
rs2047708	0.03787	0.117	AFR	0.07913	eQTL
rs11808050	0.0002206	0.05717	AFR	0.0569494	eQTL
rs138902911	0.0001029	0.03878	AFR	0.0386771	eQTL
rs6688125	0	0	AFR	0	eQTL
rs6688125	0.1347	0.2671	AFR	0.1324	eQTL
rs2449283	0.001955	0.3259	AFR	0.323945	eQTL
rs78679167	0.000632	0.1149	AFR	0.114268	eQTL
rs150346875	0.0001029	0.01985	AFR	0.0197471	eQTL
rs767301	0.2067	0.4348	AFR	0.2281	eQTL
rs1774007	0.0443	0.1798	AFR	0.1355	eQTL
rs1774007	0	0	AFR	0	eQTL
rs6682240	0.0009113	0.01751	AFR	0.0165987	eQTL
rs147795110	4.411e-05	0.01947	AFR	0.01942589	eQTL
rs6685410	0.006131	0.1632	AFR	0.157069	eQTL
rs4149864	8.822e-05	0.02369	AFR	0.02360178	eQTL
rs4149864	0	4.83e-05	AFR	4.83e-05	eQTL
rs73125197	4.409e-05	0.02232	AFR	0.02227591	eQTL
rs73144051	8.82e-05	0.04313	AFR	0.0430418	eQTL
rs7545074	0	2.416e-05	AFR	2.416e-05	eQTL
rs7545074	0.1803	0.09896	AFR	-0.08134	eQTL
rs7545074	1.471e-05	0.002175	AFR	0.00216029	eQTL
rs61299560	4.41e-05	0.01905	AFR	0.0190059	eQTL
rs6678345	0.1623	0.4637	AFR	0.3014	eQTL
rs6678345	0	0	AFR	0	eQTL
rs11485481	0.005468	0.2423	AFR	0.236832	eQTL
rs77403849	0.0006616	0.1538	AFR	0.1531384	eQTL
rs4359056	0.00919999999999999	0.2099	AFR	0.2007	eQTL
rs4359056	0	0	AFR	0	eQTL
rs73142501	0.001602	0.2276	AFR	0.225998	eQTL
rs56778670	0.001029	0.2106	AFR	0.209571	eQTL
rs139637316	0.0001323	0.02471	AFR	0.0245777	eQTL
rs56698267	0.0004852	0.08463	AFR	0.0841448	eQTL
rs825411	0.4578	0.4856	AFR	0.0278	eQTL
rs825411	1.47e-05	0	AFR	-1.47e-05	eQTL
rs7901643	0	0	AFR	0	eQTL
rs7901643	0.03606	0.3388	AFR	0.30274	eQTL
rs59498073	0.05409	0.02529	AFR	-0.0288	eQTL
rs187079211	0.0001029	0.0155	AFR	0.0153971	eQTL
rs187079211	1.47e-05	0	AFR	-1.47e-05	eQTL
rs6482388	0.3903	0.2038	AFR	-0.1865	eQTL
rs73610363	0.09291	0.09609	AFR	0.00317999999999999	eQTL
rs73300395	0.005103	0.1214	AFR	0.116297	eQTL
rs61846864	0	0	AFR	0	eQTL
rs61846864	0.4831	0.1549	AFR	-0.3282	eQTL
rs56371489	0	0	AFR	0	eQTL
rs56371489	0.04473	0.1338	AFR	0.08907	eQTL
rs7078938	0.2171	0.2822	AFR	0.0651	eQTL
rs116288188	0	0.02014	AFR	0.02014	eQTL
rs143672701	0	0	AFR	0	eQTL
rs143672701	4.415e-05	0.0242	AFR	0.02415585	eQTL
rs9415864	0	0	AFR	0	eQTL
rs9415864	0.1544	0.03074	AFR	-0.12366	eQTL
rs187364048	0.0001176	0.03344	AFR	0.0333224	eQTL
rs187364048	0	0	AFR	0	eQTL
rs56786630	0.1929	0.06462	AFR	-0.12828	eQTL
rs1006974	0.4161	0.4194	AFR	0.00329999999999997	eQTL
rs7072512	0.4212	0.2523	AFR	-0.1689	eQTL
rs7072512	0	9.7e-05	AFR	9.7e-05	eQTL
rs7072512	0	0	AFR	0	eQTL
rs77743689	8.82e-05	0.02469	AFR	0.0246018	eQTL
rs12355013	0.3023	0.1694	AFR	-0.1329	eQTL
rs12355013	0	0	AFR	0	eQTL
rs750508	0	0	AFR	0	eQTL
rs750508	0.2774	0.1938	AFR	-0.0836	eQTL
rs11203041	0.4406	0.3465	AFR	-0.0941	eQTL
rs11203041	0	0	AFR	0	eQTL
rs13376735	8.818e-05	0.03932	AFR	0.03923182	eQTL
rs13376735	0	2.415e-05	AFR	2.415e-05	eQTL
rs80057419	0.0001176	0.0287	AFR	0.0285824	eQTL
rs7893677	0.1533	0.3772	AFR	0.2239	eQTL
rs7905604	0.02701	0.1074	AFR	0.08039	eQTL
rs10883718	0.1624	0.03522	AFR	-0.12718	eQTL
rs143492105	0.007586	0.03369	AFR	0.026104	eQTL
rs4595501	0.2622	0.1424	AFR	-0.1198	eQTL
rs4595501	0	0	AFR	0	eQTL
rs583175	0.0002651	0.09436	AFR	0.0940949	eQTL
rs12250932	0.0003822	0.1268	AFR	0.1264178	eQTL
rs114592472	8.818e-05	0.02677	AFR	0.02668182	eQTL
rs74159436	1.47e-05	0	AFR	-1.47e-05	eQTL
rs74159436	0.03484	0.0681	AFR	0.03326	eQTL
rs61543212	0.03826	0.1484	AFR	0.11014	eQTL
rs11592862	0.2521	0.1915	AFR	-0.0606	eQTL
rs9422941	0.1382	0.402	AFR	0.2638	eQTL
rs7910080	0.001014	0.1178	AFR	0.116786	eQTL
rs115797640	0.0002354	0	AFR	-0.0002354	eQTL
rs115797640	0.000206	0.02816	AFR	0.027954	eQTL
rs111253314	0.0492	0.02221	AFR	-0.02699	eQTL
rs116544163	0.0001323	0.01381	AFR	0.0136777	eQTL
rs7104070	0	0	AFR	0	eQTL
rs7104070	9.9999999999989e-05	0.0321	AFR	0.032	eQTL
rs72858173	0.1166	0.1354	AFR	0.0188	eQTL
rs112638028	0.0002205	0.03234	AFR	0.0321195	eQTL
rs113338574	0.0001177	0.02769	AFR	0.0275723	eQTL
rs7111420	0	0	AFR	0	eQTL
rs7111420	0.0002793	0.06553	AFR	0.0652507	eQTL
rs73404243	0	0	AFR	0	eQTL
rs73404243	0.0379	0.1656	AFR	0.1277	eQTL
rs9630186	0.3784	0.4365	AFR	0.0581	eQTL
rs113231274	7.351e-05	0.03877	AFR	0.03869649	eQTL
rs2048092	0.4809	0.4554	AFR	-0.0255	eQTL
rs2048092	0	0	AFR	0	eQTL
rs75599139	0.0003822	0.1187	AFR	0.1183178	eQTL
rs112545154	7.354e-05	0.02513	AFR	0.02505646	eQTL
rs7947196	0.222	0.2277	AFR	0.00570000000000001	eQTL
rs7120106	0.0007061	0.07308	AFR	0.0723739	eQTL
rs7120106	1.471e-05	0	AFR	-1.471e-05	eQTL
rs2279533	0.1894	0.4473	AFR	0.2579	eQTL
rs2857885	0.213	0.1845	AFR	-0.0285	eQTL
rs12575332	0	0	AFR	0	eQTL
rs12575332	0.09514	0.04543	AFR	-0.04971	eQTL
rs4421737	0	0	AFR	0	eQTL
rs4421737	0.1277	0.191	AFR	0.0633	eQTL
rs12275977	1.47e-05	0	AFR	-1.47e-05	eQTL
rs12275977	0.06431	0.2449	AFR	0.18059	eQTL
rs10832811	0.2203	0.4739	AFR	0.2536	eQTL
rs188579202	0.000169	0.0362	AFR	0.036031	eQTL
rs77053752	7.349e-05	0.04259	AFR	0.04251651	eQTL
rs77053752	0	0	AFR	0	eQTL
rs4923522	0	0	AFR	0	eQTL
rs4923522	0.4478	0.2928	AFR	-0.155	eQTL
rs12285510	0.002651	0.2669	AFR	0.264249	eQTL
rs5030315	0.08718	0.2952	AFR	0.20802	eQTL
rs113357638	0.0001029	0.04381	AFR	0.0437071	eQTL
rs2756290	0.2001	0.3127	AFR	0.1126	eQTL
rs16926116	0.08456	0.1361	AFR	0.05154	eQTL
rs4631866	0.4808	0.4172	AFR	-0.0636	eQTL
rs111288473	0.1117	0.03827	AFR	-0.07343	eQTL
rs73464579	0.0001617	0.104	AFR	0.1038383	eQTL
rs148090802	8.826e-05	0.05853	AFR	0.05844174	eQTL
rs57323109	0	0	AFR	0	eQTL
rs57323109	0.3265	0.2514	AFR	-0.0751	eQTL
rs11227582	0.1198	0.04937	AFR	-0.07043	eQTL
rs138496438	0.000147	0.01876	AFR	0.018613	eQTL
rs114878003	5.879e-05	0.02174	AFR	0.02168121	eQTL
rs2286878	0.0002793	0.0123	AFR	0.0120207	eQTL
rs190571289	0.005688	0.04221	AFR	0.036522	eQTL
rs80277515	0	0	AFR	0	eQTL
rs80277515	0.000147	0.01906	AFR	0.018913	eQTL
rs114912634	0	2.414e-05	AFR	2.414e-05	eQTL
rs114912634	4.41e-05	0.006881	AFR	0.0068369	eQTL
rs114912634	2.94e-05	0.0008933	AFR	0.0008639	eQTL
rs116080704	8.82e-05	0.02839	AFR	0.0283018	eQTL
rs12270342	0.0004271	0.07205	AFR	0.0716229	eQTL
rs12270342	0	2.431e-05	AFR	2.431e-05	eQTL
rs79195431	0.0001176	0.02493	AFR	0.0248124	eQTL
rs34292685	0.159	0.04567	AFR	-0.11333	eQTL
rs73490444	7.35e-05	0.03068	AFR	0.0306065	eQTL
rs113047004	0	0	AFR	0	eQTL
rs113047004	0.000147	0.02987	AFR	0.029723	eQTL
rs111640781	0.0002208	0.03152	AFR	0.0312992	eQTL
rs114600966	0.0006027	0.0404	AFR	0.0397973	eQTL
rs141835890	0.0004277	0.03985	AFR	0.0394223	eQTL
rs4646826	0	0	AFR	0	eQTL
rs4646826	0.0002646	0.01933	AFR	0.0190654	eQTL
rs60060302	0.282	0.372	AFR	0.09	eQTL
rs75706799	0.0002058	0.07594	AFR	0.0757342	eQTL
rs599816	0.4688	0.1715	AFR	-0.2973	eQTL
rs599816	0	0	AFR	0	eQTL
rs114211998	0.0001769	0.07447	AFR	0.0742931	eQTL
rs7358295	0.3898	0.2558	AFR	-0.134	eQTL
rs143120943	0.0001176	0.01935	AFR	0.0192324	eQTL
rs143120943	2.941e-05	0	AFR	-2.941e-05	eQTL
rs17144484	0.0002352	0.1234	AFR	0.1231648	eQTL
rs72952851	0	0	AFR	0	eQTL
rs72952851	0.3718	0.1375	AFR	-0.2343	eQTL
rs76873832	0.04475	0.03211	AFR	-0.01264	eQTL
rs16918858	0.01504	0.01215	AFR	-0.00289	eQTL
rs1518577	0.4438	0.1715	AFR	-0.2723	eQTL
rs116442731	0.0001764	0.02141	AFR	0.0212336	eQTL
rs116442731	0	0	AFR	0	eQTL
rs2186992	0	0	AFR	0	eQTL
rs2186992	0.3358	0.4588	AFR	0.123	eQTL
rs7947031	0	0	AFR	0	eQTL
rs7947031	0.1713	0.3176	AFR	0.1463	eQTL
rs1711433	0	0	AFR	0	eQTL
rs1711433	0.1147	0.1998	AFR	0.0851	eQTL
rs74831557	0	0	AFR	0	eQTL
rs74831557	0.0001323	0.03281	AFR	0.0326777	eQTL
rs522861	0.4656	0.2751	AFR	-0.1905	eQTL
rs73553029	4.41e-05	0.02267	AFR	0.0226259	eQTL
rs4938488	0.2945	0.4586	AFR	0.1641	eQTL
rs4938488	0	0	AFR	0	eQTL
rs145495556	0.0002205	0.01386	AFR	0.0136395	eQTL
rs6589260	0.3746	0.4065	AFR	0.0319	eQTL
rs6589260	0	0	AFR	0	eQTL
rs114064309	0.0002205	0.03266	AFR	0.0324395	eQTL
rs77027160	0.05029	0.02627	AFR	-0.02402	eQTL
rs77027160	2.947e-05	2.423e-05	AFR	-5.24e-06	eQTL
rs77027160	0	0	AFR	0	eQTL
rs4252279	0.1049	0.09221	AFR	-0.01269	eQTL
rs186071348	0.0001764	0.02293	AFR	0.0227536	eQTL
rs76201512	0.0001179	0.03672	AFR	0.0366021	eQTL
rs620669	0.1563	0.1028	AFR	-0.0535	eQTL
rs78562833	0.0002502	0.04549	AFR	0.0452398	eQTL
rs12293303	0.0004997	0.03168	AFR	0.0311803	eQTL
rs74794627	5.881e-05	0.02266	AFR	0.02260119	eQTL
rs7395043	0	0	AFR	0	eQTL
rs7395043	0.1491	0.06111	AFR	-0.08799	eQTL
rs80327171	0.00125	0.1603	AFR	0.15905	eQTL
rs76946467	8.822e-05	0.03762	AFR	0.03753178	eQTL
rs114786007	0.0005588	0.1574	AFR	0.1568412	eQTL
rs10744607	0	0	AFR	0	eQTL
rs10744607	0.2324	0.2422	AFR	0.00979999999999992	eQTL
rs73259472	0.0002794	0.03899	AFR	0.0387106	eQTL
rs7978242	0.4012	0.2115	AFR	-0.1897	eQTL
rs1063193	0	0	AFR	0	eQTL
rs1063193	0.4287	0.2091	AFR	-0.2196	eQTL
rs117083832	0.01566	0.02264	AFR	0.00698	eQTL
rs117083832	0	0	AFR	0	eQTL
rs10772380	1.47e-05	0	AFR	-1.47e-05	eQTL
rs10772380	0.255	0.3471	AFR	0.0921	eQTL
rs11054134	1.471e-05	7.246e-05	AFR	5.775e-05	eQTL
rs11054134	0.3343	0.2279	AFR	-0.1064	eQTL
rs7309370	0	0	AFR	0	eQTL
rs7309370	0.4233	0.3202	AFR	-0.1031	eQTL
rs11056812	0	0	AFR	0	eQTL
rs11056812	0.2208	0.2953	AFR	0.0745	eQTL
rs12315552	0	0	AFR	0	eQTL
rs12315552	0.3356	0.4039	AFR	0.0683	eQTL
rs11046118	0	0	AFR	0	eQTL
rs11046118	0.3599	0.3702	AFR	0.0103	eQTL
rs699029	0	0	AFR	0	eQTL
rs699029	0.000499999999999945	0.1369	AFR	0.1364	eQTL
rs513025	0.00885	0.2809	AFR	0.27205	eQTL
rs513025	0	2.42e-05	AFR	2.42e-05	eQTL
rs16932206	1.47e-05	0	AFR	-1.47e-05	eQTL
rs16932206	8.818e-05	0.06157	AFR	0.06148182	eQTL
rs73298154	0.0001323	0.01948	AFR	0.0193477	eQTL
rs258413	0.4211	0.4476	AFR	0.0265	eQTL
rs4931382	0.19	0.2057	AFR	0.0157	eQTL
rs7310430	0.4762	0.368	AFR	-0.1082	eQTL
rs7310430	0	0	AFR	0	eQTL
rs78420988	0.0002205	0.03732	AFR	0.0370995	eQTL
rs4318047	0.2077	0.0812	AFR	-0.1265	eQTL
rs4318047	0.0002647	7.241e-05	AFR	-0.00019229	eQTL
rs2733294	0.1676	0.1232	AFR	-0.0444	eQTL
rs2731096	0.155	0.2883	AFR	0.1333	eQTL
rs141395900	8.821e-05	0.0257	AFR	0.02561179	eQTL
rs147854424	0.0003382	0.08045	AFR	0.0801118	eQTL
rs111944097	0.01941	0.03436	AFR	0.01495	eQTL
rs111870804	0.0003828	0.1219	AFR	0.1215172	eQTL
rs11171569	0.2354	0.1836	AFR	-0.0518	eQTL
rs150761952	0	0.01014	AFR	0.01014	eQTL
rs112892224	0.0137	0.1138	AFR	0.1001	eQTL
rs61925575	0.11	0.04256	AFR	-0.06744	eQTL
rs115807177	0.0001029	0.0373	AFR	0.0371971	eQTL
rs115807177	0	2.415e-05	AFR	2.415e-05	eQTL
rs4332561	0.06129	0.05113	AFR	-0.01016	eQTL
rs1239923	0.1659	0.04507	AFR	-0.12083	eQTL
rs114278231	1.47e-05	0	AFR	-1.47e-05	eQTL
rs114278231	0.01738	0.02527	AFR	0.00789	eQTL
rs113176272	0.0002205	0.04772	AFR	0.0474995	eQTL
rs139485959	0.0001472	0.04581	AFR	0.0456628	eQTL
rs10778820	0.1113	0.0721000000000001	AFR	-0.0391999999999999	eQTL
rs10778820	0	0	AFR	0	eQTL
rs34833686	0.002426	0.2095	AFR	0.207074	eQTL
rs61930629	0	2.416e-05	AFR	2.416e-05	eQTL
rs61930629	0.2462	0.1681	AFR	-0.0781	eQTL
rs79602042	0	0	AFR	0	eQTL
rs79602042	0.0001471	0.03711	AFR	0.0369629	eQTL
rs10777278	0.1264	0.4874	AFR	0.361	eQTL
rs10777278	0	0	AFR	0	eQTL
rs11106518	0	0	AFR	0	eQTL
rs11106518	0.4153	0.1416	AFR	-0.2737	eQTL
rs12578643	0.2761	0.1537	AFR	-0.1224	eQTL
rs12578643	0	0	AFR	0	eQTL
rs11106574	0.1528	0.1108	AFR	-0.042	eQTL
rs7135221	0.1428	0.1721	AFR	0.0293	eQTL
rs79913675	0.0001323	0.02625	AFR	0.0261177	eQTL
rs115140589	5.881e-05	0.02536	AFR	0.02530119	eQTL
rs115140589	0	0	AFR	0	eQTL
rs3913258	0	0	AFR	0	eQTL
rs3913258	0.3334	0.2589	AFR	-0.0745	eQTL
rs3782889	0.06957	0.06883	AFR	-0.000740000000000005	eQTL
rs73425459	0.01333	0.107	AFR	0.09367	eQTL
rs73425459	0	0	AFR	0	eQTL
rs9508351	0	0	AFR	0	eQTL
rs9508351	0.1446	0.4527	AFR	0.3081	eQTL
rs12428977	0.2106	0.4894	AFR	0.2788	eQTL
rs5030702	0.0001029	2.417e-05	AFR	-7.873e-05	eQTL
rs5030702	0.1176	0.3282	AFR	0.2106	eQTL
rs9547242	0.4249	0.2579	AFR	-0.167	eQTL
rs73173389	0.1838	0.0373	AFR	-0.1465	eQTL
rs9533122	0.4753	0.3432	AFR	-0.1321	eQTL
rs9533122	0	0	AFR	0	eQTL
rs2296533	0	0	AFR	0	eQTL
rs2296533	0.4557	0.4796	AFR	0.0239	eQTL
rs114958089	2.939e-05	0.03097	AFR	0.03094061	eQTL
rs393632	0.0837	0.4598	AFR	0.3761	eQTL
rs393632	0	0	AFR	0	eQTL
rs1175391	0.06144	0.3119	AFR	0.25046	eQTL
rs1570882	0.3309	0.4137	AFR	0.0827999999999999	eQTL
rs148034854	0.0001177	0.02286	AFR	0.0227423	eQTL
rs188697006	4.412e-05	0.02552	AFR	0.02547588	eQTL
rs76926545	0.0003528	0.09434	AFR	0.0939872	eQTL
rs116264217	1.47e-05	0.01938	AFR	0.0193653	eQTL
rs116772021	0	0.01293	AFR	0.01293	eQTL
rs7993150	0.1053	0.1089	AFR	0.00359999999999999	eQTL
rs75653973	4.413e-05	0.01178	AFR	0.01173587	eQTL
rs75653973	0	0	AFR	0	eQTL
rs116416078	0.0001029	0.02316	AFR	0.0230571	eQTL
rs9589508	0.2555	0.248	AFR	-0.00750000000000001	eQTL
rs9589508	0	0	AFR	0	eQTL
rs75192006	0.1097	0.1143	AFR	0.00459999999999999	eQTL
rs9513850	0	0	AFR	0	eQTL
rs9513850	0.0627	0.07742	AFR	0.01472	eQTL
rs9300677	0.387	0.4452	AFR	0.0582	eQTL
rs9300677	0	0	AFR	0	eQTL
rs74112637	0	0	AFR	0	eQTL
rs74112637	0.000147	0.04187	AFR	0.041723	eQTL
rs4772957	0.1748	0.1228	AFR	-0.052	eQTL
rs74693089	0.09582	0.02821	AFR	-0.06761	eQTL
rs74693089	0	0	AFR	0	eQTL
rs59621901	0	0	AFR	0	eQTL
rs59621901	0.1163	0.09267	AFR	-0.02363	eQTL
rs10145023	0.184	0.3529	AFR	0.1689	eQTL
rs7144143	0.03422	0.2526	AFR	0.21838	eQTL
rs2282035	0.3157	0.08505	AFR	-0.23065	eQTL
rs6571751	0.4909	0.4609	AFR	-0.03	eQTL
rs1754626	0.0651	0.2507	AFR	0.1856	eQTL
rs2031063	0	4.834e-05	AFR	4.834e-05	eQTL
rs2031063	0.3244	0.1972	AFR	-0.1272	eQTL
rs10129996	0.2305	0.4314	AFR	0.2009	eQTL
rs34803781	0.0003234	0.04471	AFR	0.0443866	eQTL
rs34803781	0	0	AFR	0	eQTL
rs76039891	0.0002059	0.04583	AFR	0.0456241	eQTL
rs6573573	0.3259	0.3943	AFR	0.0684	eQTL
rs6573573	0	0	AFR	0	eQTL
rs4982926	0	0	AFR	0	eQTL
rs4982926	0.0705	0.403	AFR	0.3325	eQTL
rs56376004	0.002646	0.1181	AFR	0.115454	eQTL
rs4982947	0.000600000000000045	0.2177	AFR	0.2171	eQTL
rs4982947	0	0	AFR	0	eQTL
rs72642590	0	0	AFR	0	eQTL
rs72642590	0.05528	0.2752	AFR	0.21992	eQTL
rs10140136	0.3354	0.4506	AFR	0.1152	eQTL
rs10140136	0.000162	0	AFR	-0.000162	eQTL
rs149198584	1.473e-05	0	AFR	-1.473e-05	eQTL
rs149198584	5.894e-05	0.03273	AFR	0.03267106	eQTL
rs2415455	0	0	AFR	0	eQTL
rs2415455	0.4077	0.1584	AFR	-0.2493	eQTL
rs4902326	0.2072	0.2952	AFR	0.088	eQTL
rs4902326	0	0	AFR	0	eQTL
rs56361634	0.0007205	0.1381	AFR	0.1373795	eQTL
rs2273743	0.3901	0.192	AFR	-0.1981	eQTL
rs2273743	0	0	AFR	0	eQTL
rs7159655	0.1734	0.151	AFR	-0.0224	eQTL
rs1952751	0	0	AFR	0	eQTL
rs1952751	0.0747	0.3492	AFR	0.2745	eQTL
rs116371729	4.409e-05	0.02663	AFR	0.02658591	eQTL
rs1957945	0.0001764	0.03365	AFR	0.0334736	eQTL
rs1256148	0.2179	0.3282	AFR	0.1103	eQTL
rs17104096	0	0	AFR	0	eQTL
rs17104096	0.08204	0.05007	AFR	-0.03197	eQTL
rs114859557	2.939e-05	0.01235	AFR	0.01232061	eQTL
rs10438025	0.2093	0.257	AFR	0.0477	eQTL
rs1057500	0.2197	0.4355	AFR	0.2158	eQTL
rs114705609	0.0001917	0.07647	AFR	0.0762783	eQTL
rs75931302	0.003457	0.08477	AFR	0.081313	eQTL
rs75931302	0	0	AFR	0	eQTL
rs116686666	0.000147	0.03854	AFR	0.038393	eQTL
rs116686666	0	0	AFR	0	eQTL
rs8016561	0.3767	0.4461	AFR	0.0694000000000001	eQTL
rs8016561	0	0	AFR	0	eQTL
rs74454178	4.409e-05	0.0252	AFR	0.02515591	eQTL
rs60643124	0.0002499	0.08506	AFR	0.0848101	eQTL
rs12101216	0.0003528	0.08645	AFR	0.0860972	eQTL
rs11850199	0.2705	0.2899	AFR	0.0194	eQTL
rs7149043	0.1242	0.3698	AFR	0.2456	eQTL
rs7149043	0	0	AFR	0	eQTL
rs61985210	0.2801	0.4562	AFR	0.1761	eQTL
rs10135130	0	0	AFR	0	eQTL
rs10135130	0.1348	0.1262	AFR	-0.00860000000000005	eQTL
rs12590846	0	0	AFR	0	eQTL
rs12590846	0.000700000000000034	0.1174	AFR	0.1167	eQTL
rs4983425	0.039	0.3356	AFR	0.2966	eQTL
rs4983425	0	0	AFR	0	eQTL
rs17115527	0.0008818	0.111	AFR	0.1101182	eQTL
rs74005227	0.05027	0.1347	AFR	0.08443	eQTL
rs1025989	0	0	AFR	0	eQTL
rs1025989	0.07519	0.4545	AFR	0.37931	eQTL
rs7181145	0.4758	0.3613	AFR	-0.1145	eQTL
rs17817955	0.4176	0.101	AFR	-0.3166	eQTL
rs16964103	0	0	AFR	0	eQTL
rs16964103	0.07719	0.1039	AFR	0.02671	eQTL
rs74011722	0.0001471	0.02281	AFR	0.0226629	eQTL
rs113296343	0.00122	0.09197	AFR	0.09075	eQTL
rs1814323	0.3185	0.1344	AFR	-0.1841	eQTL
rs1814323	0	0	AFR	0	eQTL
rs3862143	0	0	AFR	0	eQTL
rs3862143	0.1776	0.2618	AFR	0.0842000000000001	eQTL
rs146530548	0.0004998	0.1175	AFR	0.1170002	eQTL
rs78919507	0.03986	0.02797	AFR	-0.01189	eQTL
rs78919507	0	2.416e-05	AFR	2.416e-05	eQTL
rs1902594	0	0	AFR	0	eQTL
rs1902594	0.4774	0.2592	AFR	-0.2182	eQTL
rs75879128	0.000927	0.2869	AFR	0.285973	eQTL
rs3794543	0.1578	0.0682	AFR	-0.0896	eQTL
rs16974861	0.375	0.2325	AFR	-0.1425	eQTL
rs2290980	0	0	AFR	0	eQTL
rs2290980	0.05892	0.03063	AFR	-0.02829	eQTL
rs114399395	0.0008238	0.1044	AFR	0.1035762	eQTL
rs114399395	0	4.841e-05	AFR	4.841e-05	eQTL
rs12050786	0.03764	0.1417	AFR	0.10406	eQTL
rs12438638	0.4034	0.3203	AFR	-0.0831	eQTL
rs5019240	0.000199999999999978	0.0499000000000001	AFR	0.0497000000000001	eQTL
rs5019240	0	0	AFR	0	eQTL
rs11072233	0.3974	0.4208	AFR	0.0234	eQTL
rs11072233	0	0	AFR	0	eQTL
rs12442048	0.1968	0.07977	AFR	-0.11703	eQTL
rs12442048	1.471e-05	0	AFR	-1.471e-05	eQTL
rs59975112	0.2671	0.4646	AFR	0.1975	eQTL
rs12901906	0.0742	0.3005	AFR	0.2263	eQTL
rs12901906	0	0	AFR	0	eQTL
rs351224	0.4496	0.4163	AFR	-0.0333	eQTL
rs351224	0	0	AFR	0	eQTL
rs4363830	0.1626	0.1937	AFR	0.0311	eQTL
rs4363830	0	0	AFR	0	eQTL
rs113684926	0.00025	0.07898	AFR	0.07873	eQTL
rs143696102	0.0001324	0.0375	AFR	0.0373676	eQTL
rs140969724	8.823e-05	0.02723	AFR	0.02714177	eQTL
rs74024413	0.0002793	0.05501	AFR	0.0547307	eQTL
rs11856431	0	0.000145	AFR	0.000145	eQTL
rs11856431	0.344	0.4161	AFR	0.0721000000000001	eQTL
rs35107739	0.2175	0.08558	AFR	-0.13192	eQTL
rs148326269	0.0001029	0.02838	AFR	0.0282771	eQTL
rs7179695	0	0	AFR	0	eQTL
rs7179695	0.0004892	0.09977	AFR	0.0992808	eQTL
rs9329363	0	0	AFR	0	eQTL
rs9329363	0.2623	0.3873	AFR	0.125	eQTL
rs1507119	5.879e-05	0.02485	AFR	0.02479121	eQTL
rs1507119	0	0	AFR	0	eQTL
rs11852748	0.0006614	0.04107	AFR	0.0404086	eQTL
rs11852748	0.0001176	7.238e-05	AFR	-4.522e-05	eQTL
rs111410528	0.0001764	0.02699	AFR	0.0268136	eQTL
rs111410528	0	0	AFR	0	eQTL
rs37816	0.2681	0.2285	AFR	-0.0396	eQTL
rs116369169	0.0003823	0.07972	AFR	0.0793377	eQTL
rs129993	0.005189	0.3305	AFR	0.325311	eQTL
rs75074968	0.03719	0.08158	AFR	0.04439	eQTL
rs114570049	0.02207	0.06366	AFR	0.04159	eQTL
rs114570049	0	0	AFR	0	eQTL
rs187204454	2.943e-05	0.01011	AFR	0.01008057	eQTL
rs9932138	0.2905	0.3933	AFR	0.1028	eQTL
rs9932138	0	0	AFR	0	eQTL
rs116666375	0.0002351	0.08555	AFR	0.0853149	eQTL
rs11640376	8.82e-05	0.0001691	AFR	8.09e-05	eQTL
rs11640376	0.113	0.2107	AFR	0.0977	eQTL
rs147058145	0.06203	0.08036	AFR	0.01833	eQTL
rs7186346	0.1981	0.3417	AFR	0.1436	eQTL
rs8061600	0	0	AFR	0	eQTL
rs8061600	0.04027	0.01486	AFR	-0.02541	eQTL
rs7201795	0.0003234	0.06461	AFR	0.0642866	eQTL
rs115482430	0.0002207	0.06684	AFR	0.0666193	eQTL
rs115482430	0	0	AFR	0	eQTL
rs13332188	0.0006762	0.02948	AFR	0.0288038	eQTL
rs8062405	0.3926	0.2825	AFR	-0.1101	eQTL
rs145125753	5.891e-05	0.02469	AFR	0.02463109	eQTL
rs146747013	8.819e-05	0.02848	AFR	0.02839181	eQTL
rs7197804	0	0	AFR	0	eQTL
rs7197804	0.0312	0.3833	AFR	0.3521	eQTL
rs140423658	0.0001029	0.02863	AFR	0.0285271	eQTL
rs148403271	1.47e-05	0.01338	AFR	0.0133653	eQTL
rs148403271	0	0	AFR	0	eQTL
rs115283738	0.0009702	0.03021	AFR	0.0292398	eQTL
rs79758799	4.409e-05	0.04812	AFR	0.04807591	eQTL
rs116161559	0.0001617	0.06119	AFR	0.0610283	eQTL
rs146174632	1.477e-05	0.01615	AFR	0.01613523	eQTL
rs7197708	0	0	AFR	0	eQTL
rs7197708	0.1631	0.4309	AFR	0.2678	eQTL
rs363206	0.0719	0.4886	AFR	0.4167	eQTL
rs71647882	8.82e-05	0.065	AFR	0.0649118	eQTL
rs9931407	0.03202	0.3532	AFR	0.32118	eQTL
rs8053031	0.0321	0.3593	AFR	0.3272	eQTL
rs112688299	0.0005586	0.1433	AFR	0.1427414	eQTL
rs72791112	0.1609	0.03106	AFR	-0.12984	eQTL
rs72791112	0	0	AFR	0	eQTL
rs4788621	0.3744	0.329	AFR	-0.0454000000000001	eQTL
rs37591	0.0185999999999999	0.0795	AFR	0.0609000000000001	eQTL
rs37591	0	0	AFR	0	eQTL
rs2641803	0.01639	0.07662	AFR	0.06023	eQTL
rs16941533	0	0	AFR	0	eQTL
rs16941533	0.1084	0.4375	AFR	0.3291	eQTL
rs8044479	0.3531	0.1817	AFR	-0.1714	eQTL
rs8044479	1.471e-05	0	AFR	-1.471e-05	eQTL
rs2966073	0.091	0.0877	AFR	-0.00329999999999997	eQTL
rs2966073	0	0	AFR	0	eQTL
rs74512572	0.006659	0.1675	AFR	0.160841	eQTL
rs74512572	0	0	AFR	0	eQTL
rs115250840	0.000338	0.01387	AFR	0.013532	eQTL
rs73254912	1.47e-05	0	AFR	-1.47e-05	eQTL
rs73254912	0.0007498	0.1584	AFR	0.1576502	eQTL
rs9940965	4.409e-05	0	AFR	-4.409e-05	eQTL
rs9940965	0.0822000000000001	0.0741000000000001	AFR	-0.0081	eQTL
rs9940965	0	0	AFR	0	eQTL
rs113680582	5.882e-05	0.03276	AFR	0.03270118	eQTL
rs7206546	1.494e-05	0	AFR	-1.494e-05	eQTL
rs7206546	0.4267	0.1889	AFR	-0.2378	eQTL
rs12603057	0	0	AFR	0	eQTL
rs12603057	0.3607	0.4413	AFR	0.0806	eQTL
rs162256	0	0	AFR	0	eQTL
rs162256	0.3976	0.4875	AFR	0.0899	eQTL
rs3829957	0	2.417e-05	AFR	2.417e-05	eQTL
rs3829957	0.1972	0.1801	AFR	-0.0171	eQTL
rs2567847	0.285	0.05847	AFR	-0.22653	eQTL
rs2567847	1.475e-05	0	AFR	-1.475e-05	eQTL
rs1050390	0.2234	0.128	AFR	-0.0954	eQTL
rs6502861	0.2276	0.4505	AFR	0.2229	eQTL
rs2302764	0	0	AFR	0	eQTL
rs2302764	0.1615	0.1076	AFR	-0.0539	eQTL
rs3027164	0.0889	0.1885	AFR	0.0996	eQTL
rs3027164	0	0	AFR	0	eQTL
rs904168	0.2343	0.4665	AFR	0.2322	eQTL
rs632078	0.0001768	0	AFR	-0.0001768	eQTL
rs632078	0.3185	0.4473	AFR	0.1288	eQTL
rs59273728	0.0005585	0.0656	AFR	0.0650415	eQTL
rs73261414	0.0007055	0.09182	AFR	0.0911145	eQTL
rs11869897	0	0	AFR	0	eQTL
rs11869897	0.1873	0.2761	AFR	0.0888	eQTL
rs60661743	0.0003087	0.02715	AFR	0.0268413	eQTL
rs144438801	0.0001323	0.03359	AFR	0.0334577	eQTL
rs144438801	0	0	AFR	0	eQTL
rs8077793	0.0001911	0.04482	AFR	0.0446289	eQTL
rs75866373	0.0001912	0.03523	AFR	0.0350388	eQTL
rs140498413	0.0002352	0.05554	AFR	0.0553048	eQTL
rs6505100	0.0002205	0.05754	AFR	0.0573195	eQTL
rs150498925	0.0007467	0.1867	AFR	0.1859533	eQTL
rs2054848	0.0001029	0.08478	AFR	0.0846771	eQTL
rs2054848	0	4.827e-05	AFR	4.827e-05	eQTL
rs16965628	0.06395	0.3167	AFR	0.25275	eQTL
rs8067814	0.0004263	0.1091	AFR	0.1086737	eQTL
rs9906951	0	0	AFR	0	eQTL
rs9906951	0.4934	0.4011	AFR	-0.0923	eQTL
rs67401513	0	0	AFR	0	eQTL
rs67401513	0.1701	0.455	AFR	0.2849	eQTL
rs79622924	5.882e-05	0.01953	AFR	0.01947118	eQTL
rs35983505	0	0	AFR	0	eQTL
rs35983505	0.1306	0.07269	AFR	-0.05791	eQTL
rs17568924	0	0	AFR	0	eQTL
rs17568924	0.1252	0.0812	AFR	-0.044	eQTL
rs138933329	0.0002351	0.03433	AFR	0.0340949	eQTL
rs4986670	0.1021	0.02327	AFR	-0.07883	eQTL
rs168395	0.0003824	0.1242	AFR	0.1238176	eQTL
rs73983445	0	0	AFR	0	eQTL
rs73983445	4.409e-05	0.01377	AFR	0.01372591	eQTL
rs11079016	0.1555	0.08642	AFR	-0.06908	eQTL
rs180955478	7.349e-05	0.02021	AFR	0.02013651	eQTL
rs180955478	1.47e-05	2.414e-05	AFR	9.44e-06	eQTL
rs9892506	0.003322	0.408	AFR	0.404678	eQTL
rs535041	0.000900000000000012	0.2223	AFR	0.2214	eQTL
rs8176196	0.3413	0.3118	AFR	-0.0295	eQTL
rs8176196	0	0	AFR	0	eQTL
rs10438784	0.0001029	0.02041	AFR	0.0203071	eQTL
rs147577293	0.1787	0.04978	AFR	-0.12892	eQTL
rs8078309	0	0	AFR	0	eQTL
rs8078309	0.4096	0.2397	AFR	-0.1699	eQTL
rs73346004	0.0003088	0.1421	AFR	0.1417912	eQTL
rs116081337	7.385e-05	0.02734	AFR	0.02726615	eQTL
rs4605213	0.3498	0.161	AFR	-0.1888	eQTL
rs11652338	0	0	AFR	0	eQTL
rs11652338	0.3134	0.1438	AFR	-0.1696	eQTL
rs149139263	7.352e-05	0.01508	AFR	0.01500648	eQTL
rs7212455	0	0	AFR	0	eQTL
rs7212455	0.3476	0.4185	AFR	0.0709	eQTL
rs28583799	7.35e-05	0.03162	AFR	0.0315465	eQTL
rs12603614	0.359	0.1838	AFR	-0.1752	eQTL
rs12603614	0	0	AFR	0	eQTL
rs11653993	0.13	0.04718	AFR	-0.08282	eQTL
rs4790893	0	0	AFR	0	eQTL
rs4790893	0.4469	0.2332	AFR	-0.2137	eQTL
rs58452744	0.05205	0.0672	AFR	0.01515	eQTL
rs78653372	0.0002351	0.07357	AFR	0.0733349	eQTL
rs78653372	0	0	AFR	0	eQTL
rs4789694	0	0	AFR	0	eQTL
rs4789694	0.2265	0.1734	AFR	-0.0531	eQTL
rs35710611	8.821e-05	0.06757	AFR	0.06748179	eQTL
rs3786356	0.2006	0.03701	AFR	-0.16359	eQTL
rs4798523	0	2.413e-05	AFR	2.413e-05	eQTL
rs4798523	0.01167	0.04711	AFR	0.03544	eQTL
rs7244020	0.000545	0.08627	AFR	0.085725	eQTL
rs505062	0.3751	0.2366	AFR	-0.1385	eQTL
rs505062	0	0	AFR	0	eQTL
rs115000710	0.0004704	0.1189	AFR	0.1184296	eQTL
rs412868	0	0	AFR	0	eQTL
rs412868	0.4282	0.3567	AFR	-0.0715	eQTL
rs377915	0.4893	0.2812	AFR	-0.2081	eQTL
rs75134815	5.882e-05	0.04907	AFR	0.04901118	eQTL
rs144668551	1.472e-05	0.02837	AFR	0.02835528	eQTL
rs116708875	0.0001764	0.03667	AFR	0.0364936	eQTL
rs948434	0.1177	0.4096	AFR	0.2919	eQTL
rs11659311	0	0	AFR	0	eQTL
rs11659311	0.3967	0.2268	AFR	-0.1699	eQTL
rs276926	0.1941	0.2081	AFR	0.014	eQTL
rs276926	0	0	AFR	0	eQTL
rs67925625	0.1793	0.14	AFR	-0.0393	eQTL
rs67925625	1.472e-05	0	AFR	-1.472e-05	eQTL
rs59209619	0.0004415	0.09868	AFR	0.0982385	eQTL
rs8085750	1.471e-05	0	AFR	-1.471e-05	eQTL
rs8085750	0.4992	0.3191	AFR	-0.1801	eQTL
rs16952848	0.07786	0.03224	AFR	-0.04562	eQTL
rs116539583	8.819e-05	0.03351	AFR	0.03342181	eQTL
rs116138792	2.94e-05	0.02104	AFR	0.0210106	eQTL
rs664075	0.2818	0.2302	AFR	-0.0516	eQTL
rs146876963	4.409e-05	0.02138	AFR	0.02133591	eQTL
rs8089032	0.00190000000000001	0.0804	AFR	0.0785	eQTL
rs8089032	0	0	AFR	0	eQTL
rs8095893	0.2679	0.2322	AFR	-0.0357000000000001	eQTL
rs8095893	0	0	AFR	0	eQTL
rs142274670	0.0002352	0.06576	AFR	0.0655248	eQTL
rs116185365	5.881e-05	0.01832	AFR	0.01826119	eQTL
rs112084779	0.0001764	0.04903	AFR	0.0488536	eQTL
rs115910217	0.0001323	0.04179	AFR	0.0416577	eQTL
rs57664905	8.817e-05	0.03652	AFR	0.03643183	eQTL
rs148438559	4.41e-05	0.01773	AFR	0.0176859	eQTL
rs7250903	0.01073	0.0792	AFR	0.06847	eQTL
rs7250903	0	0	AFR	0	eQTL
rs1963578	0.1214	0.3644	AFR	0.243	eQTL
rs1963578	0	0	AFR	0	eQTL
rs73030508	0	0	AFR	0	eQTL
rs73030508	0.1215	0.3634	AFR	0.2419	eQTL
rs62123032	0	0	AFR	0	eQTL
rs62123032	0.03748	0.06133	AFR	0.02385	eQTL
rs6511423	0.4515	0.3006	AFR	-0.1509	eQTL
rs6511423	0	0	AFR	0	eQTL
rs10411795	0.0001617	0.07787	AFR	0.0777083	eQTL
rs7249757	0	0	AFR	0	eQTL
rs7249757	0.0807	0.0652	AFR	-0.0155	eQTL
rs7249757	7.349e-05	0	AFR	-7.349e-05	eQTL
rs114147822	0	0	AFR	0	eQTL
rs114147822	4.409e-05	0.0252	AFR	0.02515591	eQTL
rs7252325	0.1607	0.4138	AFR	0.2531	eQTL
rs186028840	0	0	AFR	0	eQTL
rs186028840	7.386e-05	0.03008	AFR	0.03000614	eQTL
rs682287	0.1577	0.1922	AFR	0.0345	eQTL
rs76452326	0.0001617	0.05374	AFR	0.0535783	eQTL
rs3922314	0.4198	0.4846	AFR	0.0648	eQTL
rs234309	0.03708	0.4522	AFR	0.41512	eQTL
rs73047073	0	0	AFR	0	eQTL
rs73047073	0.1699	0.09549	AFR	-0.07441	eQTL
rs114690043	7.348e-05	0.02167	AFR	0.02159652	eQTL
rs141725621	4.41e-05	0.01853	AFR	0.0184859	eQTL
rs141725621	1.47e-05	0	AFR	-1.47e-05	eQTL
rs6509142	0	2.424e-05	AFR	2.424e-05	eQTL
rs6509142	0.04749	0.3233	AFR	0.27581	eQTL
rs16979124	0.002822	0.2269	AFR	0.224078	eQTL
rs142990825	5.883e-05	0.01739	AFR	0.01733117	eQTL
rs61168282	0.0001029	0.02583	AFR	0.0257271	eQTL
rs16972441	0.01105	0.2516	AFR	0.24055	eQTL
rs73943517	0.1015	0.2045	AFR	0.103	eQTL
rs274867	0.3763	0.392	AFR	0.0157	eQTL
rs274867	0	0	AFR	0	eQTL
rs142442829	8.822e-05	0.03405	AFR	0.03396178	eQTL
rs9749416	0.2623	0.4145	AFR	0.1522	eQTL
rs9304686	0	0	AFR	0	eQTL
rs9304686	0.4952	0.4462	AFR	-0.049	eQTL
rs8113620	0	0	AFR	0	eQTL
rs8113620	0.4538	0.137	AFR	-0.3168	eQTL
rs150959202	0.0002059	0.03105	AFR	0.0308441	eQTL
rs139165066	4.409e-05	0.024	AFR	0.02395591	eQTL
rs35505839	0.1724	0.04789	AFR	-0.12451	eQTL
rs116669745	4.427e-05	0.03885	AFR	0.03880573	eQTL
rs116669745	0	0	AFR	0	eQTL
rs7247430	0.3552	0.1272	AFR	-0.228	eQTL
rs7247430	0	0	AFR	0	eQTL
rs28526132	0.0001323	0.09017	AFR	0.0900377	eQTL
rs34524763	1.471e-05	0	AFR	-1.471e-05	eQTL
rs34524763	0.1262	0.1763	AFR	0.0501	eQTL
rs75250695	0.0006649	0.01713	AFR	0.0164651	eQTL
rs8111661	0.4709	0.3724	AFR	-0.0985	eQTL
rs8111661	2.941e-05	0	AFR	-2.941e-05	eQTL
rs11671113	0	0	AFR	0	eQTL
rs11671113	0.4915	0.2195	AFR	-0.272	eQTL
rs77703343	0.1267	0.05859	AFR	-0.06811	eQTL
rs12477766	0.3119	0.3399	AFR	0.028	eQTL
rs12477766	0	0	AFR	0	eQTL
rs807624	0	0	AFR	0	eQTL
rs807624	0.3411	0.2811	AFR	-0.06	eQTL
rs56818101	0.07596	0.1834	AFR	0.10744	eQTL
rs2555082	0	9.663e-05	AFR	9.663e-05	eQTL
rs2555082	0.006262	0.244	AFR	0.237738	eQTL
rs13385323	0.04516	0.1201	AFR	0.07494	eQTL
rs17041836	0.0008233	0.2251	AFR	0.2242767	eQTL
rs17041836	0.01685	0.003505	AFR	-0.013345	eQTL
rs1134516	0.159	0.1297	AFR	-0.0293	eQTL
rs73920342	4.409e-05	0.02548	AFR	0.02543591	eQTL
rs115536077	2.94e-05	0.01124	AFR	0.0112106	eQTL
rs17006046	8.819e-05	0.04547	AFR	0.04538181	eQTL
rs72857223	2.941e-05	0.01688	AFR	0.01685059	eQTL
rs115406342	0.0229	0.02803	AFR	0.00513	eQTL
rs111562198	5.895e-05	0.03209	AFR	0.03203105	eQTL
rs10197011	0.3973	0.2199	AFR	-0.1774	eQTL
rs10197011	0	0	AFR	0	eQTL
rs150019791	0.001047	0.06875	AFR	0.067703	eQTL
rs111545661	0.001294	0.03248	AFR	0.031186	eQTL
rs10519207	0.06646	0.04863	AFR	-0.01783	eQTL
rs10519207	0	0	AFR	0	eQTL
rs75834909	5.881e-05	0.01461	AFR	0.01455119	eQTL
rs925147	0	0	AFR	0	eQTL
rs925147	0.0962	0.135	AFR	0.0388000000000001	eQTL
rs112313505	8.827e-05	0	AFR	-8.827e-05	eQTL
rs112313505	0.000309	0.04401	AFR	0.043701	eQTL
rs145082655	5.879e-05	0.0123	AFR	0.01224121	eQTL
rs146875943	0.000103	0.04938	AFR	0.049277	eQTL
rs13397042	0	0	AFR	0	eQTL
rs13397042	0.06426	0.2546	AFR	0.19034	eQTL
rs140150171	0	0	AFR	0	eQTL
rs140150171	5.881e-05	0.01665	AFR	0.01659119	eQTL
rs192544159	1.474e-05	0.006452	AFR	0.00643726	eQTL
rs4240199	0	0	AFR	0	eQTL
rs4240199	0.4066	0.2199	AFR	-0.1867	eQTL
rs78908173	0.0001029	0.01871	AFR	0.0186071	eQTL
rs72946030	0.0001176	0.02186	AFR	0.0217424	eQTL
rs17119606	0	0	AFR	0	eQTL
rs17119606	0.0005584	0.072	AFR	0.0714416	eQTL
rs142094290	1.47e-05	0.01482	AFR	0.0148053	eQTL
rs142094290	0	0	AFR	0	eQTL
rs142094290	0	2.414e-05	AFR	2.414e-05	eQTL
rs1955393	0.4317	0.4448	AFR	0.0131	eQTL
rs17022629	0	0	AFR	0	eQTL
rs17022629	0.4145	0.4529	AFR	0.0384	eQTL
rs80014467	7.349e-05	0.02888	AFR	0.02880651	eQTL
rs4851331	0.1017	0.3008	AFR	0.1991	eQTL
rs141746423	2.939e-05	0.01173	AFR	0.01170061	eQTL
rs11695110	0	0	AFR	0	eQTL
rs11695110	0.3323	0.2093	AFR	-0.123	eQTL
rs76696202	0	2.415e-05	AFR	2.415e-05	eQTL
rs76696202	0.0002499	0.07769	AFR	0.0774401	eQTL
rs76696202	4.41e-05	0	AFR	-4.41e-05	eQTL
rs1530104	0.3712	0.1858	AFR	-0.1854	eQTL
rs1530104	0	0	AFR	0	eQTL
rs13392284	0.2083	0.37	AFR	0.1617	eQTL
rs13392284	0	0	AFR	0	eQTL
rs16847317	0.1806	0.08423	AFR	-0.09637	eQTL
rs16847317	0	0	AFR	0	eQTL
rs3754692	0.2569	0.2649	AFR	0.00800000000000001	eQTL
rs77906705	0.0001176	0.03239	AFR	0.0322724	eQTL
rs77906705	0	0	AFR	0	eQTL
rs13405877	0.0009409	0.06155	AFR	0.0606091	eQTL
rs73040802	1.471e-05	0	AFR	-1.471e-05	eQTL
rs73040802	0.01711	0.2233	AFR	0.20619	eQTL
rs74537258	0.0001323	0.06145	AFR	0.0613177	eQTL
rs4894114	0.2426	0.175	AFR	-0.0676	eQTL
rs77593154	0	0	AFR	0	eQTL
rs77593154	0.0006617	0.1416	AFR	0.1409383	eQTL
rs62185593	0.2245	0.2054	AFR	-0.0191	eQTL
rs10187815	8.844e-05	0	AFR	-8.844e-05	eQTL
rs10187815	0.3265	0.1644	AFR	-0.1621	eQTL
rs10187815	0	0	AFR	0	eQTL
rs10180815	0.0365	0.2383	AFR	0.2018	eQTL
rs28365797	0	0	AFR	0	eQTL
rs28365797	0.1794	0.2301	AFR	0.0507	eQTL
rs113652864	0	0	AFR	0	eQTL
rs113652864	0.0002498	0.06774	AFR	0.0674902	eQTL
rs10932229	0.0223	0.3975	AFR	0.3752	eQTL
rs10932229	0	0	AFR	0	eQTL
rs73074755	0.3504	0.1799	AFR	-0.1705	eQTL
rs61291087	0.002528	0.07528	AFR	0.072752	eQTL
rs17832175	0.07766	0.0765	AFR	-0.00116000000000001	eQTL
rs7608095	0	0	AFR	0	eQTL
rs7608095	0.3519	0.418	AFR	0.0661	eQTL
rs4450545	0.002279	0.2824	AFR	0.280121	eQTL
rs73987202	0.0004296	0.2073	AFR	0.2068704	eQTL
rs6758451	0.000499999999999945	0.0528999999999999	AFR	0.0524	eQTL
rs6758451	0	0	AFR	0	eQTL
rs2970970	0.1712	0.3777	AFR	0.2065	eQTL
rs112048080	7.349e-05	0.01803	AFR	0.01795651	eQTL
rs112048080	1.47e-05	0	AFR	-1.47e-05	eQTL
rs74692684	0.0009557	0.3093	AFR	0.3083443	eQTL
rs11891487	0.0004118	0.134	AFR	0.1335882	eQTL
rs144963187	1.47e-05	0.01857	AFR	0.0185553	eQTL
rs111226114	0.0002971	0.07653	AFR	0.0762329	eQTL
rs111226114	0	2.508e-05	AFR	2.508e-05	eQTL
rs116515292	0	0	AFR	0	eQTL
rs116515292	0.0003674	0.02341	AFR	0.0230426	eQTL
rs10166966	0.123	0.1855	AFR	0.0625	eQTL
rs10166966	0	0	AFR	0	eQTL
rs143486056	0.001308	0.01691	AFR	0.015602	eQTL
rs115016289	7.349e-05	0.01903	AFR	0.01895651	eQTL
rs4854044	0.4717	0.1	AFR	-0.3717	eQTL
rs115110323	0	2.412e-05	AFR	2.412e-05	eQTL
rs115110323	0.0001323	0.0453	AFR	0.0451677	eQTL
rs145390099	8.858e-05	0.03213	AFR	0.03204142	eQTL
rs79791518	0.1187	0.0221	AFR	-0.0966	eQTL
rs76798668	0.0001029	0.04687	AFR	0.0467671	eQTL
rs73077574	0.2297	0.04858	AFR	-0.18112	eQTL
rs76288577	0.0002205	0.06358	AFR	0.0633595	eQTL
rs6105981	0.02728	0.0244	AFR	-0.00288	eQTL
rs6119769	0.023	0.2564	AFR	0.2334	eQTL
rs6061015	0	0	AFR	0	eQTL
rs6061015	0.3432	0.4273	AFR	0.0841	eQTL
rs8122133	0.0005148	0.1992	AFR	0.1986852	eQTL
rs55893601	0.0001764	0.0693	AFR	0.0691236	eQTL
rs73277243	0.04914	0.1857	AFR	0.13656	eQTL
rs6064791	0.3029	0.256	AFR	-0.0469	eQTL
rs11697320	0.04878	0.1389	AFR	0.09012	eQTL
rs6104074	5.879e-05	0.0196	AFR	0.01954121	eQTL
rs2233096	8.819e-05	0.04524	AFR	0.04515181	eQTL
rs2233096	0	0	AFR	0	eQTL
rs73305931	0	2.412e-05	AFR	2.412e-05	eQTL
rs73305931	0.01101	0.09519	AFR	0.08418	eQTL
rs74782444	0.0001323	0.04851	AFR	0.0483777	eQTL
rs6096091	0.254	0.4613	AFR	0.2073	eQTL
rs6096091	0	0	AFR	0	eQTL
rs6024544	0.001823	0.3713	AFR	0.369477	eQTL
rs79577654	0.008393	0.02897	AFR	0.020577	eQTL
rs914464	0	0	AFR	0	eQTL
rs914464	0.3082	0.4228	AFR	0.1146	eQTL
rs111952117	4.409e-05	0.02553	AFR	0.02548591	eQTL
rs114075500	0.0001323	0.04351	AFR	0.0433777	eQTL
rs114075500	0	0	AFR	0	eQTL
rs77972460	0.0001618	0.0573	AFR	0.0571382	eQTL
rs73189206	0.2709	0.1029	AFR	-0.168	eQTL
rs73189206	0	0	AFR	0	eQTL
rs145410216	0.0003675	0.03794	AFR	0.0375725	eQTL
rs60763484	0.0001927	0.06474	AFR	0.0645473	eQTL
rs60763484	0	2.454e-05	AFR	2.454e-05	eQTL
rs74388808	0.0437	0.09163	AFR	0.04793	eQTL
rs75507131	0.0004262	0.05182	AFR	0.0513938	eQTL
rs75507131	0	2.412e-05	AFR	2.412e-05	eQTL
rs5992174	0.07528	0.2064	AFR	0.13112	eQTL
rs2154593	0.3846	0.4505	AFR	0.0659	eQTL
rs7290696	0.2449	0.05678	AFR	-0.18812	eQTL
rs5994509	0	0.0001709	AFR	0.0001709	eQTL
rs5994509	0.02276	0.1439	AFR	0.12114	eQTL
rs16999224	0.02101	0.2125	AFR	0.19149	eQTL
rs2413547	0	0	AFR	0	eQTL
rs2413547	0.2978	0.2892	AFR	-0.0086	eQTL
rs117103224	0	0	AFR	0	eQTL
rs17002007	0.0003674	0.06805	AFR	0.0676826	eQTL
rs13815	1.471e-05	4.836e-05	AFR	3.365e-05	eQTL
rs13815	0.3188	0.2784	AFR	-0.0404	eQTL
rs67418047	0	0	AFR	0	eQTL
rs67418047	0.03905	0.05388	AFR	0.01483	eQTL
rs73436221	7.349e-05	0.03269	AFR	0.03261651	eQTL
rs114226173	1.47e-05	0	AFR	-1.47e-05	eQTL
rs114226173	0	0	AFR	0	eQTL
rs114226173	0.0002058	0.04182	AFR	0.0416142	eQTL
rs148077698	0.0002205	0.02411	AFR	0.0238895	eQTL
rs8137478	0	0	AFR	0	eQTL
rs8137478	0.05254	0.1388	AFR	0.08626	eQTL
rs76153910	8.832e-05	0.03803	AFR	0.03794168	eQTL
rs17194266	0.07172	0.03089	AFR	-0.04083	eQTL
rs6443091	0	0	AFR	0	eQTL
rs6443091	0.4452	0.3854	AFR	-0.0598	eQTL
rs12487177	0	0	AFR	0	eQTL
rs12487177	0.213	0.4115	AFR	0.1985	eQTL
rs144961070	8.823e-05	0.02102	AFR	0.02093177	eQTL
rs13315693	0.0003529	0.09061	AFR	0.0902571	eQTL
rs6804329	0.1525	0.1155	AFR	-0.037	eQTL
rs74341935	0.07873	0.07194	AFR	-0.00678999999999999	eQTL
rs72850862	7.348e-05	0.03033	AFR	0.03025652	eQTL
rs113281775	0.1108	0.2165	AFR	0.1057	eQTL
rs113281775	0	0	AFR	0	eQTL
rs75112401	0.0009703	0.1777	AFR	0.1767297	eQTL
rs60060947	7.381e-05	0.01636	AFR	0.01628619	eQTL
rs60060947	0.0001624	4.905e-05	AFR	-0.00011335	eQTL
rs187796615	0.000441	0.03573	AFR	0.035289	eQTL
rs9862511	0.0009113	0.1477	AFR	0.1467887	eQTL
rs7630741	0.4589	0.2801	AFR	-0.1788	eQTL
rs139132238	1.47e-05	0.02366	AFR	0.0236453	eQTL
rs4687780	0	0	AFR	0	eQTL
rs4687780	0.1718	0.2845	AFR	0.1127	eQTL
rs11130300	0	0	AFR	0	eQTL
rs11130300	0.000162	0.03147	AFR	0.031308	eQTL
rs379462	0.001044	0.2581	AFR	0.257056	eQTL
rs6790314	0.000676	0.1434	AFR	0.142724	eQTL
rs115675918	0.0003969	0.1019	AFR	0.1015031	eQTL
rs4974167	0.2922	0.05696	AFR	-0.23524	eQTL
rs141960748	0.0001471	0.02026	AFR	0.0201129	eQTL
rs1513147	0.1319	0.2225	AFR	0.0906	eQTL
rs17074219	0.2355	0.1656	AFR	-0.0699	eQTL
rs72885602	0.0003528	0.05179	AFR	0.0514372	eQTL
rs2291527	0.04959	0.164	AFR	0.11441	eQTL
rs2291527	0	0	AFR	0	eQTL
rs72894362	0.0004855	0.1132	AFR	0.1127145	eQTL
rs17014198	0.0009555	0.1525	AFR	0.1515445	eQTL
rs116372590	2.939e-05	0.02594	AFR	0.02591061	eQTL
rs73855910	0.003064	0.3659	AFR	0.362836	eQTL
rs6439824	0.1604	0.3434	AFR	0.183	eQTL
rs6439824	0	0	AFR	0	eQTL
rs73144157	0.1165	0.05598	AFR	-0.06052	eQTL
rs793538	0.114	0.08308	AFR	-0.03092	eQTL
rs793538	0	0	AFR	0	eQTL
rs6764854	0	0	AFR	0	eQTL
rs6764854	0.4953	0.3492	AFR	-0.1461	eQTL
rs9837134	0.3324	0.1745	AFR	-0.1579	eQTL
rs79687798	0.004308	0.06473	AFR	0.060422	eQTL
rs62265519	0.2448	0.4079	AFR	0.1631	eQTL
rs75255590	0.004899	0.02415	AFR	0.019251	eQTL
rs75255590	1.471e-05	0	AFR	-1.471e-05	eQTL
rs9840317	0	0	AFR	0	eQTL
rs9840317	0.0312	0.0755	AFR	0.0443	eQTL
rs4688029	0.1293	0.1694	AFR	0.0401	eQTL
rs787202	0	0	AFR	0	eQTL
rs787202	0.2724	0.1421	AFR	-0.1303	eQTL
rs144693368	0.0002355	0.0706	AFR	0.0703645	eQTL
rs191192223	0	0	AFR	0	eQTL
rs191192223	1.47e-05	0.0145	AFR	0.0144853	eQTL
rs72975920	8.817e-05	0.03109	AFR	0.03100183	eQTL
rs76760460	0.001	0.06262	AFR	0.06162	eQTL
rs360701	0.1084	0.2375	AFR	0.1291	eQTL
rs360701	0	4.839e-05	AFR	4.839e-05	eQTL
rs11919100	0.2267	0.4474	AFR	0.2207	eQTL
rs11919100	0	0	AFR	0	eQTL
rs12637749	0.1016	0.4815	AFR	0.3799	eQTL
rs114926220	0.000147	0.0353	AFR	0.035153	eQTL
rs1874056	0.001035	0.2815	AFR	0.280465	eQTL
rs237250	0.4568	0.3101	AFR	-0.1467	eQTL
rs237250	0	0	AFR	0	eQTL
rs148584755	2.939e-05	0.02253	AFR	0.02250061	eQTL
rs344074	0	0	AFR	0	eQTL
rs344074	0.1803	0.4257	AFR	0.2454	eQTL
rs75936762	0	0	AFR	0	eQTL
rs75936762	0.2939	0.09959	AFR	-0.19431	eQTL
rs4680451	0.4732	0.2741	AFR	-0.1991	eQTL
rs974155	0.2227	0.04847	AFR	-0.17423	eQTL
rs4955575	0.2576	0.2283	AFR	-0.0293	eQTL
rs4955575	0	0	AFR	0	eQTL
rs114157432	0.0005879	0.03692	AFR	0.0363321	eQTL
rs114157432	0	0	AFR	0	eQTL
rs34706187	0.1779	0.07458	AFR	-0.10332	eQTL
rs34706187	1.471e-05	0	AFR	-1.471e-05	eQTL
rs73046905	0.0002794	0.1033	AFR	0.1030206	eQTL
rs191731187	5.887e-05	0.0209	AFR	0.02084113	eQTL
rs191731187	0	0.001574	AFR	0.001574	eQTL
rs77368780	0.01613	0.06454	AFR	0.04841	eQTL
rs10937253	0.1688	0.4557	AFR	0.2869	eQTL
rs3905669	0.1685	0.4455	AFR	0.277	eQTL
rs9823512	0.4034	0.3248	AFR	-0.0786	eQTL
rs114630917	0.0001323	0.01695	AFR	0.0168177	eQTL
rs114630917	0	0	AFR	0	eQTL
rs4687130	0	0	AFR	0	eQTL
rs4687130	0.4083	0.2395	AFR	-0.1688	eQTL
rs114255879	7.351e-05	0.0302	AFR	0.03012649	eQTL
rs116124666	0.000147	0.04612	AFR	0.045973	eQTL
rs75698400	0.0002648	0.05387	AFR	0.0536052	eQTL
rs4496536	0.2245	0.1111	AFR	-0.1134	eQTL
rs145211535	0	0	AFR	0	eQTL
rs145211535	0.0001617	0.02458	AFR	0.0244183	eQTL
rs11724359	0.2386	0.2693	AFR	0.0307	eQTL
rs6448353	0.4431	0.2519	AFR	-0.1912	eQTL
rs12498917	0.05711	0.05694	AFR	-0.000170000000000003	eQTL
rs2632694	0	0	AFR	0	eQTL
rs2632694	0.2539	0.2167	AFR	-0.0372	eQTL
rs2220639	0.3927	0.4555	AFR	0.0628	eQTL
rs6821909	0.2467	0.4049	AFR	0.1582	eQTL
rs6821909	1.47e-05	0	AFR	-1.47e-05	eQTL
rs6821909	0	0	AFR	0	eQTL
rs145941920	4.409e-05	0.01676	AFR	0.01671591	eQTL
rs11934389	0.3154	0.3698	AFR	0.0544	eQTL
rs10010188	0.1422	0.1618	AFR	0.0196	eQTL
rs10213333	0.1437	0.1728	AFR	0.0291	eQTL
rs10213333	0	0	AFR	0	eQTL
rs966827	0.2029	0.4558	AFR	0.2529	eQTL
rs966827	0	0	AFR	0	eQTL
rs139436056	0.003131	0.05476	AFR	0.051629	eQTL
rs28711127	0.0915	0.02445	AFR	-0.06705	eQTL
rs111258968	0.0004854	0.1304	AFR	0.1299146	eQTL
rs182761855	0.0002813	0.1561	AFR	0.1558187	eQTL
rs182761855	0	0	AFR	0	eQTL
rs12331580	0.09302	0.04794	AFR	-0.04508	eQTL
rs12331580	1.473e-05	0	AFR	-1.473e-05	eQTL
rs111435096	0.0001031	0.04462	AFR	0.0445169	eQTL
rs9291189	0	0	AFR	0	eQTL
rs9291189	0.1768	0.4359	AFR	0.2591	eQTL
rs11726626	0.1596	0.2384	AFR	0.0788	eQTL
rs11726626	0	0	AFR	0	eQTL
rs1493362	0.2512	0.3588	AFR	0.1076	eQTL
rs113971880	4.409e-05	0.02748	AFR	0.02743591	eQTL
rs147703141	2.94e-05	0.02592	AFR	0.0258906	eQTL
rs10018601	0.4106	0.3353	AFR	-0.0753	eQTL
rs13131174	0	0	AFR	0	eQTL
rs13131174	0.4027	0.448	AFR	0.0453	eQTL
rs1372680	0.1087	0.07166	AFR	-0.03704	eQTL
rs1372680	1.475e-05	0	AFR	-1.475e-05	eQTL
rs1873516	0.3332	0.3517	AFR	0.0185	eQTL
rs1873516	0	0	AFR	0	eQTL
rs6854911	0.1768	0.1905	AFR	0.0137	eQTL
rs6854911	0	0	AFR	0	eQTL
rs6532878	0	0	AFR	0	eQTL
rs6532878	0.1255	0.1179	AFR	-0.00759999999999994	eQTL
rs3017685	0.4162	0.3943	AFR	-0.0219	eQTL
rs11941983	0	0	AFR	0	eQTL
rs11941983	0.4876	0.4459	AFR	-0.0417000000000001	eQTL
rs1352203	0.4024	0.4713	AFR	0.0689	eQTL
rs72904792	0.001367	0.07115	AFR	0.069783	eQTL
rs150488558	2.946e-05	0.01501	AFR	0.01498054	eQTL
rs144212444	0.0001031	0.02958	AFR	0.0294769	eQTL
rs78355201	0.0001176	0.02239	AFR	0.0222724	eQTL
rs74916591	1.47e-05	0.01463	AFR	0.0146153	eQTL
rs72920207	7.358e-05	0.02608	AFR	0.02600642	eQTL
rs13129235	0.1298	0.2635	AFR	0.1337	eQTL
rs1068	0	0	AFR	0	eQTL
rs1068	0.4143	0.2738	AFR	-0.1405	eQTL
rs114371340	8.819e-05	0.02843	AFR	0.02834181	eQTL
rs4619875	0	0	AFR	0	eQTL
rs4619875	0.4037	0.2051	AFR	-0.1986	eQTL
rs3857093	0	0	AFR	0	eQTL
rs3857093	0.2727	0.4744	AFR	0.2017	eQTL
rs9995602	0.001264	0.1419	AFR	0.140636	eQTL
rs72691408	0.05751	0.1244	AFR	0.06689	eQTL
rs7658430	0	0	AFR	0	eQTL
rs7658430	0.477	0.3339	AFR	-0.1431	eQTL
rs5018669	0.4004	0.1249	AFR	-0.2755	eQTL
rs17058476	0.0001912	0.02909	AFR	0.0288988	eQTL
rs75336833	0.0001029	0.04483	AFR	0.0447271	eQTL
rs28725490	0.000121	0.0227	AFR	0.022579	eQTL
rs10026929	0.0003678	0.07816	AFR	0.0777922	eQTL
rs6823018	0.0474	0.3596	AFR	0.3122	eQTL
rs73009724	0.0007058	0.1508	AFR	0.1500942	eQTL
rs73009724	0	0	AFR	0	eQTL
rs7672604	0	0	AFR	0	eQTL
rs7672604	0.2782	0.2779	AFR	-0.000300000000000022	eQTL
rs1545299	0.2783	0.281	AFR	0.00270000000000004	eQTL
rs1545299	0	0	AFR	0	eQTL
rs10004061	0.3565	0.3465	AFR	-0.00999999999999995	eQTL
rs6834462	0.0002793	0.06389	AFR	0.0636107	eQTL
rs140310098	0.0002614	0.03812	AFR	0.0378586	eQTL
rs116567002	4.41e-05	0.01463	AFR	0.0145859	eQTL
rs181479407	0.000103	0.04098	AFR	0.040877	eQTL
rs61350471	0.001764	0.159	AFR	0.157236	eQTL
rs78406088	0.007044	0.2578	AFR	0.250756	eQTL
rs78406088	0	0	AFR	0	eQTL
rs58661561	0.0002205	0.07215	AFR	0.0719295	eQTL
rs58661561	1.47e-05	0	AFR	-1.47e-05	eQTL
rs59595374	0.0203	0.0749	AFR	0.0546	eQTL
rs143871390	0.0001911	0.03096	AFR	0.0307689	eQTL
rs10068719	0.0001911	0.05767	AFR	0.0574789	eQTL
rs10069711	0.4381	0.3516	AFR	-0.0865	eQTL
rs149681430	0.000147	0.01577	AFR	0.015623	eQTL
rs10472209	0.02293	0.1778	AFR	0.15487	eQTL
rs10472209	0	0	AFR	0	eQTL
rs997598	0.000147	0.05671	AFR	0.056563	eQTL
rs113880870	0.000147	0.05576	AFR	0.055613	eQTL
rs78022643	0.0004557	0.06894	AFR	0.0684843	eQTL
rs78022643	0	4.834e-05	AFR	4.834e-05	eQTL
rs73077449	0.001088	0.02272	AFR	0.021632	eQTL
rs73077449	0	0	AFR	0	eQTL
rs3729737	0.001088	0.02238	AFR	0.021292	eQTL
rs12055221	0.2265	0.1775	AFR	-0.049	eQTL
rs12055221	0	0	AFR	0	eQTL
rs72767989	0.1058	0.09573	AFR	-0.01007	eQTL
rs16877553	1.47e-05	0	AFR	-1.47e-05	eQTL
rs16877553	0.0004116	0.03197	AFR	0.0315584	eQTL
rs4397115	0.3993	0.4056	AFR	0.00629999999999997	eQTL
rs4397115	0	0	AFR	0	eQTL
rs72764983	0	0	AFR	0	eQTL
rs72764983	0.3806	0.2484	AFR	-0.1322	eQTL
rs7713831	0.1949	0.3659	AFR	0.171	eQTL
rs77367040	0.0004262	0.07251	AFR	0.0720838	eQTL
rs10942346	0	0	AFR	0	eQTL
rs10942346	0.2467	0.1132	AFR	-0.1335	eQTL
rs10942346	1.471e-05	0	AFR	-1.471e-05	eQTL
rs7720807	0.2161	0.1484	AFR	-0.0677	eQTL
rs138036243	0	0.0221	AFR	0.0221	eQTL
rs141527758	0.0001324	0.0216	AFR	0.0214676	eQTL
rs3095957	0.2088	0.2309	AFR	0.0221	eQTL
rs7704730	0.09716	0.3134	AFR	0.21624	eQTL
rs7704730	1.47e-05	0	AFR	-1.47e-05	eQTL
rs73223916	0.000294	0.1032	AFR	0.102906	eQTL
rs78382366	0.0003968	0.01221	AFR	0.0118132	eQTL
rs10478172	0.0002647	0.04683	AFR	0.0465653	eQTL
rs76465731	0.01712	0.03754	AFR	0.02042	eQTL
rs77564590	0	0	AFR	0	eQTL
rs77564590	0.04407	0.07733	AFR	0.03326	eQTL
rs73785848	0.0003822	0.08166	AFR	0.0812778	eQTL
rs10463891	0	0	AFR	0	eQTL
rs10463891	0.3553	0.3803	AFR	0.025	eQTL
rs10064104	0.3494	0.3929	AFR	0.0435	eQTL
rs10064104	5.882e-05	0	AFR	-5.882e-05	eQTL
rs10064104	0	0	AFR	0	eQTL
rs73791626	0.0004704	0.07218	AFR	0.0717096	eQTL
rs6892844	0.2214	0.2862	AFR	0.0648	eQTL
rs6879095	0.4595	0.2967	AFR	-0.1628	eQTL
rs6879095	0	0	AFR	0	eQTL
rs112248144	0.0004558	0.1506	AFR	0.1501442	eQTL
rs7704225	0.1636	0.1247	AFR	-0.0389	eQTL
rs2431748	0	0	AFR	0	eQTL
rs2431748	0.3857	0.3392	AFR	-0.0465000000000001	eQTL
rs73794456	0.0002499	0.1269	AFR	0.1266501	eQTL
rs1582611	0	0	AFR	0	eQTL
rs1582611	0.3853	0.2611	AFR	-0.1242	eQTL
rs61466660	0.0005293	0.1646	AFR	0.1640707	eQTL
rs61466660	2.941e-05	0	AFR	-2.941e-05	eQTL
rs13154671	0.218	0.1137	AFR	-0.1043	eQTL
rs13154671	0	0	AFR	0	eQTL
rs185522043	4.411e-05	0.02096	AFR	0.02091589	eQTL
rs185522043	8.823e-05	2.418e-05	AFR	-6.405e-05	eQTL
rs139077992	4.409e-05	0.01671	AFR	0.01666591	eQTL
rs115841789	0.0005303	0.01653	AFR	0.0159997	eQTL
rs76916102	0.002176	0.138	AFR	0.135824	eQTL
rs149384381	0.0001617	0.04573	AFR	0.0455683	eQTL
rs13358509	0.0002793	0.1491	AFR	0.1488207	eQTL
rs3850732	0.06598	0.2246	AFR	0.15862	eQTL
rs73800513	0.0001617	0.01708	AFR	0.0169183	eQTL
rs73800513	0	0	AFR	0	eQTL
rs11743857	0.4497	0.2198	AFR	-0.2299	eQTL
rs6883589	0	2.413e-05	AFR	2.413e-05	eQTL
rs6883589	0.212	0.0369	AFR	-0.1751	eQTL
rs6883589	0	0	AFR	0	eQTL
rs192923350	0.0001913	0.05382	AFR	0.0536287	eQTL
rs74317025	1.47e-05	0	AFR	-1.47e-05	eQTL
rs74317025	2.94e-05	0.0186	AFR	0.0185706	eQTL
rs114333513	0	0	AFR	0	eQTL
rs114333513	5.879e-05	0.01967	AFR	0.01961121	eQTL
rs190741408	7.361e-05	0.02125	AFR	0.02117639	eQTL
rs116713032	0.0002058	0.04068	AFR	0.0404742	eQTL
rs116713032	5.879e-05	0	AFR	-5.879e-05	eQTL
rs115036747	5.878e-05	0.02152	AFR	0.02146122	eQTL
rs151469	0.2959	0.4476	AFR	0.1517	eQTL
rs11967088	0.000779	0.355	AFR	0.354221	eQTL
rs9468191	0.0006616	0.1168	AFR	0.1161384	eQTL
rs6926316	0.00963	0.2332	AFR	0.22357	eQTL
rs9461007	0.02105	0.1777	AFR	0.15665	eQTL
rs116150175	0.0002793	0.0541	AFR	0.0538207	eQTL
rs2071303	0	0	AFR	0	eQTL
rs2071303	0.3293	0.3783	AFR	0.049	eQTL
rs11753837	0.09704	0.1295	AFR	0.03246	eQTL
rs77133767	0.003277	0.1018	AFR	0.098523	eQTL
rs200483	0.1079	0.1913	AFR	0.0834	eQTL
rs2200870	0.006973	0.05222	AFR	0.045247	eQTL
rs916403	0.4465	0.291	AFR	-0.1555	eQTL
rs916403	0	0	AFR	0	eQTL
rs139339717	0.000147	0.01879	AFR	0.018643	eQTL
rs187745800	0.0001176	0.01139	AFR	0.0112724	eQTL
rs7773193	0.00460000000000005	0.0835	AFR	0.0789	eQTL
rs146099773	0.0002092	0.01083	AFR	0.0106208	eQTL
rs146099773	0	2.478e-05	AFR	2.478e-05	eQTL
rs140547748	0.002881	0.03324	AFR	0.030359	eQTL
rs115465765	7.35e-05	0.03754	AFR	0.0374665	eQTL
rs150423802	0.0143	0.05738	AFR	0.04308	eQTL
rs150423802	0	0	AFR	0	eQTL
rs3757340	0.2823	0.4461	AFR	0.1638	eQTL
rs3757340	0	0	AFR	0	eQTL
rs115089361	0.0007218	0.02537	AFR	0.0246482	eQTL
rs1043618	1.47e-05	0	AFR	-1.47e-05	eQTL
rs1043618	0.3783	0.2641	AFR	-0.1142	eQTL
rs1043618	0	0.0002898	AFR	0.0002898	eQTL
rs6907322	0.1877	0.319	AFR	0.1313	eQTL
rs6907322	0	0	AFR	0	eQTL
rs7767495	0.0003089	0.03322	AFR	0.0329111	eQTL
rs9469950	0.1437	0.3043	AFR	0.1606	eQTL
rs6912117	0.1977	0.3062	AFR	0.1085	eQTL
rs6912117	0	0	AFR	0	eQTL
rs728218	0	0	AFR	0	eQTL
rs728218	0.4465	0.1783	AFR	-0.2682	eQTL
rs111394390	0.09218	0.07845	AFR	-0.01373	eQTL
rs9367104	0.369	0.2079	AFR	-0.1611	eQTL
rs9333554	0.0001029	0.04413	AFR	0.0440271	eQTL
rs45554536	0.0002378	0.04382	AFR	0.0435822	eQTL
rs7453182	0.0009129	0.1222	AFR	0.1212871	eQTL
rs57085536	0.0001029	0.02493	AFR	0.0248271	eQTL
rs1562908	0.2176	0.4367	AFR	0.2191	eQTL
rs1562908	0	0	AFR	0	eQTL
rs11756483	0.1839	0.03313	AFR	-0.15077	eQTL
rs115040638	1.47e-05	0.01221	AFR	0.0121953	eQTL
rs75079216	0.00025	0.08003	AFR	0.07978	eQTL
rs112055245	0.0001029	0.02768	AFR	0.0275771	eQTL
rs9386830	0.2243	0.3598	AFR	0.1355	eQTL
rs138356980	0.01718	0.06424	AFR	0.04706	eQTL
rs9488369	0.4154	0.3998	AFR	-0.0156	eQTL
rs9488369	0	0.0007739	AFR	0.0007739	eQTL
rs1416189	0.06308	0.1623	AFR	0.09922	eQTL
rs1416189	0	0	AFR	0	eQTL
rs13194714	0.4019	0.3358	AFR	-0.0661	eQTL
rs140005014	4.409e-05	0.01132	AFR	0.01127591	eQTL
rs73768672	0.0004264	0.1024	AFR	0.1019736	eQTL
rs9482491	0.0003538	0.09596	AFR	0.0956062	eQTL
rs77879444	0.0001471	0.09018	AFR	0.0900329	eQTL
rs148362783	2.941e-05	0.01483	AFR	0.01480059	eQTL
rs77428360	0	0	AFR	0	eQTL
rs77428360	0.0007058	0.0934	AFR	0.0926942	eQTL
rs146411177	0	0	AFR	0	eQTL
rs146411177	0.000147	0.01807	AFR	0.017923	eQTL
rs116779773	0.0002792	0.03945	AFR	0.0391708	eQTL
rs73614653	0.09403	0.1366	AFR	0.04257	eQTL
rs77668948	0.03244	0.03281	AFR	0.000370000000000002	eQTL
rs4709461	0.3294	0.2601	AFR	-0.0693	eQTL
rs186444740	0.0001631	0.01342	AFR	0.0132569	eQTL
rs186444740	0	0	AFR	0	eQTL
rs9458623	0.05131	0.1063	AFR	0.05499	eQTL
rs9458623	0	0	AFR	0	eQTL
rs9458623	0	7.279e-05	AFR	7.279e-05	eQTL
rs9355566	0.4168	0.1897	AFR	-0.2271	eQTL
rs115405634	0.000147	0.01349	AFR	0.013343	eQTL
rs3093010	0.3334	0.1373	AFR	-0.1961	eQTL
rs141396652	0	0.008688	AFR	0.008688	eQTL
rs141410836	0.0001029	0.06297	AFR	0.0628671	eQTL
rs78335487	0	0	AFR	0	eQTL
rs78335487	0.0004118	0.03477	AFR	0.0343582	eQTL
rs77427170	0.01961	0.1674	AFR	0.14779	eQTL
rs7806550	1.47e-05	0	AFR	-1.47e-05	eQTL
rs7806550	0.03438	0.1728	AFR	0.13842	eQTL
rs10238290	0	0	AFR	0	eQTL
rs10238290	0.1412	0.2237	AFR	0.0825	eQTL
rs79722498	0.0006919	0.04764	AFR	0.0469481	eQTL
rs12701143	0.3058	0.2293	AFR	-0.0765	eQTL
rs1860788	0.06052	0.1266	AFR	0.06608	eQTL
rs182078233	0	0	AFR	0	eQTL
rs182078233	0	0.01407	AFR	0.01407	eQTL
rs867171	0.1134	0.04515	AFR	-0.06825	eQTL
rs74788941	0.09872	0.02221	AFR	-0.07651	eQTL
rs55889071	0.1751	0.4812	AFR	0.3061	eQTL
rs1911759	0.1596	0.1714	AFR	0.0118	eQTL
rs1911759	0	2.417e-05	AFR	2.417e-05	eQTL
rs1032428	0.4922	0.2991	AFR	-0.1931	eQTL
rs1317967	0.001191	0.1853	AFR	0.184109	eQTL
rs7778060	0.0009112	0.1013	AFR	0.1003888	eQTL
rs4298392	1.47e-05	0	AFR	-1.47e-05	eQTL
rs4298392	0.03142	0.185	AFR	0.15358	eQTL
rs113553529	1.47e-05	0	AFR	-1.47e-05	eQTL
rs113553529	2.939e-05	0.02313	AFR	0.02310061	eQTL
rs10262472	0	0	AFR	0	eQTL
rs10262472	0.4128	0.4521	AFR	0.0393000000000001	eQTL
rs10225744	0.4441	0.423	AFR	-0.0211000000000001	eQTL
rs4526300	0.1656	0.351	AFR	0.1854	eQTL
rs73397474	1.47e-05	0.02578	AFR	0.0257653	eQTL
rs73397474	0	0	AFR	0	eQTL
rs149507710	0.0001911	0.04527	AFR	0.0450789	eQTL
rs2525542	0.4525	0.2859	AFR	-0.1666	eQTL
rs4729571	0	0	AFR	0	eQTL
rs4729571	0.4362	0.4346	AFR	-0.00160000000000005	eQTL
rs6948463	0.4553	0.3698	AFR	-0.0855	eQTL
rs35305572	0.0006615	0.09269	AFR	0.0920285	eQTL
rs2402528	0	2.42e-05	AFR	2.42e-05	eQTL
rs2402528	0.04812	0.3318	AFR	0.28368	eQTL
rs79574978	1.47e-05	0.01384	AFR	0.0138253	eQTL
rs73718500	7.349e-05	0.0542	AFR	0.05412651	eQTL
rs55697066	0.02386	0.02764	AFR	0.00378	eQTL
rs55697066	1.47e-05	0	AFR	-1.47e-05	eQTL
rs2237762	0.3835	0.151	AFR	-0.2325	eQTL
rs75423093	0.0006319	0.01756	AFR	0.0169281	eQTL
rs10954267	0.4142	0.4414	AFR	0.0272	eQTL
rs10954267	0	0	AFR	0	eQTL
rs889877	0	0	AFR	0	eQTL
rs889877	0.484	0.3293	AFR	-0.1547	eQTL
rs273936	0.3087	0.2857	AFR	-0.023	eQTL
rs273936	1.471e-05	0	AFR	-1.471e-05	eQTL
rs17169454	0.0002058	0.06869	AFR	0.0684842	eQTL
rs17169454	0	0	AFR	0	eQTL
rs75458585	0.0001323	0.05811	AFR	0.0579777	eQTL
rs75458585	0	4.828e-05	AFR	4.828e-05	eQTL
rs867488	0.252	0.4468	AFR	0.1948	eQTL
rs1731353	0.202	0.2929	AFR	0.0909	eQTL
rs34308016	0	0	AFR	0	eQTL
rs34308016	0.1827	0.0343	AFR	-0.1484	eQTL
rs61698580	1.471e-05	0	AFR	-1.471e-05	eQTL
rs61698580	0.1388	0.09804	AFR	-0.04076	eQTL
rs28564455	0	0	AFR	0	eQTL
rs28564455	0.3563	0.3315	AFR	-0.0248	eQTL
rs150082208	4.41e-05	0.02228	AFR	0.0222359	eQTL
rs2736340	0	0	AFR	0	eQTL
rs2736340	0.2551	0.1384	AFR	-0.1167	eQTL
rs117533147	1.471e-05	0	AFR	-1.471e-05	eQTL
rs117533147	0.01291	0.01476	AFR	0.00185	eQTL
rs1015400	0.07817	0.1481	AFR	0.06993	eQTL
rs2517262	0.202	0.4723	AFR	0.2703	eQTL
rs2517262	0	0	AFR	0	eQTL
rs7013223	0	2.419e-05	AFR	2.419e-05	eQTL
rs7013223	0.3349	0.4193	AFR	0.0844	eQTL
rs112589415	0.0002058	0.02483	AFR	0.0246242	eQTL
rs145695663	2.94e-05	0.01344	AFR	0.0134106	eQTL
rs113243621	0.000147	0.01759	AFR	0.017443	eQTL
rs73570762	0.0002058	0.08555	AFR	0.0853442	eQTL
rs73570762	0	0	AFR	0	eQTL
rs6993105	0.0001764	0.08369	AFR	0.0835136	eQTL
rs6993105	0	0	AFR	0	eQTL
rs4732894	0	0	AFR	0	eQTL
rs4732894	0.3548	0.4755	AFR	0.1207	eQTL
rs2978268	0.3538	0.4511	AFR	0.0972999999999999	eQTL
rs2978268	0	0	AFR	0	eQTL
rs113804915	0.002704	0.2991	AFR	0.296396	eQTL
rs2543608	0.006615	0.1408	AFR	0.134185	eQTL
rs11988332	0.4104	0.466	AFR	0.0556	eQTL
rs11988332	0	0	AFR	0	eQTL
rs11777767	0.00160000000000005	0.2336	AFR	0.232	eQTL
rs11777767	0	0	AFR	0	eQTL
rs1378417	0.03317	0.09388	AFR	0.06071	eQTL
rs34579844	0.02486	0.03312	AFR	0.00826	eQTL
rs35233052	0.06648	0.0326	AFR	-0.03388	eQTL
rs138903715	0	0	AFR	0	eQTL
rs138903715	0.0002794	0.0295	AFR	0.0292206	eQTL
rs142470701	0.0001764	0.03316	AFR	0.0329836	eQTL
rs1021576	0.1355	0.03966	AFR	-0.09584	eQTL
rs6988082	0	0	AFR	0	eQTL
rs6988082	0.05286	0.2016	AFR	0.14874	eQTL
rs6473896	0	0	AFR	0	eQTL
rs6473896	0.01078	0.4554	AFR	0.44462	eQTL
rs79259178	0.1833	0.03627	AFR	-0.14703	eQTL
rs79259178	0	0	AFR	0	eQTL
rs3943823	0.1939	0.2716	AFR	0.0777	eQTL
rs4738864	0	0	AFR	0	eQTL
rs4738864	0.1839	0.1835	AFR	-0.000400000000000011	eQTL
rs73683430	0.0001771	0.03362	AFR	0.0334429	eQTL
rs12675209	0	0	AFR	0	eQTL
rs12675209	0.4072	0.4914	AFR	0.0842	eQTL
rs6472245	0.09465	0.283	AFR	0.18835	eQTL
rs115090504	0.03124	0.04353	AFR	0.01229	eQTL
rs186516936	2.942e-05	0.01404	AFR	0.01401058	eQTL
rs151308672	8.82e-05	0.01906	AFR	0.0189718	eQTL
rs151308672	0	0	AFR	0	eQTL
rs77887120	0	0	AFR	0	eQTL
rs77887120	0.09227	0.08354	AFR	-0.00873	eQTL
rs13264669	0.4805	0.2574	AFR	-0.2231	eQTL
rs57803812	0.1276	0.2678	AFR	0.1402	eQTL
rs61377043	0.1042	0.02607	AFR	-0.07813	eQTL
rs1800920	0.4821	0.4728	AFR	-0.00929999999999997	eQTL
rs17348470	0.1015	0.02681	AFR	-0.07469	eQTL
rs2046787	0.3939	0.4558	AFR	0.0619	eQTL
rs73694756	0.02872	0.09161	AFR	0.06289	eQTL
rs143864536	2.94e-05	0.02361	AFR	0.0235806	eQTL
rs7838159	0	0	AFR	0	eQTL
rs7838159	0.323	0.4371	AFR	0.1141	eQTL
rs73694350	0	0	AFR	0	eQTL
rs73694350	0.0004852	0.1029	AFR	0.1024148	eQTL
rs10105201	0.04421	0.3389	AFR	0.29469	eQTL
rs142217111	1.475e-05	0.0163	AFR	0.01628525	eQTL
rs7829426	0.1232	0.2881	AFR	0.1649	eQTL
rs983262	0.0006027	0.1212	AFR	0.1205973	eQTL
rs2446920	0	0	AFR	0	eQTL
rs2446920	0.353	0.3859	AFR	0.0329	eQTL
rs1347320	0.37	0.4467	AFR	0.0767	eQTL
rs1347320	0	0	AFR	0	eQTL
rs114740423	0.0002352	0.03824	AFR	0.0380048	eQTL
rs2703390	0	0	AFR	0	eQTL
rs2703390	1.47e-05	0.0002415	AFR	0.0002268	eQTL
rs2703390	0.1079	0.05385	AFR	-0.05405	eQTL
rs2198043	0.0195	0.2315	AFR	0.212	eQTL
rs1118342	0.2062	0.2343	AFR	0.0281	eQTL
rs1118342	0	0	AFR	0	eQTL
rs146373389	4.409e-05	0.0258	AFR	0.02575591	eQTL
rs16904681	0.0001176	0.01885	AFR	0.0187324	eQTL
rs79684040	0.003263	0.05729	AFR	0.054027	eQTL
rs116146076	4.458e-05	0.0155	AFR	0.01545542	eQTL
rs58679530	0.0002499	0.05456	AFR	0.0543101	eQTL
rs2761698	0	0	AFR	0	eQTL
rs2761698	0.4382	0.2016	AFR	-0.2366	eQTL
rs28564078	0.1243	0.07355	AFR	-0.05075	eQTL
rs80226991	1.47e-05	0.01799	AFR	0.0179753	eQTL
rs10963768	0.1442	0.03967	AFR	-0.10453	eQTL
rs7037805	0.04673	0.01991	AFR	-0.02682	eQTL
rs144779924	0.0001619	0.03385	AFR	0.0336881	eQTL
rs2756894	0.4087	0.3194	AFR	-0.0892999999999999	eQTL
rs2756894	0	0	AFR	0	eQTL
rs12351311	0.01862	0.1438	AFR	0.12518	eQTL
rs2233570	7.353e-05	0.02988	AFR	0.02980647	eQTL
rs140741529	0.0004115	0.0302	AFR	0.0297885	eQTL
rs2799122	0	0	AFR	0	eQTL
rs2799122	0.3065	0.3856	AFR	0.0791	eQTL
rs13292949	0.0461	0.06279	AFR	0.01669	eQTL
rs55881223	0.4045	0.3866	AFR	-0.0179	eQTL
rs1187352	0	0	AFR	0	eQTL
rs1187352	0.3378	0.2644	AFR	-0.0734	eQTL
rs7871175	0.2152	0.4648	AFR	0.2496	eQTL
rs118146808	0.04705	0.02186	AFR	-0.02519	eQTL
rs4576532	0.3466	0.2955	AFR	-0.0511	eQTL
rs77521170	0.07873	0.04317	AFR	-0.03556	eQTL
rs2812309	0	0	AFR	0	eQTL
rs2812309	0.314	0.2566	AFR	-0.0574	eQTL
rs189276477	2.941e-05	0.03395	AFR	0.03392059	eQTL
rs73657042	5.879e-05	0.04636	AFR	0.04630121	eQTL
rs7851481	0.1063	0.2551	AFR	0.1488	eQTL
rs10739433	0.2558	0.1971	AFR	-0.0587	eQTL
rs1335359	0.1364	0.3813	AFR	0.2449	eQTL
rs79764754	0.1722	0.03064	AFR	-0.14156	eQTL
rs79764754	0	0	AFR	0	eQTL
rs150526096	1.47e-05	0.01276	AFR	0.0127453	eQTL
rs4837990	0.2961	0.2637	AFR	-0.0324	eQTL
rs12683605	0.001558	0.1036	AFR	0.102042	eQTL
rs114714379	0.000147	0.01449	AFR	0.014343	eQTL
rs114714379	0	0	AFR	0	eQTL
rs7030121	0.1772	0.3077	AFR	0.1305	eQTL
rs80023897	0.0003972	0.09167	AFR	0.0912728	eQTL
rs17485646	0.0002794	0.0739	AFR	0.0736206	eQTL
rs17485646	0	0	AFR	0	eQTL
rs138665582	4.412e-05	0.01654	AFR	0.01649588	eQTL
rs10988470	0.0002793	0.06674	AFR	0.0664607	eQTL
rs28709939	0.0008376	0.01732	AFR	0.0164824	eQTL
rs13302641	0.2087	0.133	AFR	-0.0757	eQTL
rs13302641	1.47e-05	0	AFR	-1.47e-05	eQTL
rs182681697	1.471e-05	0.01574	AFR	0.01572529	eQTL
rs73576103	0.0007054	0.168	AFR	0.1672946	eQTL
rs11227582	0	0	AFR	0	eQTL
rs3922314	0	0	AFR	0	eQTL
rs234309	0	0	AFR	0	eQTL
rs28709939	0	0	AFR	0	eQTL
rs187796615	0	0	AFR	0	eQTL
rs74341935	0	0	AFR	0	eQTL
rs117533147	0	0	AFR	0	eQTL
rs150082208	0	0	AFR	0	eQTL
rs7201795	0	0	AFR	0	eQTL
rs7978242	0	0	AFR	0	eQTL
rs10772380	0	0	AFR	0	eQTL
rs11054134	0	0	AFR	0	eQTL
rs7545074	0	0	AFR	0	eQTL
rs61299560	0	0	AFR	0	eQTL
rs11485481	0	0	AFR	0	eQTL
rs77403849	0	0	AFR	0	eQTL
rs74454178	0	0	AFR	0	eQTL
rs60643124	0	0	AFR	0	eQTL
rs12101216	0	0	AFR	0	eQTL
rs7181145	0	0	AFR	0	eQTL
rs79622924	0	0	AFR	0	eQTL
rs138933329	0	0	AFR	0	eQTL
rs4986670	0	0	AFR	0	eQTL
rs168395	0	0	AFR	0	eQTL
rs2154593	0	0	AFR	0	eQTL
rs139436056	0	0	AFR	0	eQTL
rs28711127	0	0	AFR	0	eQTL
rs111258968	0	0	AFR	0	eQTL
rs12331580	0	0	AFR	0	eQTL
rs997598	0	0	AFR	0	eQTL
rs9355566	0	0	AFR	0	eQTL
rs1043618	0	0	AFR	0	eQTL
rs139339717	0	0	AFR	0	eQTL
rs187745800	0	0	AFR	0	eQTL
rs7773193	0	0	AFR	0	eQTL
rs146099773	0	0	AFR	0	eQTL
rs140547748	0	0	AFR	0	eQTL
rs115465765	0	0	AFR	0	eQTL
rs115089361	0	0	AFR	0	eQTL
rs1731353	0	0	AFR	0	eQTL
rs116146076	0	0	AFR	0	eQTL
rs111533735	0.0004565	0.01503	AMR	0.0145735	eQTL
rs28495095	0	0	AMR	0	eQTL
rs28495095	0.002311	0.03059	AMR	0.028279	eQTL
rs13303056	0	0	AMR	0	eQTL
rs13303056	0.0538999999999999	0.0741000000000001	AMR	0.0202000000000001	eQTL
rs3829738	0.1825	0.2079	AMR	0.0254	eQTL
rs182517078	0.0007661	0.01079	AMR	0.0100239	eQTL
rs182517078	1.473e-05	0	AMR	-1.473e-05	eQTL
rs4503294	0.439	0.3552	AMR	-0.0838	eQTL
rs9442359	0.0003824	0.09175	AMR	0.0913676	eQTL
rs76974684	0.0004558	0.008642	AMR	0.0081862	eQTL
rs76974684	1.47e-05	0	AMR	-1.47e-05	eQTL
rs114500466	0.0005305	0.01186	AMR	0.0113295	eQTL
rs3753350	0.03125	0.04416	AMR	0.01291	eQTL
rs114640435	0.01507	0.01132	AMR	-0.00375	eQTL
rs114640435	0	0	AMR	0	eQTL
rs112491004	0.06304	0.1489	AMR	0.08586	eQTL
rs13683	0	0	AMR	0	eQTL
rs13683	0.02485	0.0313	AMR	0.00645	eQTL
rs114370906	0.0003234	0.01014	AMR	0.0098166	eQTL
rs6604985	0.2846	0.4847	AMR	0.2001	eQTL
rs79113395	0.2604	0.2168	AMR	-0.0436	eQTL
rs72909062	0.171	0.1352	AMR	-0.0358	eQTL
rs72909062	0	0	AMR	0	eQTL
rs75047691	0.02901	0.01678	AMR	-0.01223	eQTL
rs75047691	1.47e-05	0	AMR	-1.47e-05	eQTL
rs13303049	0	0	AMR	0	eQTL
rs13303049	0.129	0.1037	AMR	-0.0253	eQTL
rs13303130	0.1298	0.1038	AMR	-0.026	eQTL
rs13303130	0	0	AMR	0	eQTL
rs262643	0.002484	0.02978	AMR	0.027296	eQTL
rs2132595	0	0	AMR	0	eQTL
rs2132595	0.4812	0.3811	AMR	-0.1001	eQTL
rs12408263	0	0	AMR	0	eQTL
rs12408263	0.08693	0.1706	AMR	0.08367	eQTL
rs1775405	0.04951	0.07685	AMR	0.02734	eQTL
rs11260662	0	0	AMR	0	eQTL
rs11260662	0.1846	0.1323	AMR	-0.0523	eQTL
rs61763321	0.1162	0.08398	AMR	-0.03222	eQTL
rs61763321	0	0	AMR	0	eQTL
rs17361670	0.08852	0.06445	AMR	-0.02407	eQTL
rs4908681	0.4916	0.3754	AMR	-0.1162	eQTL
rs4908681	0	0	AMR	0	eQTL
rs1012477	0.1527	0.09457	AMR	-0.05813	eQTL
rs161802	0	0	AMR	0	eQTL
rs161802	0.1743	0.3473	AMR	0.173	eQTL
rs4440881	0	0	AMR	0	eQTL
rs4440881	0.2525	0.3421	AMR	0.0896	eQTL
rs12406487	0	0	AMR	0	eQTL
rs12406487	0.02029	0.1023	AMR	0.08201	eQTL
rs9430640	0.4745	0.4903	AMR	0.0158	eQTL
rs147742035	0.0001179	0.04489	AMR	0.0447721	eQTL
rs147742035	0	0	AMR	0	eQTL
rs140539420	0.0009714	0.008951	AMR	0.0079796	eQTL
rs112151087	0.03491	0.02594	AMR	-0.00897	eQTL
rs147650975	0.03252	0.0163	AMR	-0.01622	eQTL
rs11121529	0.1206	0.1259	AMR	0.00530000000000001	eQTL
rs6693965	0.1322	0.1099	AMR	-0.0223	eQTL
rs57902453	0.0002205	0.01441	AMR	0.0141895	eQTL
rs490960	0.06912	0.1404	AMR	0.07128	eQTL
rs490960	0	0	AMR	0	eQTL
rs6695096	0	0	AMR	0	eQTL
rs6695096	0.1673	0.1845	AMR	0.0172	eQTL
rs12143887	0.02492	0.06096	AMR	0.03604	eQTL
rs72863299	0.005923	0.0129	AMR	0.006977	eQTL
rs114104766	0.05809	0.09183	AMR	0.03374	eQTL
rs72640211	0.05724	0.02186	AMR	-0.03538	eQTL
rs72640211	0	0	AMR	0	eQTL
rs112862994	0.1043	0.07162	AMR	-0.03268	eQTL
rs112862994	0	0	AMR	0	eQTL
rs198361	0	0	AMR	0	eQTL
rs198361	0.1467	0.1352	AMR	-0.0115	eQTL
rs2003655	0.1343	0.1328	AMR	-0.0015	eQTL
rs2003655	0	0	AMR	0	eQTL
rs77012921	0.03923	0.02439	AMR	-0.01484	eQTL
rs12410058	0.1149	0.08565	AMR	-0.02925	eQTL
rs12116778	0.06107	0.03153	AMR	-0.02954	eQTL
rs7525050	0	0	AMR	0	eQTL
rs7525050	0.003778	0.04475	AMR	0.040972	eQTL
rs72643678	0.02506	0.03076	AMR	0.0057	eQTL
rs945400	0.0004263	0.009557	AMR	0.0091307	eQTL
rs78299991	0.00025	0.007943	AMR	0.007693	eQTL
rs142922270	0.00719	0.00864	AMR	0.00145	eQTL
rs143881854	0.0002499	0.01867	AMR	0.0184201	eQTL
rs143881854	0	0	AMR	0	eQTL
rs7517838	0.4205	0.3394	AMR	-0.0811	eQTL
rs74834335	0.001156	0.05329	AMR	0.052134	eQTL
rs4920600	0.3077	0.2938	AMR	-0.0139	eQTL
rs4920600	0	0	AMR	0	eQTL
rs7545237	0.3536	0.3649	AMR	0.0113	eQTL
rs61766731	0	0	AMR	0	eQTL
rs61766731	0.05264	0.03075	AMR	-0.02189	eQTL
rs116205321	0.03524	0.02064	AMR	-0.0146	eQTL
rs116205321	0	0	AMR	0	eQTL
rs66461609	0.332	0.2895	AMR	-0.0425	eQTL
rs3737266	0.0009114	0.02159	AMR	0.0206786	eQTL
rs864559	0.1218	0.07047	AMR	-0.05133	eQTL
rs864559	0	0	AMR	0	eQTL
rs116764902	0.0007127	0.01452	AMR	0.0138073	eQTL
rs181172692	0.01029	0.05482	AMR	0.04453	eQTL
rs181172692	1.469e-05	0	AMR	-1.469e-05	eQTL
rs10917075	0.3791	0.4993	AMR	0.1202	eQTL
rs35182048	0	6.68e-05	AMR	6.68e-05	eQTL
rs35182048	0.04326	0.03909	AMR	-0.00417	eQTL
rs35182048	2.951e-05	0	AMR	-2.951e-05	eQTL
rs11801382	0.2474	0.2591	AMR	0.0117	eQTL
rs10917127	0	0	AMR	0	eQTL
rs10917127	0.0548	0.07305	AMR	0.01825	eQTL
rs12135916	0.2468	0.2737	AMR	0.0269	eQTL
rs12135916	0	0	AMR	0	eQTL
rs116077782	0.0004851	0.01512	AMR	0.0146349	eQTL
rs148082431	0.03092	0.02486	AMR	-0.00606	eQTL
rs5024617	0.3963	0.3689	AMR	-0.0274	eQTL
rs5024617	1.472e-05	0.0001312	AMR	0.00011648	eQTL
rs75767037	0.001323	0.01716	AMR	0.015837	eQTL
rs7549747	0	0	AMR	0	eQTL
rs7549747	0.407	0.4521	AMR	0.0451	eQTL
rs908502	0.0766	0.2053	AMR	0.1287	eQTL
rs9726706	0	0	AMR	0	eQTL
rs9726706	0.00181	0.02834	AMR	0.02653	eQTL
rs1316855	0.01551	0.01132	AMR	-0.00419	eQTL
rs9424372	0.002149	0.04889	AMR	0.046741	eQTL
rs431454	0	0	AMR	0	eQTL
rs431454	0.04347	0.01919	AMR	-0.02428	eQTL
rs11805096	0.05981	0.1015	AMR	0.04169	eQTL
rs2056956	0	0	AMR	0	eQTL
rs2056956	0.3584	0.3633	AMR	0.00490000000000002	eQTL
rs6600272	0.00147	0.03461	AMR	0.03314	eQTL
rs116292389	0.001852	0.03902	AMR	0.037168	eQTL
rs35260034	0.442	0.45	AMR	0.00800000000000001	eQTL
rs6685535	0.2222	0.3843	AMR	0.1621	eQTL
rs6685535	0	0	AMR	0	eQTL
rs807262	0.2842	0.3876	AMR	0.1034	eQTL
rs807262	0	0	AMR	0	eQTL
rs7339978	0	0	AMR	0	eQTL
rs7339978	0.0009115	0.01411	AMR	0.0131985	eQTL
rs6665062	0	0	AMR	0	eQTL
rs6665062	0.1919	0.1215	AMR	-0.0704	eQTL
rs72886626	0.0004263	0.01199	AMR	0.0115637	eQTL
rs2783623	0.001176	0.02044	AMR	0.019264	eQTL
rs8768	0.2466	0.1737	AMR	-0.0729000000000001	eQTL
rs8768	0	0	AMR	0	eQTL
rs148577969	0.03048	0.01964	AMR	-0.01084	eQTL
rs41291092	0.02652	0.01106	AMR	-0.01546	eQTL
rs41291092	1.47e-05	0	AMR	-1.47e-05	eQTL
rs114358705	0	0	AMR	0	eQTL
rs114358705	0.0007202	0.01257	AMR	0.0118498	eQTL
rs61787105	0.0805	0.1131	AMR	0.0326	eQTL
rs61787105	0	0	AMR	0	eQTL
rs7555474	0.0226	0.06176	AMR	0.03916	eQTL
rs59639450	0.0005474	0.009981	AMR	0.0094336	eQTL
rs187114297	5.879e-05	0.03914	AMR	0.03908121	eQTL
rs74741742	0.0005291	0.01472	AMR	0.0141909	eQTL
rs116031352	0.04025	0.01532	AMR	-0.02493	eQTL
rs12034976	0.0001029	0.07989	AMR	0.0797871	eQTL
rs144276868	0.0008049	0.01616	AMR	0.0153551	eQTL
rs67779109	0.005644	0.0217	AMR	0.016056	eQTL
rs142623297	0.0003912	0.01997	AMR	0.0195788	eQTL
rs142623297	1.505e-05	0	AMR	-1.505e-05	eQTL
rs175969	0.07428	0.1011	AMR	0.02682	eQTL
rs10915208	0.09768	0.1677	AMR	0.07002	eQTL
rs75147582	0.0005439	0.009818	AMR	0.0092741	eQTL
rs34104787	0	0	AMR	0	eQTL
rs34104787	0.01782	0.01886	AMR	0.00104	eQTL
rs3765834	0.1355	0.2976	AMR	0.1621	eQTL
rs145632581	0.0001764	0.006224	AMR	0.0060476	eQTL
rs145632581	1.47e-05	0	AMR	-1.47e-05	eQTL
rs10914219	0.09237	0.2178	AMR	0.12543	eQTL
rs10914219	0	0	AMR	0	eQTL
rs150890220	0	0.0003948	AMR	0.0003948	eQTL
rs150890220	0.0005906	0.01711	AMR	0.0165194	eQTL
rs77492457	0.02921	0.01864	AMR	-0.01057	eQTL
rs7417775	0	0	AMR	0	eQTL
rs7417775	0.0243	0.1312	AMR	0.1069	eQTL
rs10158101	0.4836	0.409	AMR	-0.0746000000000001	eQTL
rs10493049	0.1397	0.1849	AMR	0.0452	eQTL
rs75464445	0.02246	0.01815	AMR	-0.00431	eQTL
rs11800339	0.02169	0.05346	AMR	0.03177	eQTL
rs3903683	0.06561	0.1618	AMR	0.09619	eQTL
rs55972307	0.04473	0.0254	AMR	-0.01933	eQTL
rs12124784	0.1303	0.1034	AMR	-0.0269	eQTL
rs12124784	0	0	AMR	0	eQTL
rs360497	0.0001617	0.01191	AMR	0.0117483	eQTL
rs527504	0.2204	0.2246	AMR	0.00419999999999998	eQTL
rs7526061	0.0003233	0.0108	AMR	0.0104767	eQTL
rs111713147	0.01284	0.007335	AMR	-0.005505	eQTL
rs11263953	0	0	AMR	0	eQTL
rs11263953	0.3893	0.4997	AMR	0.1104	eQTL
rs11807060	0.0002794	0.01054	AMR	0.0102606	eQTL
rs7541756	0.0309	0.08809	AMR	0.05719	eQTL
rs72657963	0	0	AMR	0	eQTL
rs72657963	0.0473	0.04198	AMR	-0.00532	eQTL
rs116449176	0.0003824	0.01876	AMR	0.0183776	eQTL
rs11264170	0.02364	0.2173	AMR	0.19366	eQTL
rs11264170	0	0	AMR	0	eQTL
rs76026335	0	0	AMR	0	eQTL
rs76026335	0.001367	0.07633	AMR	0.074963	eQTL
rs6695391	0.02386	0.009948	AMR	-0.013912	eQTL
rs656619	0.004895	0.03497	AMR	0.030075	eQTL
rs580441	0.02375	0.03284	AMR	0.00909	eQTL
rs12725380	0	0	AMR	0	eQTL
rs12725380	0.1615	0.1247	AMR	-0.0368	eQTL
rs76606560	0.05486	0.06404	AMR	0.00918	eQTL
rs76606560	0	6.54e-05	AMR	6.54e-05	eQTL
rs2284801	0.2236	0.3113	AMR	0.0877	eQTL
rs11210721	0	0	AMR	0	eQTL
rs11210721	0.253	0.2279	AMR	-0.0251	eQTL
rs12078281	0.2097	0.1621	AMR	-0.0476	eQTL
rs841834	0.0364	0.0222	AMR	-0.0142	eQTL
rs1098595	0.000206	0.02137	AMR	0.021164	eQTL
rs191865636	0	0	AMR	0	eQTL
rs191865636	1.47e-05	0.02253	AMR	0.0225153	eQTL
rs7518482	0.006689	0.02855	AMR	0.021861	eQTL
rs492929	0.3078	0.2069	AMR	-0.1009	eQTL
rs492929	0	0	AMR	0	eQTL
rs7554073	0.0009409	0.02481	AMR	0.0238691	eQTL
rs7554073	0	0	AMR	0	eQTL
rs37464	0.1045	0.1892	AMR	0.0847	eQTL
rs37464	0	0	AMR	0	eQTL
rs6671811	0.01862	0.03217	AMR	0.01355	eQTL
rs80332113	0.03003	0.01645	AMR	-0.01358	eQTL
rs145000487	0.0006909	0.07802	AMR	0.0773291	eQTL
rs12728857	0.4501	0.3324	AMR	-0.1177	eQTL
rs16832227	0.1734	0.1921	AMR	0.0187	eQTL
rs263973	0	0	AMR	0	eQTL
rs263973	0.2269	0.1605	AMR	-0.0664	eQTL
rs4660860	0.3331	0.2004	AMR	-0.1327	eQTL
rs4660860	0	0	AMR	0	eQTL
rs28364741	0	0	AMR	0	eQTL
rs28364741	0.1715	0.2572	AMR	0.0857	eQTL
rs584275	0.3244	0.4262	AMR	0.1018	eQTL
rs504548	0.4924	0.3999	AMR	-0.0925	eQTL
rs504548	0	0	AMR	0	eQTL
rs72897239	0.02737	0.03001	AMR	0.00264	eQTL
rs1242331	8.962e-05	0.0001323	AMR	4.268e-05	eQTL
rs1242331	0.3353	0.2528	AMR	-0.0825	eQTL
rs1242331	0	0	AMR	0	eQTL
rs11590871	0.04724	0.06915	AMR	0.02191	eQTL
rs10888776	0.4587	0.4471	AMR	-0.0116	eQTL
rs10888776	0	0	AMR	0	eQTL
rs1185370	0.09275	0.05882	AMR	-0.03393	eQTL
rs74085143	0.02139	0.03811	AMR	0.01672	eQTL
rs1702013	0.4735	0.3659	AMR	-0.1076	eQTL
rs2274538	0.04567	0.04793	AMR	0.00226	eQTL
rs67237321	0.1997	0.1173	AMR	-0.0824	eQTL
rs10158603	0.005615	0.01951	AMR	0.013895	eQTL
rs630419	2.942e-05	0	AMR	-2.942e-05	eQTL
rs630419	0.1875	0.1754	AMR	-0.0121	eQTL
rs138210804	0.004675	0.03253	AMR	0.027855	eQTL
rs1977337	0	0	AMR	0	eQTL
rs1977337	0.1452	0.0872000000000001	AMR	-0.0579999999999999	eQTL
rs6702599	0.1815	0.1854	AMR	0.00390000000000001	eQTL
rs6702599	0	0	AMR	0	eQTL
rs11210394	0.37	0.3008	AMR	-0.0692	eQTL
rs518769	0.1306	0.1381	AMR	0.00749999999999995	eQTL
rs518769	0	0	AMR	0	eQTL
rs12146002	0.4705	0.3835	AMR	-0.087	eQTL
rs11163494	0.1481	0.08641	AMR	-0.06169	eQTL
rs74592222	0.1096	0.07258	AMR	-0.03702	eQTL
rs150461116	0	0	AMR	0	eQTL
rs150461116	0.0001911	0.007923	AMR	0.0077319	eQTL
rs12021695	0.1521	0.1342	AMR	-0.0179	eQTL
rs7547820	0.1603	0.278	AMR	0.1177	eQTL
rs7547820	0	0	AMR	0	eQTL
rs4907172	0.2477	0.3657	AMR	0.118	eQTL
rs316643	0.1853	0.3649	AMR	0.1796	eQTL
rs316643	0	0	AMR	0	eQTL
rs2945158	0.3505	0.3993	AMR	0.0488	eQTL
rs2945158	1.471e-05	0	AMR	-1.471e-05	eQTL
rs1909191	0	0	AMR	0	eQTL
rs1909191	0.2869	0.3159	AMR	0.029	eQTL
rs551379	0.3202	0.2049	AMR	-0.1153	eQTL
rs2390097	0.3398	0.2748	AMR	-0.065	eQTL
rs10157144	0.2649	0.2478	AMR	-0.0171	eQTL
rs114445562	0.02699	0.01315	AMR	-0.01384	eQTL
rs600055	0.3144	0.3476	AMR	0.0332	eQTL
rs600055	0	0	AMR	0	eQTL
rs6428559	0	0	AMR	0	eQTL
rs6428559	0.4588	0.3478	AMR	-0.111	eQTL
rs2171583	0	0	AMR	0	eQTL
rs2171583	0.2741	0.2114	AMR	-0.0627	eQTL
rs72954793	0.0002059	0.009506	AMR	0.0093001	eQTL
rs17100275	0.0007496	0.02462	AMR	0.0238704	eQTL
rs141572884	2.941e-05	0.0441	AMR	0.04407059	eQTL
rs7546450	0.000588	0.01617	AMR	0.015582	eQTL
rs2273165	0	0	AMR	0	eQTL
rs2273165	0.4254	0.457	AMR	0.0316	eQTL
rs566927	0.4861	0.3095	AMR	-0.1766	eQTL
rs17399943	0.04786	0.0471	AMR	-0.000759999999999997	eQTL
rs115041102	0	0	AMR	0	eQTL
rs115041102	0.0004119	0.01633	AMR	0.0159181	eQTL
rs12564478	0.1765	0.125	AMR	-0.0515	eQTL
rs12126583	0.06828	0.03139	AMR	-0.03689	eQTL
rs17569201	0.2333	0.1812	AMR	-0.0521	eQTL
rs547364	0	0	AMR	0	eQTL
rs547364	0.4636	0.4361	AMR	-0.0275	eQTL
rs11102177	0	0	AMR	0	eQTL
rs11102177	0.06944	0.1741	AMR	0.10466	eQTL
rs839543	0	0	AMR	0	eQTL
rs839543	0.4582	0.4291	AMR	-0.0291	eQTL
rs17838321	0.07236	0.05811	AMR	-0.01425	eQTL
rs12125002	0	0	AMR	0	eQTL
rs12125002	0.447	0.4861	AMR	0.0391	eQTL
rs55970404	0.06462	0.03259	AMR	-0.03203	eQTL
rs72987021	0.001382	0.02129	AMR	0.019908	eQTL
rs150278958	0.05963	0.04037	AMR	-0.01926	eQTL
rs74117687	0.1212	0.2269	AMR	0.1057	eQTL
rs17630160	0	0	AMR	0	eQTL
rs17630160	0.2719	0.1971	AMR	-0.0748	eQTL
rs6687308	0.2344	0.2855	AMR	0.0510999999999999	eQTL
rs6687308	0	0	AMR	0	eQTL
rs7519171	0	0	AMR	0	eQTL
rs7519171	0.302	0.3468	AMR	0.0448	eQTL
rs56282594	0.3791	0.2795	AMR	-0.0996	eQTL
rs2065992	0	0	AMR	0	eQTL
rs2065992	0.1901	0.1586	AMR	-0.0315000000000001	eQTL
rs76867334	0.0007791	0.01605	AMR	0.0152709	eQTL
rs197412	0.3981	0.4615	AMR	0.0634	eQTL
rs197412	0	0	AMR	0	eQTL
rs17030045	0.002293	0.0358	AMR	0.033507	eQTL
rs4839248	0	0	AMR	0	eQTL
rs4839248	0.06316	0.1579	AMR	0.09474	eQTL
rs6537792	0.2439	0.3667	AMR	0.1228	eQTL
rs6537792	0	0	AMR	0	eQTL
rs80354939	0.0007941	0.01815	AMR	0.0173559	eQTL
rs147332729	0.01169	0.008196	AMR	-0.003494	eQTL
rs111826697	1.47e-05	0	AMR	-1.47e-05	eQTL
rs111826697	0.04513	0.04478	AMR	-0.000350000000000003	eQTL
rs60892766	0.001676	0.03988	AMR	0.038204	eQTL
rs7539280	0.006277	0.07709	AMR	0.070813	eQTL
rs12057776	0.28	0.2812	AMR	0.00119999999999998	eQTL
rs2487574	0.0125	0.1372	AMR	0.1247	eQTL
rs2453052	0.002837	0.08158	AMR	0.078743	eQTL
rs2641348	0.1068	0.1068	AMR	0	eQTL
rs1869635	0.1209	0.1598	AMR	0.0389	eQTL
rs9428332	0	0	AMR	0	eQTL
rs9428332	0.01307	0.03994	AMR	0.02687	eQTL
rs56123200	0.1069	0.1597	AMR	0.0528	eQTL
rs11261224	0.3813	0.4786	AMR	0.0973000000000001	eQTL
rs79955440	0.0969	0.1146	AMR	0.0177	eQTL
rs79955440	0	0	AMR	0	eQTL
rs1890662	0	0	AMR	0	eQTL
rs1890662	0.4001	0.3636	AMR	-0.0365	eQTL
rs4259688	0	0	AMR	0	eQTL
rs4259688	0.3973	0.4719	AMR	0.0746	eQTL
rs9970264	0.01448	0.03305	AMR	0.01857	eQTL
rs140620503	0.0007055	0.01965	AMR	0.0189445	eQTL
rs150199985	0.0006469	0.01904	AMR	0.0183931	eQTL
rs115184322	0	0	AMR	0	eQTL
rs115184322	0.03345	0.00917	AMR	-0.02428	eQTL
rs2873671	0	0	AMR	0	eQTL
rs2873671	0.0005012	0.01819	AMR	0.0176888	eQTL
rs10910830	0	0	AMR	0	eQTL
rs10910830	0.03214	0.1709	AMR	0.13876	eQTL
rs11582017	0	0	AMR	0	eQTL
rs11582017	0.1477	0.07809	AMR	-0.06961	eQTL
rs4970856	0	0	AMR	0	eQTL
rs4970856	0.4028	0.4925	AMR	0.0897000000000001	eQTL
rs4970850	0	0	AMR	0	eQTL
rs4970850	1.471e-05	0	AMR	-1.471e-05	eQTL
rs4970850	0.04885	0.1693	AMR	0.12045	eQTL
rs12126790	0.1145	0.07121	AMR	-0.04329	eQTL
rs111484559	0.0008106	0.01061	AMR	0.0097994	eQTL
rs117280952	0.0009847	0.106	AMR	0.1050153	eQTL
rs55986316	0.001937	0.02882	AMR	0.026883	eQTL
rs56887108	0	0	AMR	0	eQTL
rs56887108	0.0008969	0.01042	AMR	0.0095231	eQTL
rs11510079	0.002396	0.02918	AMR	0.026784	eQTL
rs6669494	0.4082	0.4603	AMR	0.0521	eQTL
rs78848289	0.0968	0.0878	AMR	-0.00900000000000001	eQTL
rs78848289	0	0	AMR	0	eQTL
rs111696696	0	0	AMR	0	eQTL
rs111696696	0.005089	0.009504	AMR	0.004415	eQTL
rs79906727	0.0883	0.0618	AMR	-0.0265000000000001	eQTL
rs12088906	0	0	AMR	0	eQTL
rs12088906	0.04058	0.1689	AMR	0.12832	eQTL
rs74119639	0.04062	0.1679	AMR	0.12728	eQTL
rs12128105	0.282	0.1817	AMR	-0.1003	eQTL
rs1983857	0	0	AMR	0	eQTL
rs1983857	0.2873	0.2633	AMR	-0.024	eQTL
rs7512450	0.00406	0.04225	AMR	0.03819	eQTL
rs9782976	0.09599	0.1774	AMR	0.08141	eQTL
rs2501954	0	0	AMR	0	eQTL
rs2501954	0.4869	0.4199	AMR	-0.0669999999999999	eQTL
rs11240075	0	0	AMR	0	eQTL
rs11240075	0.1255	0.1254	AMR	-9.9999999999989e-05	eQTL
rs12072533	0.02594	0.03704	AMR	0.0111	eQTL
rs12072533	0	0	AMR	0	eQTL
rs114676148	0.02104	0.01329	AMR	-0.00775	eQTL
rs6682543	0.00808	0.02996	AMR	0.02188	eQTL
rs77191245	0.008439	0.0469	AMR	0.038461	eQTL
rs1857212	0.0111	0.0607	AMR	0.0496	eQTL
rs11240142	0	0	AMR	0	eQTL
rs11240142	0.04364	0.116	AMR	0.07236	eQTL
rs115309496	1.47e-05	0	AMR	-1.47e-05	eQTL
rs115309496	0.0004557	0.005895	AMR	0.0054393	eQTL
rs114807673	0.03204	0.07856	AMR	0.04652	eQTL
rs28733672	4.409e-05	0.03759	AMR	0.03754591	eQTL
rs6696849	0	0	AMR	0	eQTL
rs6696849	0.0002793	0.006743	AMR	0.0064637	eQTL
rs6664261	0.03666	0.05018	AMR	0.01352	eQTL
rs61810033	0	0	AMR	0	eQTL
rs61810033	0.1538	0.203	AMR	0.0492	eQTL
rs150002145	0.04232	0.02194	AMR	-0.02038	eQTL
rs138981723	0.0001176	0.04764	AMR	0.0475224	eQTL
rs61810609	0.1308	0.07166	AMR	-0.05914	eQTL
rs116331844	0.09226	0.04884	AMR	-0.04342	eQTL
rs2184612	0.1429	0.2126	AMR	0.0697	eQTL
rs2932458	0.0003528	0.01459	AMR	0.0142372	eQTL
rs3009465	7.353e-05	0	AMR	-7.353e-05	eQTL
rs3009465	0.0004412	0.01947	AMR	0.0190288	eQTL
rs112427713	0.1282	0.111	AMR	-0.0172	eQTL
rs112427713	1.47e-05	0	AMR	-1.47e-05	eQTL
rs17842348	0.03544	0.06443	AMR	0.02899	eQTL
rs187688631	1.475e-05	0	AMR	-1.475e-05	eQTL
rs187688631	0.0244	0.0209	AMR	-0.00349999999999995	eQTL
rs182234763	8.82e-05	0.07881	AMR	0.0787218	eQTL
rs1260246	0.03985	0.01703	AMR	-0.02282	eQTL
rs1260246	0	6.549e-05	AMR	6.549e-05	eQTL
rs143441849	0.01934	0.006691	AMR	-0.012649	eQTL
rs3738321	0.0001911	0.06718	AMR	0.0669889	eQTL
rs41265172	0.04048	0.01525	AMR	-0.02523	eQTL
rs114706000	0.0004274	0.01241	AMR	0.0119826	eQTL
rs116709921	0.04198	0.01647	AMR	-0.02551	eQTL
rs186339560	0	0	AMR	0	eQTL
rs186339560	0.01172	0.01596	AMR	0.00424	eQTL
rs58137104	0.000941	0.01467	AMR	0.013729	eQTL
rs7554419	0.2556	0.26	AMR	0.00439999999999996	eQTL
rs7554419	0	0	AMR	0	eQTL
rs11205323	0.00125	0.02357	AMR	0.02232	eQTL
rs11205323	0	0	AMR	0	eQTL
rs142339343	0.000809	0.007406	AMR	0.006597	eQTL
rs142339343	0	0	AMR	0	eQTL
rs143419015	0.03932	0.03476	AMR	-0.00456	eQTL
rs149201313	0.0002662	0.06731	AMR	0.0670438	eQTL
rs72694943	0.1675	0.1001	AMR	-0.0674	eQTL
rs1416703	0	0	AMR	0	eQTL
rs1416703	0.005645	0.05683	AMR	0.051185	eQTL
rs112976567	0.0009859	0.01445	AMR	0.0134641	eQTL
rs12057743	0.001734	0.03449	AMR	0.032756	eQTL
rs11205354	0.4472	0.3488	AMR	-0.0984	eQTL
rs9661040	0.3803	0.4891	AMR	0.1088	eQTL
rs11204689	0.09365	0.06609	AMR	-0.02756	eQTL
rs12568757	0.4628	0.4552	AMR	-0.0076	eQTL
rs41271951	0.07751	0.04128	AMR	-0.03623	eQTL
rs75952620	0.09205	0.04084	AMR	-0.05121	eQTL
rs708909	0.000499999999999945	0.0154	AMR	0.0149	eQTL
rs708909	0	0	AMR	0	eQTL
rs6657593	0	0	AMR	0	eQTL
rs6657593	0.2088	0.2041	AMR	-0.00470000000000004	eQTL
rs10788803	0.3462	0.4072	AMR	0.0610000000000001	eQTL
rs10788803	0	0	AMR	0	eQTL
rs78157148	0.0243	0.0208	AMR	-0.0035	eQTL
rs138511294	0.01521	0.01544	AMR	0.000230000000000001	eQTL
rs41265158	0.01619	0.01474	AMR	-0.00145	eQTL
rs112684015	0.03534	0.02439	AMR	-0.01095	eQTL
rs112684015	0	0	AMR	0	eQTL
rs1046381	0.4539	0.3298	AMR	-0.1241	eQTL
rs1046381	0	0	AMR	0	eQTL
rs112429058	0.03611	0.01979	AMR	-0.01632	eQTL
[truncated: 7,495 more rows]
