# Supplementary material for: Unravelling the molecular mechanisms causal to type 2 diabetes across global populations and disease-relevant tissues
Source: Nat Metab. 2026 Jan 27;8(2):506–20. doi: 10.1038/s42255-025-01444-1 (PMC12945685; doi:10.1038/s42255-025-01444-1)
Supplement: Supplementary file 6 — Statistical source data: results from MR analyses for genes and proteins significant in any MR analysis. [file 42255_2025_1444_MOESM6_ESM.xlsx]

## Sheet: Fig4A
EUR		AFR		AMR	EAS	Meta-analysis
eQTL	pQTL	eQTL	pQTL	eQTL	pQTL	eQTL	pQTL
ENSG00000259834	NELL1	ENSG00000143569		ENSG00000124780	NELL1	ENSG00000140398	NELL1
ENSG00000253193	SIRPA	ENSG00000137267		ENSG00000185920	ALDH2	ENSG00000006194	SIRPA
ENSG00000143369	SHBG	ENSG00000148334		ENSG00000165609	CTRB2	ENSG00000006453	ALDH2
ENSG00000177628	ENO3	ENSG00000120658		ENSG00000236493	FAM20B	ENSG00000026297	SHBG
ENSG00000173171	IL6R	ENSG00000140400		ENSG00000255153	BOC	ENSG00000029534	ENO3
ENSG00000086619	PGM1	ENSG00000157823		ENSG00000117280	NRP1	ENSG00000030066
ENSG00000176092	HP			ENSG00000158615	ANXA7	ENSG00000070610
ENSG00000142765	HP			ENSG00000107679	ANXA7	ENSG00000071242
ENSG00000116497	GSTA1			ENSG00000129757	CALCOCO2	ENSG00000086619
ENSG00000204060	EPHB4			ENSG00000258725		ENSG00000087448
ENSG00000097096	ENTPD6			ENSG00000174326		ENSG00000105329
ENSG00000196793	CPXM1			ENSG00000100985		ENSG00000110172
ENSG00000148572	PTGFRN					ENSG00000111642
ENSG00000152404	HIBCH					ENSG00000112701
ENSG00000133794	ATP1B2					ENSG00000115548
ENSG00000110435	B3GNT2					ENSG00000115561
ENSG00000109919	MSMP					ENSG00000116497
ENSG00000030066	CPB2					ENSG00000118363
ENSG00000174684	CADM1					ENSG00000123810
ENSG00000118363	PCSK7					ENSG00000127838
ENSG00000258273	CMPK1					ENSG00000128271
ENSG00000161791	DLL1					ENSG00000128596
ENSG00000198056	GSS					ENSG00000128833
ENSG00000166986	HYAL1					ENSG00000130749
ENSG00000184574	ADH1B					ENSG00000131966
ENSG00000111642	PTN					ENSG00000132781
ENSG00000122034	SAT2					ENSG00000133069
ENSG00000156381	SVEP1					ENSG00000133794
ENSG00000215306	SVEP1					ENSG00000134684
ENSG00000151327	ARG1					ENSG00000137309
ENSG00000131966	RBP1					ENSG00000140259
ENSG00000054983	PRSS27					ENSG00000140961
ENSG00000128944	CCNH					ENSG00000141101
ENSG00000140323	VASN					ENSG00000141744
ENSG00000128833	TYRO3					ENSG00000143369
ENSG00000157734	ANKRD27					ENSG00000146021
ENSG00000140463	BMP7					ENSG00000148396
ENSG00000140400	HHIP					ENSG00000152518
ENSG00000169371	MPPED2					ENSG00000156381
ENSG00000177971	GCKR					ENSG00000157045
ENSG00000258725	FGFR3					ENSG00000160949
ENSG00000167930						ENSG00000161847
ENSG00000157045						ENSG00000162367
ENSG00000013364						ENSG00000166986
ENSG00000149923						ENSG00000167930
ENSG00000140961						ENSG00000168763
ENSG00000154035						ENSG00000169223
ENSG00000108785						ENSG00000169371
ENSG00000108786						ENSG00000169689
ENSG00000185829						ENSG00000171988
ENSG00000175155						ENSG00000173171
ENSG00000169689						ENSG00000173542
ENSG00000167363						ENSG00000176542
ENSG00000082397						ENSG00000177311
ENSG00000095066						ENSG00000178665
ENSG00000266904						ENSG00000178952
ENSG00000081665						ENSG00000181220
ENSG00000142233						ENSG00000181555
ENSG00000167562						ENSG00000184574
ENSG00000131042						ENSG00000196504
ENSG00000198130						ENSG00000196653
ENSG00000081320						ENSG00000196793
ENSG00000247626						ENSG00000197381
ENSG00000261338						ENSG00000204287
ENSG00000127838						ENSG00000205771
ENSG00000138074						ENSG00000214193
ENSG00000115760						ENSG00000214432
ENSG00000227799						ENSG00000217083
ENSG00000011523						ENSG00000223501
ENSG00000230836						ENSG00000226950
ENSG00000115561						ENSG00000234184
ENSG00000168763						ENSG00000235782
ENSG00000101057						ENSG00000235897
ENSG00000197381						ENSG00000241772
ENSG00000100024						ENSG00000245904
ENSG00000184076						ENSG00000248489
ENSG00000228839						ENSG00000253669
ENSG00000100083						ENSG00000258725
ENSG00000206530						ENSG00000261094
ENSG00000213186						ENSG00000266469
ENSG00000235897						ENSG00000236493
ENSG00000196345
ENSG00000196653
ENSG00000169964
ENSG00000114650
ENSG00000246560
ENSG00000053900
ENSG00000226950
ENSG00000248019
ENSG00000145725
ENSG00000145779
ENSG00000245937
ENSG00000170606
ENSG00000146021
ENSG00000120306
ENSG00000135596
ENSG00000112282
ENSG00000164442
ENSG00000091844
ENSG00000071242
ENSG00000026297
ENSG00000196284
ENSG00000112701
ENSG00000146830
ENSG00000128596
ENSG00000181220
ENSG00000009335
ENSG00000226278
ENSG00000178665
ENSG00000146733
ENSG00000160949
ENSG00000029534
ENSG00000215114
ENSG00000155100
ENSG00000148204
ENSG00000148384
ENSG00000148396
ENSG00000147852
ENSG00000107185
ENSG00000070610
ENSG00000147905
ENSG00000233137
ENSG00000171824
ENSG00000226849
ENSG00000236137
ENSG00000163113
ENSG00000264508
ENSG00000117360
ENSG00000264584
ENSG00000163463
ENSG00000163462
ENSG00000121486
ENSG00000133069
ENSG00000117335
ENSG00000175087
ENSG00000198492
ENSG00000160097
ENSG00000134684
ENSG00000214193
ENSG00000132780
ENSG00000162367
ENSG00000235782
ENSG00000234184
ENSG00000223254
ENSG00000207523
ENSG00000228852
ENSG00000196072
ENSG00000230224
ENSG00000227492
ENSG00000242629
ENSG00000188316
ENSG00000107651
ENSG00000171988
ENSG00000242288
ENSG00000251582
ENSG00000227268
ENSG00000138160
ENSG00000200737
ENSG00000231970
ENSG00000166323
ENSG00000188211
ENSG00000129757
ENSG00000121680
ENSG00000149187
ENSG00000186635
ENSG00000202522
ENSG00000110172
ENSG00000087448
ENSG00000189079
ENSG00000139218
ENSG00000187166
ENSG00000139546
ENSG00000166226
ENSG00000245904
ENSG00000203602
ENSG00000229473
ENSG00000081177
ENSG00000258769
ENSG00000100580
ENSG00000205771
ENSG00000140259
ENSG00000260274
ENSG00000260591
ENSG00000169410
ENSG00000259442
ENSG00000214432
ENSG00000103512
ENSG00000254852
ENSG00000250251
ENSG00000260751
ENSG00000251417
ENSG00000196296
ENSG00000198156
ENSG00000178188
ENSG00000176046
ENSG00000177548
ENSG00000260114
ENSG00000247735
ENSG00000006194
ENSG00000141101
ENSG00000141140
ENSG00000129282
ENSG00000266469
ENSG00000141744
ENSG00000185722
ENSG00000131470
ENSG00000168517
ENSG00000167447
ENSG00000237854
ENSG00000267365
ENSG00000161509
ENSG00000266998
ENSG00000252391
ENSG00000161847
ENSG00000105610
ENSG00000267266
ENSG00000123810
ENSG00000105329
ENSG00000130749
ENSG00000090554
ENSG00000142556
ENSG00000104976
ENSG00000153094
ENSG00000125633
ENSG00000241772
ENSG00000204406
ENSG00000177917
ENSG00000196504
ENSG00000134323
ENSG00000115290
ENSG00000240857
ENSG00000226261
ENSG00000115241
ENSG00000115211
ENSG00000163795
ENSG00000138002
ENSG00000243943
ENSG00000232613
ENSG00000138069
ENSG00000115548
ENSG00000125967
ENSG00000078747
ENSG00000126001
ENSG00000125995
ENSG00000132793
ENSG00000124201
ENSG00000124164
ENSG00000167046
ENSG00000228923
ENSG00000128271
ENSG00000178803
ENSG00000100314
ENSG00000100281
ENSG00000234009
ENSG00000205643
ENSG00000176542
ENSG00000259976
ENSG00000073711
ENSG00000174564
ENSG00000177311
ENSG00000186432
ENSG00000068885
ENSG00000163577
ENSG00000008324
ENSG00000160796
ENSG00000181555
ENSG00000076201
ENSG00000003756
ENSG00000055957
ENSG00000016391
ENSG00000239388
ENSG00000179021
ENSG00000206573
ENSG00000168769
ENSG00000248213
ENSG00000164164
ENSG00000109805
ENSG00000197386
ENSG00000145247
ENSG00000212588
ENSG00000173542
ENSG00000145723
ENSG00000064651
ENSG00000078795
ENSG00000169223
ENSG00000112996
ENSG00000248489
ENSG00000203760
ENSG00000217083
ENSG00000241404
ENSG00000204287
ENSG00000232629
ENSG00000223501
ENSG00000220583
ENSG00000137309
ENSG00000112561
ENSG00000223622
ENSG00000224729
ENSG00000161048
ENSG00000006453
ENSG00000253669
ENSG00000254275
ENSG00000066827
ENSG00000170727
ENSG00000185122
ENSG00000182325
ENSG00000173137
ENSG00000253200
ENSG00000246430
ENSG00000253878
ENSG00000261094
ENSG00000175854
ENSG00000160563
ENSG00000107175
ENSG00000137076
ENSG00000196092

## Sheet: Fig4B
		Meta-analysis							eQTLGen EUR								GENOA AFR									GALAII PR
mol.trait	hgnc_symbol	nstudies	beta	se	p-value	q-value	I2	method	nsnp	IVs	beta	se	p-value	q-value	PASS_MR_sensitivity	PWCoCo_H4	method	nsnp	IVs	beta	se	p-value	q-value	PASS_MR_sensitivity	PWCoCo_H4	method	nsnp	IVs	beta	se	p-value	q-value	PASS_MR_sensitivity	PWCoCo_H4
ENSG00000132781	MUTYH	3	0.0375907078722681	0.0117328640991798	0.00135588205141659	0.0460005362969598	0	Inverse variance weighted	3	rs66988384,rs767975,rs12739418	0.0363249095580883	0.0142880342828748	0.0110115902822103	0.0865701191653337	TRUE	0.960655	Wald ratio	1	rs7417107	0.0562922346408803	0.0275275213353755	0.0408603970853377	0.511042463424758	TRUE	0.0358074	Inverse variance weighted	2	rs10890324,rs3219476	0.0199270979556509	0.0309168303866943	0.519226080780455	0.967010678847795	TRUE	NA
ENSG00000140398	NEIL1	3	-0.160534377201169	0.0392098589047044	4.23564520547149e-05	0.00333942118585923	0.0108386278415218	Wald ratio	1	rs11853141	-0.171622655690949	0.0708876186549571	0.0154756364638433	0.109287252162427	TRUE	0.929293	Wald ratio	1	rs7165469	-0.180944768151665	0.0488345254954777	0.000211171371827747	0.0917974375180616	TRUE	0.973318	Wald ratio	1	rs73438515	0.173006879805747	0.176042088223391	0.325726251840178	0.925290641427061	TRUE	NA
ENSG00000152518	ZFP36L2	2	0.123209001439834	0.0341991992815436	0.000314945003433374	0.0160079738741447	0	Wald ratio	1	rs7589428	0.136418407530392	0.0515049089655563	0.008081430044465	0.0702287653159846	TRUE	0.984492	Wald ratio	1	rs12185704	0.112792446394518	0.0457371432115227	0.0136592547916594	0.383222783806555	TRUE	0.0217967		NA	NA	NA	NA	NA	NA	NA	NA
ENSG00000178952	TUFM	3	0.0249892526500316	0.00715986604917129	0.000482687397149238	0.0219599026978453	0	Inverse variance weighted	5	rs6498057,rs112223196,rs117968396,rs1642026,rs235663	0.0220883929786399	0.00791895535250721	0.00528210635764603	0.0513088103860205	TRUE	0.999033	Wald ratio	1	rs8049439	0.0239291574747306	0.0448035288888572	0.593278639087062	0.941154508368708	TRUE	NA	Inverse variance weighted	5	rs115285601,rs113273372,rs8049439,rs4480810,rs71387642	0.0402671755246607	0.0180705634137798	0.0258585284546222	0.57723214333468	TRUE	0.104878
