# Supplementary material for: Unravelling the molecular mechanisms causal to type 2 diabetes across global populations and disease-relevant tissues
Source: Nat Metab. 2026 Jan 27;8(2):506–20. doi: 10.1038/s42255-025-01444-1 (PMC12945685; doi:10.1038/s42255-025-01444-1)
Supplement: Supplementary file 7 — Statistical source data: overlap of causal genes between tissues and associated heterogeneity. [file 42255_2025_1444_MOESM7_ESM.xlsx]

## Sheet: Fig5B
	Blood	Subcutaneous Adipose	Visceral Adipose	Brain Hypothalamus	Liver	Skeletal muscle	Pancreas	Pancreatic Islets
Blood	316	32	24	12	10	37	20	18
Subcutaneous Adipose	32	243	78	27	27	71	50	23
Visceral Adipose	24	78	186	28	22	53	44	21
Brain Hypothalamus	12	27	28	90	22	25	27	16
Liver	10	27	22	22	70	26	29	14
Skeletal muscle	37	71	53	25	26	217	53	23
Pancreas	20	50	44	27	29	53	139	25
Pancreatic Islets	18	23	21	16	14	23	25	131

## Sheet: Fig5C
mol.trait	I2
ENSG00000000419	0
ENSG00000000457	0
ENSG00000000460	0
ENSG00000000938	0.686344918570472
ENSG00000000971	0.989004204967447
ENSG00000001036	0.913809189450832
ENSG00000001084	0.979609334917868
ENSG00000001167	0.746509200961115
ENSG00000001460	0.922190449657852
ENSG00000001461	0.931520732879012
ENSG00000001561	0.95690701655247
ENSG00000001629	0.938023570660368
ENSG00000001630	0
ENSG00000001631	0.295642166247699
ENSG00000002016	0
ENSG00000002330	0.997629207024323
ENSG00000002587	0.935507286780479
ENSG00000002726	0.971813848651024
ENSG00000002822	0.488539710674641
ENSG00000002834	0.975181907083365
ENSG00000002919	0.997045451011254
ENSG00000002933	0.98980397872778
ENSG00000003147	0.963197124649662
ENSG00000003249	0.963053724989253
ENSG00000003393	0
ENSG00000003400	0.822266485587875
ENSG00000003402	0.759961379408781
ENSG00000003509	0.865107984601693
ENSG00000004139	0.871406025011714
ENSG00000004142	0.949877287277366
ENSG00000004399	0.950986832848088
ENSG00000004468	0.915103222095275
ENSG00000004487	0
ENSG00000004534	0.997208011698138
ENSG00000004660	0
ENSG00000004700	0.976414319277142
ENSG00000004777	0.970957917106584
ENSG00000004779	0.973402117834279
ENSG00000004799	0.569662635504217
ENSG00000004809	0.871207864290905
ENSG00000004838	0.990643200567221
ENSG00000004897	0.9807904071237
ENSG00000004939	0.857537313889614
ENSG00000004975	0.979997796851748
ENSG00000005001	0.887404363598656
ENSG00000005059	0.9419358778037
ENSG00000005075	0.921414256275044
ENSG00000005102	0.922975718618973
ENSG00000005156	0.734090739904308
ENSG00000005187	0.979633909523615
ENSG00000005194	0.0284528565931655
ENSG00000005206	0.977870171220806
ENSG00000005243	0.824532200194706
ENSG00000005379	0.995564357729244
ENSG00000005381	0.980541794930524
ENSG00000005436	0.395319236399433
ENSG00000005471	0
ENSG00000005486	0.749068676215712
ENSG00000005513	0.902218515913866
ENSG00000005801	0.987454463580572
ENSG00000005810	0.866224513436081
ENSG00000005812	0.536653084973397
ENSG00000005882	0.973531284033551
ENSG00000005884	0.997361349258063
ENSG00000006007	0.832973762892751
ENSG00000006015	0.984914171370083
ENSG00000006025	0.751995400350345
ENSG00000006047	0.967071451926836
ENSG00000006062	0.924356715670698
ENSG00000006125	0.613122216998202
ENSG00000006194	0.992817391126433
ENSG00000006282	0.949635906611283
ENSG00000006432	0.966488191432728
ENSG00000006453	0.990424514607405
ENSG00000006459	0.907472683248917
ENSG00000006534	0.42846140274624
ENSG00000006576	0.933726866833423
ENSG00000006607	0.846731665994647
ENSG00000006625	0
ENSG00000006634	0.948259002959598
ENSG00000006638	0
ENSG00000006652	0.935025310101264
ENSG00000006695	0.778712345309876
ENSG00000006715	0.929702910253562
ENSG00000006740	0.971732950789506
ENSG00000006744	0.960695778737213
ENSG00000006747	0.8524635220362
ENSG00000006831	0
ENSG00000007038	0.948150176152549
ENSG00000007047	0.667025410858498
ENSG00000007080	0.46627557238281
ENSG00000007129	0.809155598201915
ENSG00000007168	0.783643805032691
ENSG00000007171	0.74710541649544
ENSG00000007237	0
ENSG00000007255	0.663612010322073
ENSG00000007312	0.994249235187855
ENSG00000007314	0.989085156116205
ENSG00000007341	0.954774902606466
ENSG00000007376	0.927350706465641
ENSG00000007402	0.978007422962081
ENSG00000007516	0.983827309277843
ENSG00000007520	0
ENSG00000007541	0.918450100871446
ENSG00000007545	0.881121290863444
ENSG00000007866	0.457770740359594
ENSG00000007923	0.998629203940623
ENSG00000008018	0
ENSG00000008083	0.930174824521229
ENSG00000008128	0
ENSG00000008130	0.97882301008205
ENSG00000008226	0.742987242308432
ENSG00000008256	0.0625152858610239
ENSG00000008277	0.969510900844004
ENSG00000008283	0.962059859887498
ENSG00000008294	0.674498273656965
ENSG00000008300	0.892227860833212
ENSG00000008311	0
ENSG00000008382	0.979719451022061
ENSG00000008394	0.804170889570774
ENSG00000008438	0
ENSG00000008516	0.222890131055148
ENSG00000008517	0.863253678770145
ENSG00000008710	0.788181964045374
ENSG00000008735	0.658514300217437
ENSG00000008838	0.870897145001857
ENSG00000008853	0.970667221005139
ENSG00000008952	0
ENSG00000008988	0.909956510022783
ENSG00000009335	0.987368768247151
ENSG00000009780	0.970544423288739
ENSG00000009790	0.61593019179804
ENSG00000009830	0.939767913168249
ENSG00000009844	0.907540723828128
ENSG00000010017	0.910193221590535
ENSG00000010030	0.804835048523688
ENSG00000010165	0.0260319632495596
ENSG00000010219	0.664001005903289
ENSG00000010244	0.990500198645345
ENSG00000010256	0.900664293127305
ENSG00000010270	0.794025958000367
ENSG00000010278	0.925360545759629
ENSG00000010292	0.0556361129205309
ENSG00000010295	0.964544534698694
ENSG00000010322	0
ENSG00000010327	0.759462017619681
ENSG00000010361	0.940945017207947
ENSG00000010438	0.969513337852078
ENSG00000010539	0.993095411854022
ENSG00000010610	0.981012437376088
ENSG00000010626	0.980624911411908
ENSG00000010704	0.983067379492405
ENSG00000010803	0.859680467601482
ENSG00000010810	0.771245819767287
ENSG00000010818	0.996091258599057
ENSG00000011009	0
ENSG00000011021	0.712234978084673
ENSG00000011028	0.995171710792921
ENSG00000011105	0.981575488243093
ENSG00000011114	0.797626126321533
ENSG00000011132	0.79568537923561
ENSG00000011143	0.987199951019914
ENSG00000011198	0.889521586231908
ENSG00000011260	0.932907301701665
ENSG00000011295	0.862100618932198
ENSG00000011304	0.988056145742646
ENSG00000011376	0.967850940101797
ENSG00000011405	0.970646961758738
ENSG00000011422	0.936074430118176
ENSG00000011454	0.99089993233459
ENSG00000011478	0.993775501425201
ENSG00000011485	0.99189050393819
ENSG00000011523	0.999276966717356
ENSG00000011590	0.920085792679085
ENSG00000011600	0.841076182175353
ENSG00000011638	0.974125243073598
ENSG00000012048	0.958283015150886
ENSG00000012061	0.874458801313358
ENSG00000012124	0.756235739948407
ENSG00000012171	0.986450234965947
ENSG00000012223	0.916738439111665
ENSG00000012779	0.988312639610335
ENSG00000012822	0.972384074691289
ENSG00000012983	0.935639538636449
ENSG00000013016	0.424391631343157
ENSG00000013288	0.847073535282768
ENSG00000013306	0.924013350368983
ENSG00000013364	0.983166245067096
ENSG00000013374	0.0538346186665083
ENSG00000013375	0.869879554461384
ENSG00000013392	0.910740700435153
ENSG00000013503	0.836387173575328
ENSG00000013523	0.996238192308348
ENSG00000013561	0.873041208508056
ENSG00000013573	0.799283911767522
ENSG00000013583	0.900682148228479
ENSG00000013725	0.977954487028691
ENSG00000013810	0.920871728256908
ENSG00000014123	0.967641418842621
ENSG00000014138	0.971139184309259
ENSG00000014164	0.982269408971138
ENSG00000014216	0
ENSG00000014257	0.306854936865239
ENSG00000014641	0.870706767286597
ENSG00000014824	0.959596129673115
ENSG00000014914	0.991059453798738
ENSG00000014919	0.826040701593406
ENSG00000015133	0.946030667493952
ENSG00000015475	0.863571168183645
ENSG00000015532	0.732699788848877
ENSG00000015676	0.958563042819627
ENSG00000016391	0.997859501741439
ENSG00000016864	0
ENSG00000017260	0.865899187657645
ENSG00000018189	0.922272591444039
ENSG00000018280	0.914779929492028
ENSG00000018510	0.874824466185598
ENSG00000018699	0
ENSG00000018869	0.995898543277948
ENSG00000019102	0.746063969871433
ENSG00000019169	0.92087775243437
ENSG00000019186	0.730400306984329
ENSG00000019991	0.462573149879993
ENSG00000019995	0.792063744758891
ENSG00000020129	0.289942951887941
ENSG00000020181	0
ENSG00000020256	0.242887927639286
ENSG00000020426	0
ENSG00000020577	0
ENSG00000020922	0.804846088397582
ENSG00000021300	0.940099508598496
ENSG00000021355	0.53580043835894
ENSG00000021488	0.87687658849843
ENSG00000021574	0.994338725390977
ENSG00000021762	0.973944981529142
ENSG00000021776	0.903344286180095
ENSG00000022277	0.863586505678299
ENSG00000022556	0.376582426597874
ENSG00000022567	0.978278892472029
ENSG00000022840	0.976271606703702
ENSG00000022976	0.989032028479061
ENSG00000023041	0.993611808794022
ENSG00000023171	0
ENSG00000023191	0.907173790728076
ENSG00000023228	0.0193960035770908
ENSG00000023445	0
ENSG00000023516	0.828727667437021
ENSG00000023572	0.991879500740052
ENSG00000023608	0.599926641666705
ENSG00000023697	0.660009973784857
ENSG00000023892	0.78271198820423
ENSG00000023909	0.703462065954572
ENSG00000024048	0.947328882516362
ENSG00000024862	0.627850789106244
ENSG00000025156	0.63018333082805
ENSG00000025434	0.993527751133052
ENSG00000025708	0.957615440124237
ENSG00000025770	0.967512655257759
ENSG00000025772	0.949462537173688
ENSG00000025800	0.932528128127937
ENSG00000026103	0
ENSG00000026297	0.995403040420998
ENSG00000026508	0.831195195490826
ENSG00000026559	0.875498963003572
ENSG00000026751	0.517481639963531
ENSG00000026950	0.900252327970172
ENSG00000027001	0.984753836849831
ENSG00000027697	0.280762113372417
ENSG00000027847	0.981157644001383
ENSG00000027869	0.573353098561459
ENSG00000028116	0.935772978062236
ENSG00000028137	0.698832914550253
ENSG00000028203	0.978348939157948
ENSG00000028310	0.979654211428388
ENSG00000028528	0.986242435829811
ENSG00000029153	0.941287215606734
ENSG00000029364	0.467689061375478
ENSG00000029534	0.999248073000556
ENSG00000029639	0.975866756965324
ENSG00000029725	0.966864868643225
ENSG00000030066	0.901656548439865
ENSG00000030110	0.995688632482782
ENSG00000030419	0.944603471251849
ENSG00000031081	0
ENSG00000031691	0.893157402519148
ENSG00000031698	0.946629494758878
ENSG00000032219	0.739475909640968
ENSG00000032389	0
ENSG00000032444	0
ENSG00000032742	0.935294067627833
ENSG00000033030	0.870683040398368
ENSG00000033050	0.986629425158165
ENSG00000033170	0.9724023510231
ENSG00000033178	0.793653372448353
ENSG00000033327	0.968157149380241
ENSG00000033627	0.977810435773509
ENSG00000033800	0.613466131153116
ENSG00000033867	0.978365393333539
ENSG00000034053	0.630685359841642
ENSG00000034152	0.994257335985507
ENSG00000034533	0.948558782278571
ENSG00000034677	0.954094340350836
ENSG00000034713	0
ENSG00000035115	0.788281354577518
ENSG00000035141	0.965111829118847
ENSG00000035403	0.72455635896207
ENSG00000035499	0.99184778744809
ENSG00000035664	0.97290672858546
ENSG00000035681	0.849839469850286
ENSG00000035687	0
ENSG00000035720	0.854239946473029
ENSG00000035862	0.702437770435475
ENSG00000035928	0.125663264400241
ENSG00000036257	0.651452694953643
ENSG00000036448	0.829966694510067
ENSG00000036549	0.278310378103116
ENSG00000036565	0.846064533471164
ENSG00000037042	0.755804984507129
ENSG00000037280	0.271167036606308
ENSG00000037474	0.924975751841972
ENSG00000037637	0.982684627584787
ENSG00000037749	0.98310639075856
ENSG00000037757	0.914345577025828
ENSG00000038002	0
ENSG00000038210	0.654354378442645
ENSG00000038219	0.900402144779157
ENSG00000038274	0.575531156655836
ENSG00000038358	0.880590006823443
ENSG00000038382	0.986609375710577
ENSG00000038427	0.981928215701929
ENSG00000038532	0.921169423938717
ENSG00000038945	0.905573727234738
ENSG00000039123	0.500193097674026
ENSG00000039319	0
ENSG00000039523	0.89872823861755
ENSG00000039560	0.948758198329252
ENSG00000039650	0.786603272181444
ENSG00000040199	0.973564459008833
ENSG00000040275	0.936887760278397
ENSG00000040487	0.980302856598088
ENSG00000040531	0.741165183583808
ENSG00000040933	0.976069293922055
ENSG00000041353	0.63558351532106
ENSG00000041357	0.792024242813134
ENSG00000041802	0.792255248435064
ENSG00000041988	0.996265127637019
ENSG00000042088	0.604988911949575
ENSG00000042286	0.968706533898546
ENSG00000042317	0.94231074065489
ENSG00000042429	0.410300618137026
ENSG00000042445	0.955873097402288
ENSG00000042493	0.936099062649886
ENSG00000042753	0.904789278091401
ENSG00000042832	0
ENSG00000042980	0
ENSG00000043462	0.773862612916084
ENSG00000043514	0.962769718246595
ENSG00000043591	0
ENSG00000044090	0.935486250120555
ENSG00000044115	0.986836319411757
ENSG00000044459	0.795902638161325
ENSG00000044574	0.888321701361185
ENSG00000046604	0.896753799368325
ENSG00000047056	0.8296923643022
ENSG00000047188	0.934163849077899
ENSG00000047315	0.23433151984271
ENSG00000047346	0.971623186151067
ENSG00000047365	0
ENSG00000047457	0.183503354697022
ENSG00000047578	0
ENSG00000047579	0.88415928667804
ENSG00000047617	0.921565146965842
ENSG00000047621	0.75540815582476
ENSG00000047932	0.995243008465245
ENSG00000048028	0.996730758934083
ENSG00000048140	0.19219690023885
ENSG00000048162	0.85584523036842
ENSG00000048342	0.785854607716112
ENSG00000048392	0.694251793138992
ENSG00000048405	0.9714453125862
ENSG00000048471	0.942569269057426
ENSG00000048544	0.943567659097646
ENSG00000048707	0.970768366746513
ENSG00000048740	0.844348594504496
ENSG00000048828	0
ENSG00000049089	0.866928325410281
ENSG00000049167	0.973029285366524
ENSG00000049192	0.715866770836943
ENSG00000049239	0.864823956297355
ENSG00000049245	0.788865505070455
ENSG00000049247	0.862989124462225
ENSG00000049249	0.91901283839011
ENSG00000049323	0.977393582582544
ENSG00000049449	0.959480353512356
ENSG00000049541	0.704912791963387
ENSG00000049618	0.812345517546211
ENSG00000049656	0.908492100422173
ENSG00000049759	0.893047245529567
ENSG00000049860	0.985195286891181
ENSG00000049883	0.917711793771842
ENSG00000050130	0.54824796405366
ENSG00000050165	0.203364808437642
ENSG00000050327	0.939722767579346
ENSG00000050344	0.976683615241827
ENSG00000050393	0.990706458402763
ENSG00000050405	0
ENSG00000050426	0.509135832372876
ENSG00000050438	0.744699285324509
ENSG00000050555	0.893311801479281
ENSG00000050730	0.0951343268923287
ENSG00000050748	0.986149378300455
ENSG00000050767	0.888351188952292
ENSG00000051009	0
ENSG00000051108	0.215219138316557
ENSG00000051128	0.8862936797749
ENSG00000051382	0.96963959635151
ENSG00000051523	0.938898755611855
ENSG00000051596	0.852781128619809
ENSG00000051620	0
ENSG00000051825	0.976165841930627
ENSG00000052126	0.948886108261429
ENSG00000052749	0.925674368298685
ENSG00000052795	0
ENSG00000052841	0.928752782097938
ENSG00000053108	0.843178506789473
ENSG00000053254	0.969729237215561
ENSG00000053371	0.860082798740055
ENSG00000053372	0.989384589304359
ENSG00000053438	0.306035250122894
ENSG00000053524	0.980503345842916
ENSG00000053900	0.987825725034996
ENSG00000053918	0.992147678173966
ENSG00000054116	0
ENSG00000054148	0.84759844044933
ENSG00000054179	0.51380612088283
ENSG00000054219	0.985428672989504
ENSG00000054267	0.46128935416253
ENSG00000054277	0.941167030161338
ENSG00000054282	0
ENSG00000054356	0
ENSG00000054392	0.772205833393438
ENSG00000054523	0.664419382726394
ENSG00000054611	0.856543431823893
ENSG00000054654	0
ENSG00000054690	0.997545735956765
ENSG00000054793	0.966638828671888
ENSG00000054967	0.685076190932641
ENSG00000054983	0.970627342650731
ENSG00000055044	0.962458329431958
ENSG00000055070	0
ENSG00000055118	0.995359642207974
ENSG00000055147	0.990077262979805
ENSG00000055163	0.917645143950032
ENSG00000055208	0.883913856398779
ENSG00000055211	0
ENSG00000055332	0.760918991354465
ENSG00000055483	0.996633684892638
ENSG00000055732	0.552599748979683
ENSG00000055917	0
ENSG00000055950	0.974864082600181
ENSG00000055955	0.989928085629105
ENSG00000056050	0.87779318461945
ENSG00000056558	0.93450238525505
ENSG00000056586	0.998481583912281
ENSG00000056736	0.955217849185749
ENSG00000056972	0.965155362473291
ENSG00000057019	0
ENSG00000057252	0.960101365312251
ENSG00000057294	0.259935767413554
ENSG00000057468	0.968736981756121
ENSG00000057593	0.816341850556208
ENSG00000057608	0
ENSG00000057704	0.719570552047887
ENSG00000057757	0.987823593053622
ENSG00000058056	0.469990410398559
ENSG00000058091	0.906446304820674
ENSG00000058335	0.959441567110076
ENSG00000058453	0.827361170976858
ENSG00000058668	0
ENSG00000058729	0.891276151110046
ENSG00000058799	0.583081078127516
ENSG00000058804	0.815701927332625
ENSG00000058866	0.817864610417213
ENSG00000059122	0.874396948602285
ENSG00000059573	0.589563772955827
ENSG00000059588	0.93752615309834
ENSG00000059691	0.897961071412118
ENSG00000060069	0.966893467617431
ENSG00000060138	0.962667388849616
ENSG00000060140	0
ENSG00000060237	0.88950237869844
ENSG00000060491	0.939150991895247
ENSG00000060558	0.985828715354952
ENSG00000060642	0.986039056797267
ENSG00000060656	0.600648539063494
ENSG00000060688	0.937068465931718
ENSG00000060709	0.923539487753634
ENSG00000060749	0.96931358609784
ENSG00000060762	0.302740118751216
ENSG00000060971	0.438415793036556
ENSG00000060982	0.828665327068861
ENSG00000061273	0
ENSG00000061337	0.238771876422985
ENSG00000061676	0.981691019341805
ENSG00000061794	0.991208216285698
ENSG00000061938	0.927108117861632
ENSG00000061987	0.881107164760496
ENSG00000062524	0.9998959999782
ENSG00000062650	0.92561077089298
ENSG00000062716	0.981801633589925
ENSG00000062822	0.39845642919589
ENSG00000063046	0.954323549259872
ENSG00000063127	0.86007109641679
ENSG00000063169	0.529151518098407
ENSG00000063176	0.817291363575495
ENSG00000063180	0.537603478910798
ENSG00000063241	0.965680649404291
ENSG00000063245	0.75417374007436
ENSG00000063438	0
ENSG00000063660	0.984921852856833
ENSG00000063761	0.932466692186654
ENSG00000063854	0.983442734422457
ENSG00000063978	0.89059401286053
ENSG00000064012	0.976374328451968
ENSG00000064102	0.931724888560929
ENSG00000064115	0.910515301988851
ENSG00000064199	0.966727719548602
ENSG00000064201	0.863143168697126
ENSG00000064225	0.904641846229375
ENSG00000064270	0.633028100019475
ENSG00000064300	0.815581953873993
ENSG00000064309	0.912533148303837
ENSG00000064313	0
ENSG00000064393	0.988883905530191
ENSG00000064419	0.811981402792379
ENSG00000064490	0
ENSG00000064545	0.974123296597958
ENSG00000064547	0.907241350286377
ENSG00000064601	0
ENSG00000064607	0.762733352173136
ENSG00000064652	0.801026027281133
ENSG00000064666	0.568299268407163
ENSG00000064687	0.795791158099382
ENSG00000064703	0.971800687067226
ENSG00000064726	0.954718090915238
ENSG00000064763	0.817635006872495
ENSG00000064787	0.627539055579678
ENSG00000064886	0.961958145108359
ENSG00000064932	0.986108787164781
ENSG00000064933	0.933859331123221
ENSG00000064989	0.786084546353446
ENSG00000064995	0.990839143807605
ENSG00000064999	0.990297064056406
ENSG00000065000	0.963054216727691
ENSG00000065029	0.982722382920041
ENSG00000065054	0.944262206201407
ENSG00000065057	0
ENSG00000065060	0.963064281239242
ENSG00000065135	0.585260995222883
ENSG00000065150	0.990385620332595
ENSG00000065154	0.82686033668252
ENSG00000065183	0.906583590372405
ENSG00000065268	0.984833241486223
ENSG00000065308	0
ENSG00000065320	0.936471814120234
ENSG00000065328	0.997288573892952
ENSG00000065413	0.990525838606801
ENSG00000065427	0.158945596949099
ENSG00000065457	0.801173726839793
ENSG00000065485	0.865051917757247
ENSG00000065526	0.971146938407795
ENSG00000065548	0
ENSG00000065559	0.81286623276601
ENSG00000065600	0.97005216180191
ENSG00000065613	0.930252728046238
ENSG00000065615	0
ENSG00000065621	0.910589890169956
ENSG00000065665	0.990542002137933
ENSG00000065675	0.978449821048004
ENSG00000065717	0.482793949781536
ENSG00000065802	0.842544087934839
ENSG00000065809	0
ENSG00000065882	0.950444583945735
ENSG00000065883	0.983621003624423
ENSG00000065911	0.80892609187134
ENSG00000065989	0.831011551757535
ENSG00000066027	0
ENSG00000066032	0.982360230750642
ENSG00000066044	0.980333554678125
ENSG00000066056	0.995558608942171
ENSG00000066084	0.960045395444469
ENSG00000066117	0
ENSG00000066136	0.367558990055142
ENSG00000066185	0.884178495341834
ENSG00000066230	0.90418285340153
ENSG00000066294	0.362698781469404
ENSG00000066322	0.97444382526738
ENSG00000066379	0.942447009828373
ENSG00000066382	0.939779345255039
ENSG00000066427	0.871404511947287
ENSG00000066455	0.888227597102043
ENSG00000066583	0.975561482592871
ENSG00000066651	0.993376141584703
ENSG00000066654	0.870985400023103
ENSG00000066697	0.713303052149084
ENSG00000066735	0.938119974445625
ENSG00000066739	0.943532811061962
ENSG00000066777	0.927125078152942
ENSG00000066827	0.983218498618687
ENSG00000066855	0
ENSG00000066923	0
ENSG00000066926	0.963026308656462
ENSG00000066933	0.879323232640836
ENSG00000067064	0
ENSG00000067113	0.885942089692354
ENSG00000067141	0.844100983028487
ENSG00000067167	0.993868461991179
ENSG00000067182	0.849319410534477
ENSG00000067191	0.838114094352455
ENSG00000067208	0.896655647460183
ENSG00000067221	0
ENSG00000067334	0.669163030855574
ENSG00000067365	0.593027292832693
ENSG00000067369	0.992432325055398
ENSG00000067533	0.514415883280626
ENSG00000067596	0.82387316505849
ENSG00000067601	0.955114278882044
ENSG00000067606	0.932877175422514
ENSG00000067798	0.861912812045755
ENSG00000067836	0.84642313506534
ENSG00000067955	0.914885992834061
ENSG00000068024	0.342577830674786
ENSG00000068028	0.925650613590999
ENSG00000068079	0.987578207222517
ENSG00000068097	0.979983685417183
ENSG00000068305	0.959377236092452
ENSG00000068489	0.960255209866104
ENSG00000068615	0.931055203424143
ENSG00000068650	0.817996239509723
ENSG00000068654	0.960185575256798
ENSG00000068724	0.993765526541668
ENSG00000068745	0.95449481868459
ENSG00000068784	0
ENSG00000068796	0.887541171640415
ENSG00000068831	0.61791806327327
ENSG00000068878	0.922591146459582
ENSG00000068885	0.999373420309492
ENSG00000068903	0.985325869558488
ENSG00000068976	0.959082915030851
ENSG00000069020	0
ENSG00000069188	0
ENSG00000069248	0.99701860400521
ENSG00000069275	0.994547332306495
ENSG00000069424	0.976287321730676
ENSG00000069493	0.850098652671627
ENSG00000069667	0.95384079517496
ENSG00000069696	0.893123981142987
ENSG00000069702	0
ENSG00000069849	0.909744988905593
ENSG00000069869	0.709820078802928
ENSG00000069943	0.971037615645916
ENSG00000069966	0.616864543198093
ENSG00000069974	0.951297046628433
ENSG00000069998	0.815863878287364
ENSG00000070018	0.983011529502032
ENSG00000070047	0.919675002244571
ENSG00000070061	0.935852229088137
ENSG00000070081	0.994251877749273
ENSG00000070087	0.909032835739013
ENSG00000070182	0.970200563940165
ENSG00000070190	0
ENSG00000070214	0.95895794616917
ENSG00000070269	0.701647651447567
ENSG00000070371	0.900213132396332
ENSG00000070404	0.664063392813917
ENSG00000070413	0
ENSG00000070423	0
ENSG00000070444	0.959140433204269
ENSG00000070476	0.920976914033044
ENSG00000070501	0
ENSG00000070526	0.863838698890638
ENSG00000070540	0.926283631603156
ENSG00000070610	0.982877192312723
ENSG00000070614	0.986198162861209
ENSG00000070669	0
ENSG00000070718	0.795531205294015
ENSG00000070731	0.601631204688322
ENSG00000070756	0.884683482547215
ENSG00000070759	0.787641904748645
ENSG00000070770	0.169223469616096
ENSG00000070831	0.45537169454447
ENSG00000070882	0.760615437870786
ENSG00000070915	0
ENSG00000070950	0.871254106412297
ENSG00000071051	0.886684762291731
ENSG00000071054	0.944332547007901
ENSG00000071073	0.877721109109185
ENSG00000071082	0.971476628111216
ENSG00000071127	0.634968777964853
ENSG00000071189	0.650459610662656
ENSG00000071205	0
ENSG00000071242	0.968918709675838
ENSG00000071243	0.954903328597745
ENSG00000071246	0.551912625414068
ENSG00000071282	0.0913946272015668
ENSG00000071462	0.957814785047733
ENSG00000071537	0.981454705846577
ENSG00000071575	0
ENSG00000071626	0.957477976813511
ENSG00000071794	0.945455775676923
ENSG00000071894	0.985892920918047
ENSG00000071909	0.9458415763366
ENSG00000071967	0.818297279002771
ENSG00000071994	0
ENSG00000072071	0.938782103622765
ENSG00000072110	0
ENSG00000072121	0
ENSG00000072134	0.871822226774297
ENSG00000072135	0.983286925308114
ENSG00000072163	0.987027522273896
ENSG00000072195	0.186197893457358
ENSG00000072210	0
ENSG00000072310	0.962353452607706
ENSG00000072364	0.993021735410917
ENSG00000072401	0.987699553993665
ENSG00000072422	0
ENSG00000072518	0.535271759406894
ENSG00000072609	0.989522162997313
ENSG00000072682	0.97189743348394
ENSG00000072694	0.91095337536596
ENSG00000072736	0.962323655132146
ENSG00000072756	0.971170959474165
ENSG00000072778	0.566189215217557
ENSG00000072786	0.803116939299158
ENSG00000072818	0.76912602504933
ENSG00000072840	0.645020129157823
ENSG00000072858	0.932566455951956
ENSG00000072864	0.98147274614841
ENSG00000072952	0
ENSG00000072954	0.902212579668746
ENSG00000072958	0.93286133813157
ENSG00000073008	0.568081630328782
ENSG00000073050	0.963928714982606
ENSG00000073060	0.393488423152901
ENSG00000073111	0.9449859613765
ENSG00000073169	0.964778486751658
ENSG00000073282	0
ENSG00000073331	0.838059532760607
ENSG00000073350	0.958358441721628
ENSG00000073417	0.952372337361648
ENSG00000073536	0
ENSG00000073578	0.882214997163355
ENSG00000073584	0.878361532812814
ENSG00000073605	0.993075099714611
ENSG00000073614	0.991794564658231
ENSG00000073670	0.928142496392152
ENSG00000073803	0.990463559558437
ENSG00000073849	0.867667652971185
ENSG00000073921	0.867296384137115
ENSG00000073969	0.903521590793744
ENSG00000074054	0.722860726240573
ENSG00000074071	0
ENSG00000074181	0
ENSG00000074201	0.989276564504015
ENSG00000074219	0.911132029571821
ENSG00000074266	0.649504822099312
ENSG00000074276	0.996519143808276
ENSG00000074319	0.706978858439429
ENSG00000074356	0.738999222852853
ENSG00000074370	0.974253042407953
ENSG00000074416	0.950860532840587
ENSG00000074582	0
ENSG00000074590	0.933362144416131
ENSG00000074603	0
ENSG00000074621	0.967120611620518
ENSG00000074695	0
ENSG00000074696	0.968003880936834
ENSG00000074706	0.212428120777366
ENSG00000074755	0.952457965760771
ENSG00000074800	0.607308625093208
ENSG00000074803	0.518223004015387
ENSG00000074842	0
ENSG00000074935	0.566969528637332
ENSG00000074964	0.946339341969872
ENSG00000074966	0.00661902139054152
ENSG00000075035	0.996579887374211
ENSG00000075073	0.79120648050611
ENSG00000075131	0.995750044855939
ENSG00000075142	0.569900968327246
ENSG00000075151	0.975986223777745
ENSG00000075223	0.983523579756925
ENSG00000075234	0.97863526096022
ENSG00000075239	0
ENSG00000075240	0.868032494277741
ENSG00000075275	0.78968200218202
ENSG00000075292	0.757476788912642
ENSG00000075340	0.86262672614701
ENSG00000075399	0.631324987768788
ENSG00000075407	0.976454188282033
ENSG00000075413	0.958244808892311
ENSG00000075415	0
ENSG00000075420	0.854479312903625
ENSG00000075568	0.984649714451373
ENSG00000075618	0.875559011668834
ENSG00000075651	0.924092572951702
ENSG00000075702	0
ENSG00000075711	0.982788424721206
ENSG00000075790	0.949362196322402
ENSG00000075826	0.990325505179784
ENSG00000075884	0.865578439748091
ENSG00000075914	0.81388040485993
ENSG00000075975	0.922465511733437
ENSG00000076003	0.0939798823127661
ENSG00000076043	0.835623667344667
ENSG00000076053	0
ENSG00000076067	0.978818078707447
ENSG00000076108	0.882438573410663
ENSG00000076242	0.973275811433844
ENSG00000076258	0.938655125248945
ENSG00000076351	0.950306651542642
ENSG00000076356	0.841298034947959
ENSG00000076554	0.77604919590422
ENSG00000076555	0.927290054806519
ENSG00000076604	0.971282872516485
ENSG00000076641	0
ENSG00000076650	0.913418667676156
ENSG00000076662	0.648996630888052
ENSG00000076685	0.64606244985576
ENSG00000076826	0
ENSG00000076864	0.96904152430318
ENSG00000076924	0.952435804015845
ENSG00000076944	0.829834306781565
ENSG00000077044	0.939743921441703
ENSG00000077092	0.935932428157926
ENSG00000077097	0
ENSG00000077147	0.978425256006613
ENSG00000077157	0.661499831925436
ENSG00000077232	0
ENSG00000077238	0
ENSG00000077327	0.994601119446096
ENSG00000077348	0.973077159554845
ENSG00000077380	0.976968750911807
ENSG00000077420	0.946776009817035
ENSG00000077454	0.708517467806337
ENSG00000077458	0.99372908608668
ENSG00000077463	0.947834392773588
ENSG00000077549	0.968247085565645
ENSG00000077585	0
ENSG00000077782	0.872189572872933
ENSG00000077935	0.765334611772185
ENSG00000077984	0.636792375749233
ENSG00000078018	0.962509299977287
ENSG00000078043	0.585611003704157
ENSG00000078070	0.987639928752567
ENSG00000078081	0.671065797514208
ENSG00000078124	0
ENSG00000078140	0.975950027916156
ENSG00000078142	0.654427185381893
ENSG00000078177	0.913234817849127
ENSG00000078237	0.988916395248523
ENSG00000078246	0.976237390294808
ENSG00000078269	0.885202333914302
ENSG00000078401	0.063635925367819
ENSG00000078487	0.842798334256614
ENSG00000078618	0.861081851882903
ENSG00000078674	0.974220297217357
ENSG00000078687	0
ENSG00000078699	0
ENSG00000078804	0
ENSG00000078808	0.966615322292144
ENSG00000078900	0.953314027353449
ENSG00000078902	0.960527952055916
ENSG00000078967	0
ENSG00000079134	0
ENSG00000079150	0.998213479430968
ENSG00000079246	0.95139053983479
ENSG00000079257	0.923690565857408
ENSG00000079263	0
ENSG00000079277	0.953351596970402
ENSG00000079308	0.952757374678972
ENSG00000079332	0.974341833997328
ENSG00000079335	0.659967933554019
ENSG00000079337	0.981741673209963
ENSG00000079385	0.964685067632949
ENSG00000079387	0.989191805347176
ENSG00000079459	0.979344650647417
ENSG00000079616	0.970446582829998
ENSG00000079691	0.855572048838136
ENSG00000079739	0.956337451782542
ENSG00000079785	0
ENSG00000079805	0.879971600245092
ENSG00000079819	0.929581582199702
ENSG00000079950	0
ENSG00000079974	0.95829119478057
ENSG00000079999	0.969040088401242
ENSG00000080007	0
ENSG00000080189	0.439328908699548
ENSG00000080200	0.449523365998998
ENSG00000080345	0
ENSG00000080573	0.760726352016753
ENSG00000080603	0.963972570959881
ENSG00000080815	0.975479945993171
ENSG00000080819	0
ENSG00000080823	0
ENSG00000080824	0.52102880486075
ENSG00000080845	0
ENSG00000080854	0.958933034379993
ENSG00000080947	0.994913354615993
ENSG00000080986	0
ENSG00000081014	0.794731663226367
ENSG00000081019	0.988728418709701
ENSG00000081026	0.995456992796546
ENSG00000081148	0
ENSG00000081154	0.824244325145673
ENSG00000081181	0
ENSG00000081189	0.967363439832008
ENSG00000081320	0.934132189633196
ENSG00000081377	0.974901638455874
ENSG00000081665	0.994254251485279
ENSG00000081692	0
ENSG00000081721	0
ENSG00000081760	0.652486984408818
ENSG00000081791	0.985978839306212
ENSG00000081913	0.877611577187718
ENSG00000081923	0.982526389002227
ENSG00000081985	0.432339016497196
ENSG00000082014	0.99438237821931
ENSG00000082068	0
ENSG00000082074	0.520701634823416
ENSG00000082153	0.0324184635049388
ENSG00000082196	0.979550966316214
ENSG00000082212	0.964598987507771
ENSG00000082258	0.491718646230408
ENSG00000082269	0.85683099706807
ENSG00000082397	0.976020918023048
ENSG00000082438	0.991632236359137
ENSG00000082512	0.827559305390855
ENSG00000082516	0.844441818406271
ENSG00000082641	0.993155444420735
ENSG00000082701	0.958760175330735
ENSG00000082781	0
ENSG00000083097	0.323153274659784
ENSG00000083099	0.974273764136206
ENSG00000083123	0.976799157614699
ENSG00000083223	0.776846753326702
ENSG00000083290	0.885544035832362
ENSG00000083444	0.913102761001673
ENSG00000083454	0.986374808131637
ENSG00000083535	0.977397414830616
ENSG00000083635	0.673735337690964
ENSG00000083642	0.904519786098932
ENSG00000083720	0.663224393129846
ENSG00000083799	0.904538024190673
ENSG00000083814	0
ENSG00000083828	0.48766553926411
ENSG00000083838	0.968400940362067
ENSG00000083844	0.254706206952036
ENSG00000083845	0.916730577534908
ENSG00000083937	0.811896638650605
ENSG00000084070	0.92187343798748
ENSG00000084072	0.90665338006182
ENSG00000084073	0.987055514115624
ENSG00000084092	0.772923478443482
ENSG00000084093	0.685582760169637
ENSG00000084110	0
ENSG00000084112	0.259610277468989
ENSG00000084207	0.266599114095586
ENSG00000084234	0.125641065035918
ENSG00000084444	0.908661042459151
ENSG00000084463	0.977640172177682
ENSG00000084623	0.463855336009619
ENSG00000084676	0
ENSG00000084731	0.986396572992516
ENSG00000084733	0.941638676762724
ENSG00000084754	0.962980665825047
ENSG00000084764	0.982230596266996
ENSG00000084774	0.991966382221144
ENSG00000085063	0.447159748243299
ENSG00000085231	0.658518395181144
ENSG00000085265	0.534976409965976
ENSG00000085365	0.945358596233341
ENSG00000085377	0.782170414131022
ENSG00000085382	0.986843204337101
ENSG00000085415	0.925854874550868
ENSG00000085433	0.734598369472439
ENSG00000085465	0
ENSG00000085491	0.908347188358273
ENSG00000085514	0.978039926610233
ENSG00000085644	0.941068362075804
ENSG00000085719	0.989219676171952
ENSG00000085721	0.971560169082089
ENSG00000085733	0.956649082929163
ENSG00000085741	0.975302456804686
ENSG00000085760	0.9922993301689
ENSG00000085788	0.806460660829375
ENSG00000085832	0.99029380454778
ENSG00000085871	0.0983800251068692
ENSG00000085978	0.993551614630165
ENSG00000085982	0.98581315741418
ENSG00000085998	0.974546717715297
ENSG00000085999	0.968792386076262
ENSG00000086015	0.987302488477509
ENSG00000086061	0.346518284528269
ENSG00000086062	0.796934652483467
ENSG00000086102	0.449739606549403
ENSG00000086189	0.5979426153736
ENSG00000086200	0.952102735519162
ENSG00000086232	0.759490233066671
ENSG00000086288	0.775522805322616
ENSG00000086289	0.66314278042162
ENSG00000086300	0.971026410478641
ENSG00000086475	0.782721110917996
ENSG00000086504	0.911269419664478
ENSG00000086506	0.972702481613314
ENSG00000086544	0.993894124172956
ENSG00000086589	0.939952130711647
ENSG00000086598	0.931760222801492
ENSG00000086619	0.996216099814936
ENSG00000086666	0.938439460368353
ENSG00000086730	0.875132641721676
ENSG00000086848	0.971789934788865
ENSG00000087008	0
ENSG00000087053	0.938748373160139
ENSG00000087074	0.543389344861883
ENSG00000087076	0
ENSG00000087077	0.786862485837391
ENSG00000087086	0.978530475862768
ENSG00000087088	0.0912922169588925
ENSG00000087111	0
ENSG00000087157	0.992661610417932
ENSG00000087191	0.990096353690413
ENSG00000087206	0.978315707403553
ENSG00000087237	0.940399170729531
ENSG00000087250	0.87492368802584
ENSG00000087253	0
ENSG00000087258	0.960721703892937
ENSG00000087263	0.98844973256908
ENSG00000087266	0.70211225220876
ENSG00000087301	0.916191614374541
ENSG00000087338	0.957587627386082
ENSG00000087365	0.982637650379705
ENSG00000087448	0.997553978451567
ENSG00000087460	0.521275458418346
ENSG00000087470	0
ENSG00000087495	0.984061776299876
ENSG00000087502	0.753566061782928
ENSG00000087589	0.973752030224381
ENSG00000087884	0.938230424973569
ENSG00000088002	0.985537222517416
ENSG00000088035	0.701258210260462
ENSG00000088038	0
ENSG00000088053	0.680428349562508
ENSG00000088205	0.825640328098325
ENSG00000088256	0.647264602924857
ENSG00000088280	0.774605558003663
ENSG00000088298	0.991024559454183
ENSG00000088305	0.993485453583499
ENSG00000088340	0.462987164906836
ENSG00000088387	0.99221958746855
ENSG00000088448	0.76219044380445
ENSG00000088451	0.995047497392019
ENSG00000088538	0.981314742840401
ENSG00000088543	0.972822782800543
ENSG00000088682	0.724300439965782
ENSG00000088726	0.997474205373289
ENSG00000088766	0.838015218456849
ENSG00000088808	0.994100902418554
ENSG00000088826	0.899264416278658
ENSG00000088832	0.89888648716557
ENSG00000088833	0.959744992772168
ENSG00000088836	0.990856995408475
ENSG00000088854	0.184200091001321
ENSG00000088876	0.736718677484281
ENSG00000088882	0.994020300810205
ENSG00000088888	0.86905792144199
ENSG00000088899	0.959000424816296
ENSG00000088930	0.986363917216162
ENSG00000088970	0.963517708958033
ENSG00000088992	0.851882494876373
ENSG00000089006	0.890899011007115
ENSG00000089012	0.347984054877309
ENSG00000089022	0.947778624776038
ENSG00000089041	0.956652115315073
ENSG00000089050	0.980400992178016
ENSG00000089053	0.707639384187533
ENSG00000089057	0.934194956230569
ENSG00000089060	0
ENSG00000089063	0.852958754894539
ENSG00000089091	0.990514785513672
ENSG00000089094	0.993366995131702
ENSG00000089127	0.739090135841211
ENSG00000089154	0.987724163894923
ENSG00000089157	0.625166871394774
ENSG00000089163	0.65517789136463
ENSG00000089169	0
ENSG00000089177	0.883700889762449
ENSG00000089199	0.790499302501023
ENSG00000089220	0.968146403653201
ENSG00000089327	0.96458805047431
ENSG00000089335	0.802291306602159
ENSG00000089351	0.591985622848096
ENSG00000089486	0.998343014924101
ENSG00000089505	0.949136551752099
ENSG00000089597	0
ENSG00000089639	0.98913058491852
ENSG00000089685	0.914792242736027
ENSG00000089693	0.943851375471294
ENSG00000089737	0.808031068923308
ENSG00000089775	0.798421432492024
ENSG00000089847	0.823010044771183
ENSG00000089876	0.974348524882874
ENSG00000089902	0
ENSG00000089916	0
ENSG00000090006	0.864513670056105
ENSG00000090013	0.808371147251443
ENSG00000090020	0.956274886257532
ENSG00000090054	0.986994572828332
ENSG00000090060	0.81523560261131
ENSG00000090061	0.631983857848187
ENSG00000090104	0.953508801874632
ENSG00000090266	0.99135292597661
ENSG00000090273	0.980862916827039
ENSG00000090316	0.969886831745889
ENSG00000090339	0.958916311639871
ENSG00000090372	0.985763396714384
ENSG00000090382	0.596560651131465
ENSG00000090432	0.576000195115452
ENSG00000090470	0.916004318424332
ENSG00000090487	0.702558026939497
ENSG00000090520	0.740189420829257
ENSG00000090530	0.427469483644439
ENSG00000090565	0.869941263672002
ENSG00000090581	0.748607603912481
ENSG00000090612	0.991765431603348
ENSG00000090621	0.745898447987744
ENSG00000090659	0.922884061087498
ENSG00000090661	0.433784584963509
ENSG00000090674	0.965808140178998
ENSG00000090686	0.949607800704329
ENSG00000090905	0.694250756139022
ENSG00000090971	0.151832290257373
ENSG00000090975	0.998406022483281
ENSG00000090989	0.964790474287538
ENSG00000091073	0.110181396696291
ENSG00000091106	0.962741673902982
ENSG00000091127	0
ENSG00000091129	0.946949359548098
ENSG00000091140	0.804422292491887
ENSG00000091157	0.950621679064824
ENSG00000091164	0.932611001854197
ENSG00000091181	0.97319165361919
ENSG00000091262	0
ENSG00000091317	0.951478133224111
ENSG00000091409	0.876659521218704
ENSG00000091436	0.953518877285403
ENSG00000091490	0
ENSG00000091527	0.533978255377955
ENSG00000091536	0.995220214616288
ENSG00000091542	0.989639453463909
ENSG00000091592	0.989406120702063
ENSG00000091622	0.959833984296755
ENSG00000091640	0.98290547275583
ENSG00000091732	0.799448888615751
ENSG00000091879	0.640787760267838
ENSG00000091947	0.936359233499064
ENSG00000091972	0
ENSG00000092010	0
ENSG00000092020	0.954031088585142
ENSG00000092036	0.781647441350637
ENSG00000092067	0.950257978290221
ENSG00000092068	0.895641771480699
ENSG00000092094	0
ENSG00000092096	0
ENSG00000092108	0.970870491263456
ENSG00000092140	0
ENSG00000092200	0.981941702693645
ENSG00000092203	0.97655336581085
ENSG00000092295	0.948531720353124
ENSG00000092330	0.972466014456322
ENSG00000092421	0
ENSG00000092439	0.7481595916531
ENSG00000092529	0.982041542948326
ENSG00000092531	0.820325029087396
ENSG00000092621	0
ENSG00000092758	0.769884455467726
ENSG00000092820	0.819737261738819
ENSG00000092841	0.979957139709421
ENSG00000092847	0.65715995884814
ENSG00000092871	0
ENSG00000092929	0.457565243274889
ENSG00000092931	0.507516712652216
ENSG00000092964	0.972082059706014
ENSG00000092969	0.953402384896677
ENSG00000092978	0
ENSG00000093000	0.863891556356097
ENSG00000093010	0.853529414069193
ENSG00000093072	0.172798474385261
ENSG00000093134	0.985151485701106
ENSG00000093144	0.27530945708742
ENSG00000093167	0.946944788944304
ENSG00000093183	0.964083816823761
ENSG00000093217	0.794709357649465
ENSG00000094880	0
ENSG00000094975	0.996193629478702
ENSG00000095002	0.405204429429583
ENSG00000095015	0.985248096064713
ENSG00000095059	0.959630308891945
ENSG00000095066	0.994199458099979
ENSG00000095209	0.522719301126869
ENSG00000095261	0.940959240090714
ENSG00000095303	0.15290153845935
ENSG00000095319	0
ENSG00000095321	0.972738337547781
ENSG00000095370	0.95692947709679
ENSG00000095380	0.64510062297816
ENSG00000095383	0.9365566565668
ENSG00000095397	0.889961675858009
ENSG00000095485	0.993847884107055
ENSG00000095539	0.975364538096497
ENSG00000095564	0.99593609582254
ENSG00000095574	0.530715266606702
ENSG00000095585	0.99112162640582
ENSG00000095739	0
ENSG00000095787	0.412208818293273
ENSG00000095906	0.814632129457277
ENSG00000095917	0.969202609104556
ENSG00000095932	0
ENSG00000096063	0.7727167841261
ENSG00000096070	0.942643264092057
ENSG00000096092	0.955312048891253
ENSG00000096093	0
ENSG00000096401	0.869770622712798
ENSG00000096433	0.984848065692992
ENSG00000096654	0
ENSG00000096696	0.678304771039478
ENSG00000096717	0.94903123785821
ENSG00000096872	0.988638468590481
ENSG00000096968	0
ENSG00000096996	0.853540110188518
ENSG00000097021	0.486701557348763
ENSG00000097033	0.0750756306706716
ENSG00000097046	0.871787595479331
ENSG00000099139	0.745125734482438
ENSG00000099194	0.927360305863381
ENSG00000099204	0
ENSG00000099219	0.962623950175469
ENSG00000099246	0.885687617935659
ENSG00000099250	0.937267793107049
ENSG00000099251	0.842678576640285
ENSG00000099256	0.820391763285992
ENSG00000099282	0.928439473344048
ENSG00000099284	0.909656947800679
ENSG00000099290	0
ENSG00000099308	0.877431866979417
ENSG00000099326	0.915609266154933
ENSG00000099330	0.795580708112795
ENSG00000099338	0.938854331801719
ENSG00000099341	0.392059437890613
ENSG00000099365	0.983463423367398
ENSG00000099377	0.993380287539459
ENSG00000099381	0.980529338016029
ENSG00000099622	0.993983783003353
ENSG00000099624	0.921741328746742
ENSG00000099769	0.9940017311095
ENSG00000099783	0
ENSG00000099785	0.980453127545027
ENSG00000099795	0.734964542077411
ENSG00000099797	0.675356321219189
ENSG00000099800	0.961661139059123
ENSG00000099804	0.695609913635429
ENSG00000099810	0.973434159054281
ENSG00000099814	0
ENSG00000099817	0.967882808257477
ENSG00000099821	0
ENSG00000099822	0.962525948917638
ENSG00000099834	0.994026637617769
ENSG00000099849	0.866868723048094
ENSG00000099864	0.951331764096775
ENSG00000099866	0.990496511874184
ENSG00000099875	0.773638010545894
ENSG00000099889	0.991906596042055
ENSG00000099899	0.839540958456969
ENSG00000099901	0.873492251859215
ENSG00000099904	0.523322036413171
ENSG00000099910	0.972895820021407
ENSG00000099917	0.98944351629825
ENSG00000099937	0.964560074278761
ENSG00000099940	0.382060850176792
ENSG00000099942	0.91618839430771
ENSG00000099949	0.924162331215723
ENSG00000099953	0.882164739824757
ENSG00000099954	0.953679679331956
ENSG00000099956	0.97726192448813
ENSG00000099957	0.97784682669452
ENSG00000099958	0.995326188582856
ENSG00000099960	0.989362658946466
ENSG00000099968	0.944280737702263
ENSG00000099974	0
ENSG00000099977	0.994172086241269
ENSG00000099991	0.979956237039095
ENSG00000099994	0.978172339209749
ENSG00000099995	0.888932188924002
ENSG00000099998	0.968351668607511
ENSG00000099999	0.86716650629737
ENSG00000100003	0.55133330495954
ENSG00000100014	0.952786318872716
ENSG00000100023	0.918189619240885
ENSG00000100024	0.996391711563889
ENSG00000100027	0.985359061737531
ENSG00000100028	0.973602561387748
ENSG00000100029	0.880780356497198
ENSG00000100030	0.871988867466406
ENSG00000100031	0.994904092696618
ENSG00000100034	0.898457057440689
ENSG00000100036	0.814940674331316
ENSG00000100038	0
ENSG00000100055	0.764272903968549
ENSG00000100056	0.901147340640546
ENSG00000100058	0.224648766214219
ENSG00000100060	0
ENSG00000100068	0.563934406876885
ENSG00000100075	0.987601538873536
ENSG00000100077	0
ENSG00000100079	0
ENSG00000100083	0.966445754908295
ENSG00000100092	0.987322336162937
ENSG00000100095	0.75350713272829
ENSG00000100097	0.971583119509832
ENSG00000100099	0.932512525899553
ENSG00000100100	0.906166295800121
ENSG00000100104	0.790455344067411
ENSG00000100105	0.989266385088524
ENSG00000100106	0.958328126680876
ENSG00000100109	0.977113318878403
ENSG00000100116	0.740355803556626
ENSG00000100122	0.676884473457359
ENSG00000100124	0.936852320594827
ENSG00000100129	0.989943618848316
ENSG00000100138	0.985295004816372
ENSG00000100147	0.948019569812469
ENSG00000100151	0.638671350271426
ENSG00000100154	0.967380977232065
ENSG00000100167	0.992934030206513
ENSG00000100181	0.703897266268201
ENSG00000100197	0.703332603693139
ENSG00000100201	0
ENSG00000100207	0.959638519819114
ENSG00000100209	0.971177902991067
ENSG00000100211	0.984912206857024
ENSG00000100216	0
ENSG00000100219	0.972214156166737
ENSG00000100220	0
ENSG00000100221	0.949527067827467
ENSG00000100225	0.843932125377809
ENSG00000100226	0.991729932542942
ENSG00000100227	0.951865511174313
ENSG00000100228	0.918388617110252
ENSG00000100239	0.986206070613267
ENSG00000100241	0.664027139033979
ENSG00000100243	0.794361596189685
ENSG00000100246	0
ENSG00000100253	0.896243338253505
ENSG00000100258	0.988507615628193
ENSG00000100263	0.776213078548988
ENSG00000100266	0.97052247406254
ENSG00000100271	0.896536311713583
ENSG00000100276	0.946815639151078
ENSG00000100280	0.968659530850246
ENSG00000100281	0.976632676450233
ENSG00000100284	0.991816086089925
ENSG00000100285	0.982230050365531
ENSG00000100288	0
ENSG00000100290	0.969451198446751
ENSG00000100294	0.465983265224305
ENSG00000100296	0.915925053859
ENSG00000100297	0.691130179840702
ENSG00000100298	0
ENSG00000100299	0.948932945399854
ENSG00000100300	0.855948245759505
ENSG00000100304	0.710984172777556
ENSG00000100307	0.134515215671693
ENSG00000100311	0.871263753907354
ENSG00000100316	0.968333665189378
ENSG00000100320	0.659994425702741
ENSG00000100321	0.95721049860783
ENSG00000100324	0.989439771991129
ENSG00000100325	0.943509905409475
ENSG00000100330	0.94243733930214
ENSG00000100335	0.901521342522926
ENSG00000100336	0.179235303009976
ENSG00000100342	0
ENSG00000100346	0.920675329096846
ENSG00000100347	0.947282821340274
ENSG00000100348	0.814741443621261
ENSG00000100350	0.95572618082824
ENSG00000100351	0.827302375459483
ENSG00000100353	0
ENSG00000100354	0.998215784531749
ENSG00000100360	0.337293913394438
ENSG00000100362	0.240867028895498
ENSG00000100364	0.978701581237627
ENSG00000100365	0
ENSG00000100368	0.928047994613189
ENSG00000100372	0.771157131375147
ENSG00000100373	0.606334243093114
ENSG00000100376	0.985674703930722
ENSG00000100380	0.981875658017387
ENSG00000100385	0
ENSG00000100393	0.957353748616093
ENSG00000100395	0.989383860692789
ENSG00000100401	0
ENSG00000100410	0.944652831977142
ENSG00000100412	0.968025038400641
ENSG00000100413	0.95512238460407
ENSG00000100416	0.992607204996022
ENSG00000100417	0.366981379111949
ENSG00000100418	0.947152623989631
ENSG00000100422	0.891145237769048
ENSG00000100426	0.958736821378109
ENSG00000100427	0.935127853652169
ENSG00000100429	0.994460856674034
ENSG00000100439	0.813718786919631
ENSG00000100441	0.962010812151098
ENSG00000100445	0.681713661765741
ENSG00000100448	0.986838631401417
ENSG00000100450	0.953012330901105
ENSG00000100453	0.637280892452154
ENSG00000100461	0.969453781859588
ENSG00000100473	0.764111538189866
ENSG00000100478	0.9678853977859
ENSG00000100479	0.97264030417562
ENSG00000100483	0.543505069968167
ENSG00000100485	0.943674557183961
ENSG00000100490	0.706742796330201
ENSG00000100503	0
ENSG00000100504	0.745276284047523
ENSG00000100505	0.914496680071181
ENSG00000100523	0.945809974097953
ENSG00000100528	0.986882127275505
ENSG00000100532	0
ENSG00000100554	0.859733229127617
ENSG00000100558	0.918923335245005
ENSG00000100564	0.871267848050084
ENSG00000100568	0
ENSG00000100577	0.976453834106307
ENSG00000100580	0.994515067560797
ENSG00000100583	0.99768597971801
ENSG00000100591	0.9977596061617
ENSG00000100592	0.182970316261402
ENSG00000100596	0.77905061751941
ENSG00000100599	0
ENSG00000100600	0
ENSG00000100601	0.943843163026454
ENSG00000100603	0.875337488179432
ENSG00000100605	0.718004403352443
ENSG00000100612	0.961696821600274
ENSG00000100614	0.993072125913537
ENSG00000100628	0.963567235958672
ENSG00000100629	0
ENSG00000100644	0.218894719680505
ENSG00000100647	0.123961001462039
ENSG00000100664	0
ENSG00000100678	0.152492715794284
ENSG00000100697	0.828852247532579
ENSG00000100711	0.957403000740224
ENSG00000100714	0.838818240958403
ENSG00000100721	0
ENSG00000100726	0.709764102605574
ENSG00000100731	0.994716488375458
ENSG00000100744	0.230551861145441
ENSG00000100749	0.894504088260363
ENSG00000100764	0.931642031359424
ENSG00000100767	0.9362968192576
ENSG00000100784	0.880791045623767
ENSG00000100802	0.86648993646218
ENSG00000100804	0.932518453607385
ENSG00000100814	0.866523832716241
ENSG00000100815	0.980217090130111
ENSG00000100823	0.101134770413712
ENSG00000100865	0.990326704158596
ENSG00000100883	0.979609664214242
ENSG00000100888	0.858334613071943
ENSG00000100889	0.988440883352259
ENSG00000100897	0.911851900276935
ENSG00000100906	0.937034958158904
ENSG00000100908	0.722626823778329
ENSG00000100938	0
ENSG00000100949	0.927139885416957
ENSG00000100968	0.991812177779809
ENSG00000100979	0.840653832213046
ENSG00000100982	0.990249000283996
ENSG00000100983	0.986953281902411
ENSG00000100985	0.998370326791337
ENSG00000100991	0.767869683114842
ENSG00000100994	0.977834470192099
ENSG00000100997	0.883726148584118
ENSG00000101000	0.997304838995709
ENSG00000101004	0.910122192340899
ENSG00000101017	0.7425138278191
ENSG00000101019	0.991763382911194
ENSG00000101040	0.681191865904043
ENSG00000101049	0.998478701182899
ENSG00000101052	0.965112066823842
ENSG00000101079	0
ENSG00000101084	0
ENSG00000101096	0.567149946701385
ENSG00000101104	0.939949036542357
ENSG00000101109	0.903924181015871
ENSG00000101115	0.970678998507229
ENSG00000101132	0.983835746469035
ENSG00000101138	0.752184657174074
ENSG00000101150	0.552740631944962
ENSG00000101152	0
ENSG00000101158	0.99127863692474
ENSG00000101160	0.988546807078572
ENSG00000101161	0.962859203141358
ENSG00000101162	0.995407463002812
ENSG00000101166	0.907541419908509
ENSG00000101181	0.992409180059527
ENSG00000101182	0.615536305838084
ENSG00000101187	0.995860184104298
ENSG00000101188	0.5067619374736
ENSG00000101189	0.700565537008349
ENSG00000101190	0.699217641827913
ENSG00000101191	0.950759465808614
ENSG00000101193	0.961134780409495
ENSG00000101194	0.90278866014335
ENSG00000101197	0.872931565530258
ENSG00000101199	0.718985365238408
ENSG00000101210	0.532139853976259
ENSG00000101213	0.963327280605648
ENSG00000101216	0.967817767102567
ENSG00000101220	0.980151658822778
ENSG00000101224	0.879770574650127
ENSG00000101236	0
ENSG00000101247	0.932872616506991
ENSG00000101255	0
ENSG00000101282	0.959639211675667
ENSG00000101294	0.989626673933349
ENSG00000101298	0.89651202334451
ENSG00000101307	0.898257201609304
ENSG00000101310	0.924414393068464
ENSG00000101335	0.381404380522463
ENSG00000101337	0.375835548633892
ENSG00000101343	0.855472931338501
ENSG00000101347	0.591537928702356
ENSG00000101353	0.868387934591436
ENSG00000101361	0
ENSG00000101363	0.726591444373907
ENSG00000101365	0.967647036943634
ENSG00000101367	0.892163858090563
ENSG00000101384	0.663252607862136
ENSG00000101407	0.916370208963422
ENSG00000101413	0.286423834548514
ENSG00000101417	0.990219380419118
ENSG00000101421	0.993506648238483
ENSG00000101425	0.910814831492343
ENSG00000101439	0
ENSG00000101442	0.712707965032853
ENSG00000101445	0.96279043885907
ENSG00000101447	0.860395499960841
ENSG00000101452	0.739110988854294
ENSG00000101457	0.885067450968882
ENSG00000101460	0.995649542362277
ENSG00000101464	0.732897021918517
ENSG00000101470	0
ENSG00000101473	0
ENSG00000101474	0.917597435028891
ENSG00000101493	0.479667835862702
ENSG00000101546	0.977952494236625
ENSG00000101557	0.922010109528175
ENSG00000101558	0.917924046624221
ENSG00000101574	0.958510553900043
ENSG00000101577	0.821410914086676
ENSG00000101596	0.842790173087353
ENSG00000101605	0
ENSG00000101608	0.884132790902269
ENSG00000101624	0.910511507730464
ENSG00000101639	0.915803049573717
ENSG00000101654	0
ENSG00000101745	0.928984310676355
ENSG00000101751	0
ENSG00000101752	0.989068629192273
ENSG00000101773	0.77017753067481
ENSG00000101782	0.997912023239915
ENSG00000102189	0.694181502028776
ENSG00000102445	0.818605270620315
ENSG00000102471	0.989954447851455
ENSG00000102524	0
ENSG00000102531	0.951388056519613
ENSG00000102543	0.352811953876444
ENSG00000102547	0.981399715142166
ENSG00000102554	0.952805059872621
ENSG00000102572	0.982135372406131
ENSG00000102575	0.970667208373249
ENSG00000102580	0.951741723441429
ENSG00000102595	0.98013620774579
ENSG00000102606	0.754524432980462
ENSG00000102699	0.730405860267097
ENSG00000102710	0.949093265695145
ENSG00000102743	0.920821640310462
ENSG00000102753	0
ENSG00000102755	0
ENSG00000102760	0.902682048048942
ENSG00000102763	0.43484060378197
ENSG00000102780	0
ENSG00000102781	0.910104249195195
ENSG00000102796	0.861524058906191
ENSG00000102804	0.933337906211553
ENSG00000102805	0.878298424645507
ENSG00000102837	0.914314279755932
ENSG00000102854	0.860593072439107
ENSG00000102858	0.825853578119411
ENSG00000102879	0.996111996180569
ENSG00000102882	0.966780027958085
ENSG00000102886	0.976660309525356
ENSG00000102890	0.709135007428843
ENSG00000102893	0.448570100051653
ENSG00000102904	0.960138747175058
ENSG00000102910	0.41780850720062
ENSG00000102931	0.937537679260337
ENSG00000102934	0.760762615110698
ENSG00000102967	0.988653507551764
ENSG00000102977	0.984980001178446
ENSG00000102978	0.899686682963922
ENSG00000102981	0.982951058692697
ENSG00000102996	0.87418763336146
ENSG00000103005	0.970524846098714
ENSG00000103018	0.866273666353778
ENSG00000103021	0.984255413512948
ENSG00000103024	0.863528108694076
ENSG00000103034	0.864930991479562
ENSG00000103035	0.967870202728008
ENSG00000103037	0.926011412013203
ENSG00000103044	0.999033894321643
ENSG00000103051	0.954799786248019
ENSG00000103056	0.969454571455344
ENSG00000103061	0.856117642937138
ENSG00000103064	0.974623283049655
ENSG00000103066	0.64370256098386
ENSG00000103091	0.791356815421785
ENSG00000103111	0.992999848319853
ENSG00000103121	0.97073547484011
ENSG00000103126	0.922780110155512
ENSG00000103148	0.989386891407409
ENSG00000103150	0.935099716963873
ENSG00000103152	0.947425026776061
ENSG00000103154	0.871072771844373
ENSG00000103160	0
ENSG00000103168	0.937183727543453
ENSG00000103174	0
ENSG00000103184	0.769892307671418
ENSG00000103187	0.97138048634606
ENSG00000103194	0.912611362003117
ENSG00000103196	0.945799971277382
ENSG00000103197	0.973087164984863
ENSG00000103199	0.915975134121316
ENSG00000103202	0.974763190940983
ENSG00000103222	0.880226638689231
ENSG00000103226	0.873827975823791
ENSG00000103227	0.983451711883725
ENSG00000103245	0.939772959219954
ENSG00000103248	0.905949208820067
ENSG00000103249	0.871380639794759
ENSG00000103253	0.922752374441748
ENSG00000103257	0
ENSG00000103260	0.84131357409753
ENSG00000103264	0.95275855668774
ENSG00000103266	0.955234050278655
ENSG00000103269	0.990004010568711
ENSG00000103275	0
ENSG00000103313	0.817253437774668
ENSG00000103316	0.996031018287963
ENSG00000103319	0.902690439424233
ENSG00000103326	0.918049576865795
ENSG00000103335	0.971729854379017
ENSG00000103342	0.980857447991061
ENSG00000103351	0.995417214764063
ENSG00000103353	0.965835394461769
ENSG00000103355	0.969469748542093
ENSG00000103356	0.957893190319515
ENSG00000103363	0.965409992529413
ENSG00000103365	0.982319896734821
ENSG00000103381	0.94207247375582
ENSG00000103415	0.80546196120941
ENSG00000103423	0
ENSG00000103429	0
ENSG00000103479	0.997060761989427
ENSG00000103485	0.561902283263355
ENSG00000103489	0.950720337846946
ENSG00000103496	0.447250459555408
ENSG00000103502	0.961181824793955
ENSG00000103510	0.987359841878739
ENSG00000103512	0.996284306479242
ENSG00000103522	0.84361534207754
ENSG00000103528	0.743964710517209
ENSG00000103534	0.992311165579583
ENSG00000103540	0.937369360164304
ENSG00000103544	0.743634624450544
ENSG00000103549	0.976492584493823
ENSG00000103550	0.971533172994574
ENSG00000103591	0.871883196910496
ENSG00000103599	0.979474119670952
ENSG00000103642	0.816061871504292
ENSG00000103647	0
ENSG00000103653	0.533463196519101
ENSG00000103657	0.993815220309827
ENSG00000103671	0.94354838724062
ENSG00000103707	0.82186492576358
ENSG00000103723	0.992164063032638
ENSG00000103811	0.934567476973621
ENSG00000103852	0.688568501268691
ENSG00000103876	0.922751730989652
ENSG00000103932	0.995821286905174
ENSG00000103942	0.902388097219676
ENSG00000103966	0.964063245062578
ENSG00000103995	0.935236594456481
ENSG00000104043	0.978740990350025
ENSG00000104047	0
ENSG00000104093	0
ENSG00000104129	0.976970061922524
ENSG00000104133	0.055756705426296
ENSG00000104147	0.992767721305479
ENSG00000104154	0.994289286722768
ENSG00000104177	0.705198475581208
ENSG00000104205	0
ENSG00000104219	0.844907383935987
ENSG00000104221	0.922316768335411
ENSG00000104228	0.766767810786418
ENSG00000104231	0.772199830014624
ENSG00000104267	0.853404285297059
ENSG00000104290	0
ENSG00000104299	0.988061602139561
ENSG00000104312	0.458802911303968
ENSG00000104320	0.973481865695236
ENSG00000104324	0.910365822027039
ENSG00000104325	0.979981948496755
ENSG00000104331	0.351279679496921
ENSG00000104341	0.945821855657631
ENSG00000104343	0
ENSG00000104361	0.719336431006096
ENSG00000104365	0
ENSG00000104375	0.977171257692174
ENSG00000104388	0.915118779742652
ENSG00000104412	0.973619236056756
ENSG00000104419	0.699161313136973
ENSG00000104442	0.726893632556905
ENSG00000104447	0.997488156386709
ENSG00000104450	0.88914608007686
ENSG00000104472	0.924830181807339
ENSG00000104490	0.797998127666891
ENSG00000104497	0.954852778613892
ENSG00000104518	0.879326385106267
ENSG00000104522	0.842006081134518
ENSG00000104524	0.241145775557366
ENSG00000104529	0.728120107256935
ENSG00000104549	0.844193779985919
ENSG00000104611	0.584227689358947
ENSG00000104613	0.973763902017946
ENSG00000104626	0.990887387855954
ENSG00000104635	0.983308710803923
ENSG00000104643	0
ENSG00000104660	0.917920238798549
ENSG00000104679	0.972597317166214
ENSG00000104687	0.0129497949078145
ENSG00000104689	0
ENSG00000104695	0.363026224670681
ENSG00000104714	0.847848076215364
ENSG00000104723	0
ENSG00000104728	0.9396076982178
ENSG00000104731	0.895168025479106
ENSG00000104738	0.83664463586138
ENSG00000104756	0.595799557799023
ENSG00000104763	0.965380309068841
ENSG00000104765	0.95785798800281
ENSG00000104774	0.988863276358123
ENSG00000104783	0.610258698244431
ENSG00000104804	0.950137082589129
ENSG00000104805	0.953860463709827
ENSG00000104808	0.978871573290126
ENSG00000104812	0.755775001073416
ENSG00000104823	0.974831849485681
ENSG00000104825	0.985532457012361
ENSG00000104833	0.942002751512743
ENSG00000104835	0.635719275099646
ENSG00000104852	0.930738413922815
ENSG00000104859	0
ENSG00000104866	0.939025442427884
ENSG00000104870	0.990565096775184
ENSG00000104872	0.997139454278249
ENSG00000104879	0.980003628530202
ENSG00000104881	0.956886235059142
ENSG00000104883	0
ENSG00000104884	0.659674066247654
ENSG00000104885	0.975707120830746
ENSG00000104886	0.53525091086033
ENSG00000104889	0.47557151053981
ENSG00000104892	0.970455486194492
ENSG00000104894	0.776845909542067
ENSG00000104897	0
ENSG00000104899	0.962381660174354
ENSG00000104907	0
ENSG00000104915	0.992835367143523
ENSG00000104918	0.890327779885157
ENSG00000104921	0.781226256952507
ENSG00000104936	0.994568466638906
ENSG00000104946	0.932349717385541
ENSG00000104951	0
ENSG00000104953	0.980921960064848
ENSG00000104957	0.884104368417694
ENSG00000104960	0.651286125711347
ENSG00000104964	0.964934345603799
ENSG00000104969	0.933245507811442
ENSG00000104970	0.961130520931017
ENSG00000104972	0.960561276057872
ENSG00000104973	0.870791351398491
ENSG00000104974	0.264801141197571
ENSG00000104979	0.646611277853734
ENSG00000104980	0.987239008648511
ENSG00000104983	0.858523778779868
ENSG00000104998	0.730377769311055
ENSG00000105011	0.846417412555123
ENSG00000105048	0.34361527647708
ENSG00000105053	0.799850475611794
ENSG00000105058	0
ENSG00000105063	0
ENSG00000105072	0.971927144039408
ENSG00000105088	0.995829305359325
ENSG00000105122	0.97390354187877
ENSG00000105136	0.872078051258089
ENSG00000105146	0.965300282379511
ENSG00000105176	0
ENSG00000105185	0.834973016251913
ENSG00000105186	0.981233554338915
ENSG00000105193	0.986597081916789
ENSG00000105202	0.952656611451618
ENSG00000105204	0.929250703689972
ENSG00000105205	0.962314146381301
ENSG00000105220	0.852384647826927
ENSG00000105221	0.827982841142399
ENSG00000105223	0
ENSG00000105227	0.833181891180847
ENSG00000105229	0.823789680622914
ENSG00000105245	0
ENSG00000105246	0.997809081587266
ENSG00000105248	0.95370500692952
ENSG00000105251	0.985811315831741
ENSG00000105254	0
ENSG00000105258	0.903053580906865
ENSG00000105270	0.426286618382186
ENSG00000105281	0.720417129732681
ENSG00000105287	0.990238845868598
ENSG00000105289	0.980129177182831
ENSG00000105298	0.908794461685418
ENSG00000105321	0
ENSG00000105323	0.457677675203246
ENSG00000105329	0.998698612185021
ENSG00000105339	0.955739969324567
ENSG00000105341	0.952211689466108
ENSG00000105352	0.833731130366206
ENSG00000105355	0.896443260353912
ENSG00000105364	0.633667965233226
ENSG00000105373	0.00713721191535414
ENSG00000105374	0.31701620197653
ENSG00000105376	0.986120229891933
ENSG00000105379	0.878494343190282
ENSG00000105383	0.798940540904234
ENSG00000105393	0.984588068104119
ENSG00000105397	0.993955466706156
ENSG00000105401	0
ENSG00000105402	0.99125194422968
ENSG00000105404	0.903764212138846
ENSG00000105426	0.928671254554105
ENSG00000105443	0.920163642933816
ENSG00000105447	0.794448838148908
ENSG00000105464	0
ENSG00000105472	0.326165681412583
ENSG00000105479	0.870454604944753
ENSG00000105483	0.674060032849903
ENSG00000105486	0.847798191780652
ENSG00000105492	0.931610918814904
ENSG00000105497	0.831493132569456
ENSG00000105499	0.923284276039211
ENSG00000105501	0.806144342991555
ENSG00000105507	0.761894736529246
ENSG00000105519	0.342344100082787
ENSG00000105520	0
ENSG00000105538	0.961958073043311
ENSG00000105552	0
ENSG00000105556	0.943094185928864
ENSG00000105559	0.920977398802249
ENSG00000105568	0
ENSG00000105576	0.985599734734684
ENSG00000105583	0
ENSG00000105607	0.998462283312909
ENSG00000105609	0
ENSG00000105612	0.99140153443151
ENSG00000105617	0.736787882443154
ENSG00000105618	0.94650971747124
ENSG00000105619	0
ENSG00000105639	0
ENSG00000105640	0.243957329791073
ENSG00000105643	0
ENSG00000105649	0.978941955395853
ENSG00000105655	0.826191444101157
ENSG00000105656	0.470877480018843
ENSG00000105662	0
ENSG00000105669	0.965798962830579
ENSG00000105671	0.97963845463504
ENSG00000105672	0.904415903680092
ENSG00000105676	0.0776304452289575
ENSG00000105677	0.761335659989546
ENSG00000105695	0.99118048644537
ENSG00000105698	0.876359057480792
ENSG00000105699	0.219503651108415
ENSG00000105700	0.943271637736659
ENSG00000105705	0.973122775325774
ENSG00000105707	0.990722573034864
ENSG00000105708	0.952829600630871
ENSG00000105711	0.991216742735951
ENSG00000105717	0.907003428198693
ENSG00000105726	0.999354942357323
ENSG00000105732	0
ENSG00000105750	0
ENSG00000105755	0.966518004087262
ENSG00000105771	0
ENSG00000105778	0
ENSG00000105793	0.918343646009549
ENSG00000105808	0.898659214369852
ENSG00000105810	0.845767022256994
ENSG00000105821	0
ENSG00000105835	0.965069734144391
ENSG00000105854	0.711146415875911
ENSG00000105855	0.993347142363586
ENSG00000105856	0.697857677878194
ENSG00000105866	0.94026072607901
ENSG00000105875	0.487144058705576
ENSG00000105877	0.964364421787692
ENSG00000105887	0.938949479346548
ENSG00000105889	0.846621686682462
ENSG00000105926	0.964419232837155
ENSG00000105928	0.959725350140663
ENSG00000105939	0.722242865197013
ENSG00000105953	0.919252510683871
ENSG00000105963	0.13981549978593
ENSG00000105967	0.416012261745844
ENSG00000105968	0.562035880499614
ENSG00000105971	0.197951471005109
ENSG00000105974	0.867721438950216
ENSG00000105982	0.223882860653421
ENSG00000105983	0.966884081484026
ENSG00000105991	0.70853152785192
ENSG00000105993	0.961820018492681
ENSG00000106003	0.977816491782891
ENSG00000106009	0.914514162438094
ENSG00000106012	0.90421221918603
ENSG00000106018	0.971273045106918
ENSG00000106034	0.985254258331174
ENSG00000106049	0.960948261274635
ENSG00000106052	0.923736226430614
ENSG00000106066	0.805836854448902
ENSG00000106069	0
ENSG00000106070	0.960937932649982
ENSG00000106077	0.917138726001296
ENSG00000106078	0.905252356813063
ENSG00000106086	0.718167114801185
ENSG00000106089	0.979798109237683
ENSG00000106100	0.729477028520293
ENSG00000106105	0.968233161672712
ENSG00000106123	0.731605158402568
ENSG00000106133	0.96999599140079
ENSG00000106144	0.855418560465767
ENSG00000106153	0.988928882226036
ENSG00000106211	0
ENSG00000106236	0.578144412523066
ENSG00000106245	0.683676481019773
ENSG00000106246	0.91713556588169
ENSG00000106258	0.987279170286809
ENSG00000106261	0.924893320221181
ENSG00000106263	0.905562245383794
ENSG00000106266	0.864875853449984
ENSG00000106268	0.802586379171074
ENSG00000106290	0.27764115449606
ENSG00000106299	0.917661790683872
ENSG00000106305	0.221210504205988
ENSG00000106327	0.940784600646743
ENSG00000106333	0
ENSG00000106341	0.910108998101113
ENSG00000106344	0.386006856064216
ENSG00000106348	0
ENSG00000106351	0.863641644118629
ENSG00000106355	0.979482021409053
ENSG00000106366	0.99665767452445
ENSG00000106367	0.946391852905172
ENSG00000106392	0.060126214973063
ENSG00000106399	0.584963624163472
ENSG00000106400	0.903785603149666
ENSG00000106404	0.743268723577636
ENSG00000106415	0.391258949110814
[truncated: 14,793 more rows]
