# Supplementary material for: Unravelling the molecular mechanisms causal to type 2 diabetes across global populations and disease-relevant tissues
Source: Nat Metab. 2026 Jan 27;8(2):506–20. doi: 10.1038/s42255-025-01444-1 (PMC12945685; doi:10.1038/s42255-025-01444-1)
Supplement: Supplementary file 8 — Statistical source data: number of DM-related genes tested, significant and causal from MR analyses. [file 42255_2025_1444_MOESM8_ESM.xlsx]

## Sheet: Feuil1
Gene Set	N genes	% tested	% significant among tested	% causal among tested
Congenital hyperinsulinemia	15	0.6	22.2%	0
Neonatal diabetes	32	78.1%	0.2	0.04
Mouse Phenotype	1229	92.4%	20.3%	4.8%
Human Phenotype Ontology	305	86.6%	20.5%	6.1%
Monogenic diabetes	31	77.4%	29.2%	16.7%
HuGE score ≥ 30	997	66.5%	48.9%	19.2%
T2D predicted effector genes	135	91.9%	58.1%	24.2%
T2D predicted effector genes + HuGE score ≥ 30	1079	68.4%	49.7%	19.6%
