# Supplementary material for: Unravelling the molecular mechanisms causal to type 2 diabetes across global populations and disease-relevant tissues
Source: Nat Metab. 2026 Jan 27;8(2):506–20. doi: 10.1038/s42255-025-01444-1 (PMC12945685; doi:10.1038/s42255-025-01444-1)
Supplement: Supplementary file 9 — Statistical source data: results from MR analyses for CPXM1 and HIBCH. [file 42255_2025_1444_MOESM9_ESM.xlsx]

## Sheet: Feuil1
eQTL blood
		Meta-analysis							eQTLGen EUR								GENOA AFR									GALAII PR									Replication EUR GENOA				Replication AFR SAGE				Replication AMR GALAII MX
mol.trait	hgnc_symbol	nstudies	beta	se	p-value	q-value	I2	method	nsnp	IVs	beta	se	p-value	q-value	PASS_MR_sensitivity	PWCoCo_H4	method	nsnp	IVs	beta	se	p-value	q-value	PASS_MR_sensitivity	PWCoCo_H4	method	nsnp	IVs	beta	se	p-value	q-value	PASS_MR_sensitivity	PWCoCo_H4	beta	se	p-value	q-value	beta	se	p-value	q-value	beta	se	p-value	q-value
ENSG00000088882	CPXM1	2	0.0138834734126112	0.0626729166689247	0.824685467351337	0.969639102275298	26.0020570531447	Inverse variance weighted	2	rs34211052,rs4813618	0.133812757149341	0.123613077306477	0.279024663650989	0.626781967656419	FALSE	NA		NA	NA	NA	NA	NA	NA	NA	NA	Inverse variance weighted	3	rs13036662,rs6051510,rs8117431	-0.0188682812998787	0.0443828482673105	0.670745177586804	0.978864392152009	FALSE	NA	NA	NA	NA	NA	NA	NA	NA	NA	NA	NA	NA	NA
ENSG00000198130	HIBCH	3	-0.0145533460457424	0.0261089017170597	0.577247775788992	0.918307451278952	68.2209278109133	Inverse variance weighted	4	rs16832277,rs698601,rs1223,rs113226180	-0.0408916018889874	0.0123973915089302	0.000972362304072335	0.0136581649439638	TRUE	0.81448	Wald ratio	1	rs906916	0.020290413794003	0.0210150714295031	0.334285804496348	0.860244198064512	TRUE	NA	Inverse variance weighted	2	rs2664253,rs7597860	-0.0294595362650921	0.0850483073439634	0.729052704440165	0.986896848728823	FALSE	NA	-0.0306354	0.00746246	4.03855e-05	0.000105002	NA	NA	NA	NA	NA	NA	NA	NA
pQTL blood
		Meta-analysis						deCODE EUR									ARIC AFR									Kyoto EAS									EUR ARIC				EUR UKB				EAS UKB
protein	hgnc_symbol	nstudies	beta	se	p-value	q-value	I2	method	nsnp	IVs	beta	se	p-value	q-value	PASS_MR_sensitivity	PWCoCo_H4	method	nsnp	IVs	beta	se	p-value	q-value	PASS_MR_sensitivity	PWCoCo_H4	method	nsnp	IVs	beta	se	p-value	q-value	PASS_MR_sensitivity	PWCoCo_H4	beta	se	p-value	q-value	beta	se	p-value	q-value	beta	se	p-value	q-value
CPXM1.6255_74	CPXM1	3	0.0195517554765373	0.0119088337275561	0.100634379076931	1	59.5243559303854	Wald ratio	1	rs215545	0.0440313111545988	0.0140247879973907	0.0016921626640518	0.0145420228941952	TRUE	0.992353	Wald ratio	1	rs215545	0.0018057712448987	0.0198634836938857	0.927564826606211	0.995320103171557	TRUE	NA	Inverse variance weighted	3	rs2143635,rs6132968,rs73077077	0.0112257035705105	0.00743219999395927	0.130937659004167	0.617447922286091	FALSE	NA	0.0334899	0.00669798	5.73303e-07	1.65621e-06	0.0371901	0.0118457	0.00169216	0.00189124	NA	NA	NA	NA
HIBCH.12396_19	HIBCH	3	-0.0247668551717662	0.0203137891231483	0.222762996805202	1	84.1293135131992	Wald ratio	1	rs291466	-0.0472705093016163	0.0112839280268374	2.79952933204264e-05	0.000493506773276747	TRUE	0.827976	Wald ratio	1	rs291466	0.0126771941323472	0.0117331477607894	0.279937492158623	0.819895299217697	TRUE	NA	Wald ratio	1	rs291453	-0.0435288708904344	0.021275347008246	0.040758632491359	0.348556581305415	TRUE	0.0101985	-0.0136834	0.0119226	0.251099	0.283851	NA	NA	NA	NA	NA	NA	NA	NA
eQTL tissues
		Subcutaneous Adipose										Visceral Adipose										Brain Hypothalamus										Liver										Skeletal Muscle
mol.trait	hgnc_symbol	method	nsnp	IVs	beta	se	p-value	q-value	PASS_MR_sensitivity	PWCoCo_H4	Median_TPM	method	nsnp	IVs	beta	se	p-value	q-value	PASS_MR_sensitivity	PWCoCo_H4	Median_TPM	method	nsnp	IVs	beta	se	p-value	q-value	PASS_MR_sensitivity	PWCoCo_H4	Median_TPM	method	nsnp	IVs	beta	se	p-value	q-value	PASS_MR_sensitivity	PWCoCo_H4	Median_TPM	method	nsnp	IVs	beta	se	p-value	q-value	PASS_MR_sensitivity
ENSG00000088882	CPXM1	Wald ratio	1	rs7268366	0.0706939917548481	0.0148829456325996	2.03416648513741e-06	5.68677038658387e-05	TRUE	0.934541	62.5196	Inverse variance weighted	2	rs215545,rs73077077	-0.000290973876989891	0.0433713067077213	0.994647110264997	0.999597600321468	FALSE	NA	90.3409	NA	NA	NA	NA	NA	NA	NA	NA	NA	0.351905	NA	NA	NA	NA	NA	NA	NA	NA	NA	0.135426	Wald ratio	1	rs34211052	0.0685598554186512	0.0150201803390685	5.00647711607289e-06	0.000123084586419884	TRUE
ENSG00000198130	HIBCH	Wald ratio	1	rs291466	0.0573946530400652	0.0137006591127898	2.79952933204266e-05	0.000567540946405011	TRUE	0.809478	12.2661	Wald ratio	1	rs291431	-0.0417559626685102	0.0105081230556516	7.07693781408255e-05	0.00114689376158375	TRUE	0.846861	13.863	NA	NA	NA	NA	NA	NA	NA	NA	NA	10.9773	NA	NA	NA	NA	NA	NA	NA	NA	NA	24.2059	Wald ratio	1	rs785247,rs291466	0.0350800957799776	0.00837395834747853	2.79952933204264e-05	0.000531148796399113	TRUE
[truncated: 22 more columns]
