# Supplementary material for: Unravelling the molecular mechanisms causal to type 2 diabetes across global populations and disease-relevant tissues
Source: Nat Metab. 2026 Jan 27;8(2):506–20. doi: 10.1038/s42255-025-01444-1 (PMC12945685; doi:10.1038/s42255-025-01444-1)
Supplement: Supplementary file 10 — Statistical source data: MDE per ancestry for all genes and proteins tested. [file 42255_2025_1444_MOESM10_ESM.xlsx]

## Sheet: ExtFig1_eQTL
mol.trait	EUR	AMR	AFR
ENSG00000079335	1.02572226543658	1.26127696663315	1.18520479448255
ENSG00000162444	1.03940317539316	1.16831643751794	NA
ENSG00000130939	1.04345891766522	1.4666512825618	1.19628957946766
ENSG00000178585	1.04322306426638	1.3219436013896	1.10650498223792
ENSG00000054523	1.01523545446173	1.09363789334038	1.06978373645712
ENSG00000160049	1.04556724619248	NA	NA
ENSG00000173614	1.08778430946186	1.14417686694034	1.0687965926153
ENSG00000162441	1.14416820968417	1.36750433703009	1.03381223021431
ENSG00000217801	1.01271514235709	1.08939982902504	NA
ENSG00000187608	1.04416436982326	1.13901585103997	NA
ENSG00000131591	1.05162489500294	1.25588888804761	NA
ENSG00000137996	1.03195602077208	1.18642175493458	1.06861747559533
ENSG00000175279	1.03988853135751	1.17916928308555	NA
ENSG00000142655	1.04718636535453	1.38305640706178	NA
ENSG00000188290	1.02632981417556	1.11906577366609	NA
ENSG00000160075	1.02100429656625	1.27256442620157	1.09470250630388
ENSG00000176022	1.02648987741105	1.11357989879005	NA
ENSG00000186891	1.03485419995502	1.13242459299784	NA
ENSG00000156875	1.09277539359667	NA	1.08135511740981
ENSG00000171603	1.03364861528113	1.52195458720518	1.08568136565667
ENSG00000162692	1.03950168474207	NA	1.06857079735255
ENSG00000137992	1.14507866689002	1.5791707455152	1.05093977077877
ENSG00000130940	1.07669233893684	NA	NA
ENSG00000188976	1.04167370344394	1.31781464029878	1.21454430870052
ENSG00000162694	1.02858982480069	1.1828642265536	1.20801789700371
ENSG00000233184	1.01557904737666	NA	NA
ENSG00000170989	1.08710401828601	1.75250749135677	1.21328072157192
ENSG00000188157	1.08416624928814	1.19318338804627	NA
ENSG00000225938	1.03702088664202	1.1133627017717	NA
ENSG00000240038	1.03659516256849	1.27351422488679	NA
ENSG00000224870	1.01672078349062	1.17024941609093	1.19836239557534
ENSG00000198890	1.02506611227856	1.12455047639017	NA
ENSG00000134215	1.01625091514296	1.18664106938711	NA
ENSG00000085491	1.02544026450715	1.1834718110081	NA
ENSG00000230489	1.0330066372101	1.10297603115839	NA
ENSG00000226822	1.01509684524964	1.10129928310107	NA
ENSG00000162636	1.06432052531986	1.35655010925539	1.18930853594223
ENSG00000162639	1.04541494125012	1.29520227824648	1.14717610322151
ENSG00000196427	1.0364331258322	NA	NA
ENSG00000134186	1.08315865762646	1.87464526091029	NA
ENSG00000116299	1.01460483644538	1.04441067376057	NA
ENSG00000215717	1.05993488388582	1.65140560116625	1.1693704257846
ENSG00000187961	1.05838670700421	1.20025200737056	NA
ENSG00000134222	1.02765524918271	1.09311951694092	1.14469554295172
ENSG00000116266	1.05546116250036	2.11260586570568	1.12391751631088
ENSG00000121957	1.08242994927783	1.39523588006581	NA
ENSG00000065135	1.02676565575066	1.96515439147424	NA
ENSG00000168765	1.01907352204052	1.05573274900155	1.05198411481221
ENSG00000134184	1.01419171380066	1.06255016724729	NA
ENSG00000213366	1.0243664619564	1.07980640961825	NA
ENSG00000143126	1.04595312535859	1.1474943585706	NA
ENSG00000121940	1.10509219950607	1.19245564453682	NA
ENSG00000134202	1.02025899974992	1.03834203184903	1.07380701159342
ENSG00000085433	1.0962411111978	1.48576003244006	NA
ENSG00000197780	1.04120696067828	1.49673785036869	NA
ENSG00000179902	1.07762465597091	1.15222892326525	NA
ENSG00000031698	1.08367942008923	1.5684691005028	NA
ENSG00000181754	1.04094900408371	1.09458974174283	NA
ENSG00000134201	1.03854797048992	1.06413084511718	1.09285919968057
ENSG00000162650	1.0739374966439	1.40817719827427	NA
ENSG00000198793	1.04413805612659	1.29197059517968	NA
ENSG00000242485	1.03943509289097	1.24887418808793	NA
ENSG00000116649	1.14409482421419	NA	NA
ENSG00000120942	1.13659172154492	1.14247536704451	1.15913250144204
ENSG00000168679	1.06919710657039	1.23705939330071	NA
ENSG00000168710	1.0916864387169	1.65365622306449	1.20558590254812
ENSG00000258634	1.03924324648949	1.21048573121801	NA
ENSG00000116661	1.01694703944531	1.07241124482999	NA
ENSG00000186827	1.04241636418859	1.22853203526223	NA
ENSG00000078808	1.03290089963301	1.46855109793691	NA
ENSG00000121931	1.03728872559662	1.78191769321363	NA
ENSG00000134248	1.03928617269761	1.36646905389029	1.13932493291401
ENSG00000227963	1.03099729244158	1.21959139719309	NA
ENSG00000162775	1.04290991726238	1.21131996315178	NA
ENSG00000156171	1.02388395400838	1.14041079536394	1.13821190613448
ENSG00000224051	1.03152774778376	1.27001157407933	NA
ENSG00000064886	1.01934410531246	1.09871677306115	1.04279520670501
ENSG00000085465	1.02451285194079	1.11540951703184	1.09082574655573
ENSG00000215014	1.02162947704019	1.12252233057952	NA
ENSG00000169972	1.04615611623576	1.4467360872703	NA
ENSG00000162777	1.04258834919084	1.19025273973349	1.08623349117141
ENSG00000177272	1.07560653725558	1.15066537515894	1.1552464387646
ENSG00000143119	1.04655572277087	1.33351662098409	1.0953776803686
ENSG00000177301	1.16555775703084	1.21737285457693	1.21906528703504
ENSG00000259834	1.03466486320818	1.56059882954323	NA
ENSG00000134255	1.05245864679934	1.38937642622894	1.17238896846491
ENSG00000215915	1.0538331875431	1.11924644710043	NA
ENSG00000160072	1.04089232473162	1.15404285111325	NA
ENSG00000121933	1.02803541184305	1.29935221572157	NA
ENSG00000260948	1.01901412739049	1.12884787327367	NA
ENSG00000132879	1.05110117717852	1.19901256451678	1.21092778439932
ENSG00000143110	1.0604227829153	1.23481894461697	1.14153665548659
ENSG00000116473	1.06354915142478	1.45034350637702	1.11033239408176
ENSG00000160087	1.0918079960945	1.28444969461007	NA
ENSG00000197852	1.03376295551415	1.21110111192519	1.11261356722789
ENSG00000064703	1.06505960525288	1.37631034930004	1.11000096900429
ENSG00000227811	1.03697485055303	1.14948272244117	NA
ENSG00000189409	1.10413301204078	NA	NA
ENSG00000155366	1.04261903973605	1.40801731931029	NA
ENSG00000007341	1.02926399399178	1.08286202280838	1.06932687902812
ENSG00000155363	1.0482209181808	1.33495483595119	NA
ENSG00000198799	1.08164856761468	1.55200625926954	1.18701606998893
ENSG00000116793	1.05053127030693	1.29863716508307	1.18737458328127
ENSG00000081019	1.08859809457011	1.83452707238935	NA
ENSG00000118655	1.03861140145939	1.10344995114523	NA
ENSG00000134242	1.049380197688	1.33786496770199	NA
ENSG00000226167	1.03847641512541	NA	NA
ENSG00000134262	1.04630895289533	1.35487090650879	NA
ENSG00000116670	1.05231610805002	1.31061661047302	1.15703827916077
ENSG00000175984	1.05971242055057	1.09401691556877	NA
ENSG00000116663	1.04197832658012	1.22347196191986	1.16420825098576
ENSG00000134198	1.058740007247	1.22519471506181	NA
ENSG00000116688	1.02181107298709	1.05238890057182	1.16411971737895
ENSG00000173218	1.06259205447466	1.11452416222966	1.10242752645391
ENSG00000177000	1.01625180090374	1.07821426819894	1.070070783015
ENSG00000177674	1.04320230399835	1.33088166983143	1.1605717652544
ENSG00000163393	1.02317775220425	1.13786590819383	NA
ENSG00000203865	1.01931823168529	1.16416146939633	1.14071083585201
ENSG00000173212	1.07647319928726	1.21817336133506	1.2035898625241
ENSG00000162490	1.03316454118995	1.09298032839514	NA
ENSG00000116815	1.1253246104308	1.5309849701417	1.14466001219657
ENSG00000134256	1.02620408904116	1.08017098831153	1.08107658489723
ENSG00000233154	1.05232776465771	NA	NA
ENSG00000224950	1.02439876408585	1.13432324101149	NA
ENSG00000134247	1.04686106008384	1.14752612079838	NA
ENSG00000116830	1.01891671811397	1.08500002026434	1.11712521354427
ENSG00000116824	1.1205368380671	1.43726579733998	NA
ENSG00000011021	1.02932516246847	1.09131846222408	1.10896616293159
ENSG00000242349	1.01526794436044	NA	NA
ENSG00000198162	1.04332189272667	1.2439717834647	1.15041546846326
ENSG00000196505	1.04041774616322	1.55131678049493	1.1823931860168
ENSG00000083444	1.02830725184798	1.09102677102009	1.19310756468741
ENSG00000183508	1.06424844109247	1.41934088456271	NA
ENSG00000065183	1.05390054145044	1.38525235310642	1.20896640796087
ENSG00000155761	1.04487449325973	NA	NA
ENSG00000116685	1.01441495861484	1.18095741136668	1.1110504792073
ENSG00000116874	1.02131400716718	1.09771295319154	1.17158142704677
ENSG00000231365	1.01314848626381	1.08285648086578	NA
ENSG00000202461	1.04270091222531	NA	NA
ENSG00000092621	1.02069652541713	1.13287920468969	NA
ENSG00000134250	1.04626126438533	1.30909159955193	NA
ENSG00000143067	1.05301317483339	1.22198906739782	NA
ENSG00000261662	1.038836424357	NA	NA
ENSG00000231752	1.04583669511058	NA	NA
ENSG00000028137	1.06004289708073	1.39404695374266	NA
ENSG00000162496	1.05467588227511	1.43297669219947	1.204033992123
ENSG00000228594	1.04640058769586	1.19730449227075	NA
ENSG00000225241	1.0167446306261	NA	NA
ENSG00000236943	1.01587219365627	NA	NA
ENSG00000231360	1.0130819408581	NA	NA
ENSG00000181039	1.05505834087626	NA	NA
ENSG00000131778	1.03388963621145	1.1877900480313	1.16543252162309
ENSG00000131791	1.02435920800348	1.46210807657583	1.10381495289736
ENSG00000232637	1.01549271533049	NA	NA
ENSG00000227242	1.01473604804038	1.05037721033278	NA
ENSG00000162836	1.0215238117666	1.05911774534074	1.07087920503831
ENSG00000225603	1.01295857032212	NA	NA
ENSG00000131781	1.03616814636519	1.21191365569699	1.13074195542442
ENSG00000116128	1.03971803528296	1.23522272426731	NA
ENSG00000122497	1.06622158908261	NA	NA
ENSG00000253193	1.02039431050402	NA	NA
ENSG00000235999	1.01964934407399	NA	NA
ENSG00000189337	1.02567614832948	1.15236801668865	NA
ENSG00000014914	1.055329509812	1.39131091294526	NA
ENSG00000261716	1.03261823384062	1.3106699529196	NA
ENSG00000187145	1.02329911963414	NA	NA
ENSG00000150337	1.0339031326803	1.58491794547985	NA
ENSG00000163131	1.02694762216901	1.25624902885926	1.09921244485667
ENSG00000143452	1.03717990225341	1.23883178654499	1.08696247459458
ENSG00000143387	1.02125361781963	1.07714249994099	1.07131337081648
ENSG00000143369	1.05433961590049	1.12521354339784	NA
ENSG00000143382	1.02825745226662	1.08175470930235	NA
ENSG00000143384	1.05288878104846	1.56858733943822	NA
ENSG00000237781	1.03689306594902	1.13971901864866	NA
ENSG00000223779	1.05956668928044	NA	NA
ENSG00000143409	1.07282124030304	1.54666240218992	NA
ENSG00000143363	1.05127174110361	1.27125178014161	1.20151605071737
ENSG00000143457	1.07139894247446	1.32595910731665	NA
ENSG00000143437	1.04757116875858	1.26218627661291	1.11120333817667
ENSG00000163141	1.03089721362654	1.09883055405249	1.16429021813394
ENSG00000143418	1.04542469252056	1.2190664429012	1.19001901369186
ENSG00000197622	1.02562662940484	1.44261894030325	1.12531248268563
ENSG00000213190	1.04421406777271	1.22584429893617	NA
ENSG00000143412	1.08377114348274	1.14996726851862	NA
ENSG00000163154	1.06799843070669	1.22271875599132	NA
ENSG00000163155	1.06713912055529	1.12930617669678	1.11230477757476
ENSG00000163156	1.03190777670874	1.50931477285728	1.2067541867478
ENSG00000143458	1.0489472455706	1.21599475761658	1.17387171344398
ENSG00000143379	1.07996306937392	1.36519809804569	NA
ENSG00000143420	1.10637516108805	1.30331691506745	NA
ENSG00000159352	1.05534536157491	1.32395775936971	NA
ENSG00000143390	1.07955716207757	1.30379894921169	NA
ENSG00000143442	1.04291099227431	1.21505001737634	1.28653546183288
ENSG00000182134	1.03053615236066	1.19082877517634	1.13857045855334
ENSG00000213171	1.04187939338337	1.09691908108345	NA
ENSG00000159445	1.02478046318958	1.05716230092249	1.07892548722831
ENSG00000143365	1.10414240992043	NA	NA
ENSG00000143367	1.09895383474481	1.37458391133896	NA
ENSG00000197747	1.05174844830716	1.32897451928102	1.08191884664057
ENSG00000163191	1.058082740705	1.49489636104761	1.06682023456355
ENSG00000171729	1.01752591329145	1.06312849971201	1.12085428565086
ENSG00000189339	1.02227495856373	1.05236395163911	NA
ENSG00000227775	1.01611169896169	NA	NA
ENSG00000215790	1.03211890034313	1.04229609339059	1.18594299966026
ENSG00000248333	1.02409681438929	1.2087294818662	NA
ENSG00000269737	1.01525384413473	NA	NA
ENSG00000269227	1.01759876288928	NA	NA
ENSG00000163221	1.01753809889295	1.11542632983053	NA
ENSG00000160679	1.04507520068347	1.19027149141724	NA
ENSG00000197312	1.12859336420749	1.3626242883884	1.13036032409633
ENSG00000143546	1.04068243975353	1.26930594666387	NA
ENSG00000143570	1.04139433024684	1.28691637821159	1.20708796977881
ENSG00000198837	1.0325255157703	1.12348238959588	NA
ENSG00000143552	1.01421531977938	NA	NA
ENSG00000163220	1.03544678897915	1.40221613736286	NA
ENSG00000143554	1.03589121876834	1.23365538681149	1.12748808595617
ENSG00000143575	1.04208779753735	1.35311814507491	1.1861513167034
ENSG00000189171	1.02887477473939	1.09756375127732	1.05536078771686
ENSG00000143595	1.02774547685574	1.1620560185808	NA
ENSG00000143569	1.03856880188041	1.53376586329705	1.18793907591641
ENSG00000143624	1.05787401565149	1.72583825810844	1.16921153204076
ENSG00000143515	1.05259309420456	1.24330860277795	1.1572157204687
ENSG00000160714	1.05479955566061	1.63116717169848	1.17742088279795
ENSG00000160710	1.05168821250401	1.67008691259942	1.18232782788898
ENSG00000169231	1.02507427447894	1.07013540957947	1.19388358594705
ENSG00000143537	1.02401916402548	1.11078074964633	NA
ENSG00000169241	1.16553336526396	NA	NA
ENSG00000143603	1.14183351599647	NA	1.09072679066223
ENSG00000160766	1.01939367816536	1.06422706017056	NA
ENSG00000160691	1.03088908679519	1.17654788632059	NA
ENSG00000185499	1.04479055122045	1.1494560287432	1.2113898838718
ENSG00000177628	1.04026307704791	1.24911753428629	1.11570625205222
ENSG00000160685	1.1000664942056	1.89380386032979	1.15695796822459
ENSG00000173171	1.03174376624037	1.39726413339089	NA
ENSG00000143622	1.03358529747631	1.39468786325659	NA
ENSG00000169242	1.13247548245147	1.21025347233953	NA
ENSG00000160767	1.11827559436576	1.22999269654622	NA
ENSG00000160803	1.04092298170609	1.62090951299673	NA
ENSG00000196189	1.02261827538259	1.14756430259386	1.17491589818999
ENSG00000160781	1.01285606851107	1.04845255268567	1.16859025014438
ENSG00000198715	1.01624509696481	1.04890088270986	1.14072125477618
ENSG00000233954	1.05868027339569	NA	NA
ENSG00000198952	1.02415354991429	1.05531959842387	1.1396052469475
ENSG00000163472	1.01940220595415	1.11043104360118	NA
ENSG00000163468	1.03275552897379	1.19461094607258	1.14120917525246
ENSG00000142621	1.04763685044001	NA	NA
ENSG00000163382	1.04004577274548	1.24342056753479	1.10189158867389
ENSG00000142634	1.03250169230578	1.22704595128612	1.20503725872171
ENSG00000116586	1.12039788334776	1.77677417740238	NA
ENSG00000160785	1.11432928966425	1.6192264152543	NA
ENSG00000132906	1.03084350616514	1.21903904601964	1.11193399965668
ENSG00000162461	1.02449523332373	1.07589598516823	NA
ENSG00000187862	1.04526963665363	1.08526151167863	1.12144803364067
ENSG00000215914	1.02933514318406	1.12667334279891	NA
ENSG00000132694	1.06372593344178	1.39129805721299	NA
ENSG00000143320	1.02770629070293	1.20072805987037	NA
ENSG00000228140	1.01750610316586	1.11197366249521	NA
ENSG00000223356	1.03186614207032	1.29155619119819	NA
ENSG00000143319	1.07453233282921	1.52368130882726	NA
ENSG00000142632	1.02512262911069	1.06113833660817	1.13081047491096
ENSG00000160856	1.02000652726671	1.06169582544804	1.14603065294371
ENSG00000187800	1.05513900948005	1.26272958541473	NA
ENSG00000116786	1.04776096465089	1.22803948420156	1.18368491275357
ENSG00000143297	1.02260779408711	1.05082454921795	1.17152742180535
ENSG00000179743	1.03011944974551	1.12816886330246	NA
ENSG00000158477	1.02703599749549	1.12840893024105	NA
ENSG00000132704	1.0857538711487	1.2212307189332	NA
ENSG00000237301	1.02541787475186	NA	NA
ENSG00000116138	1.11615295983539	1.5446634745361	1.17619768867528
ENSG00000158485	1.04594302684987	1.13307773317931	NA
ENSG00000158473	1.1056553394287	1.48198791658328	NA
ENSG00000116771	1.12879133930918	1.19932128163784	1.10127124379921
ENSG00000163554	1.11028964883419	NA	1.11432620834866
ENSG00000163563	1.02716547526527	1.13983060702605	1.09351686349449
ENSG00000158481	1.06964710986439	1.31720860211928	NA
ENSG00000158488	1.0369877114684	1.10538175383433	NA
ENSG00000227295	1.04139691690384	1.29283191113616	NA
ENSG00000163564	1.03032522739178	1.19143260347455	1.16982920282111
ENSG00000163565	1.04919234970553	1.71995075247225	NA
ENSG00000180409	1.02231644551983	NA	NA
ENSG00000132881	1.03938577067419	1.19173761847101	NA
ENSG00000213088	1.03622638720015	1.07402892812889	NA
ENSG00000163568	1.04936366354252	1.23008787805568	1.16542364336417
ENSG00000179639	1.04068403815436	NA	NA
ENSG00000158716	1.04058101108077	1.57080404963716	1.19190164449781
ENSG00000231050	1.01567851190784	1.08647870840457	NA
ENSG00000181036	1.02327103923049	1.36274320595501	NA
ENSG00000158714	1.03103198867421	1.09812010941404	1.21814516461102
ENSG00000237276	1.02640388463346	1.10502161341356	1.08498199941382
ENSG00000162736	1.02489107023254	1.12995272746252	1.15281316912344
ENSG00000188004	1.07914233203062	1.11721988483291	NA
ENSG00000158710	1.03590586948961	1.33128372864699	1.12513357185925
ENSG00000243284	1.08390800194803	1.1970093908677	NA
ENSG00000143315	1.02837405790315	1.10848305755171	NA
ENSG00000213085	1.05971717578862	1.14467760408498	NA
ENSG00000219481	1.02862955718407	1.10394616210392	NA
ENSG00000143318	1.02568629653642	1.04464531870767	NA
ENSG00000132681	1.03020518633353	1.0403692338202	NA
ENSG00000085552	1.10574908047926	NA	NA
ENSG00000186301	1.01738572118248	1.09599338497616	NA
ENSG00000122218	1.04806697276461	1.37026718375427	1.1784743021034
ENSG00000260766	1.02221595604876	NA	NA
ENSG00000162734	1.03146225459976	1.15441927942769	1.15980773269074
ENSG00000157191	1.02861538462655	1.12170313348886	NA
ENSG00000162723	1.13355500820724	1.23616842235604	NA
ENSG00000162729	1.05678312905687	1.25582997845141	NA
ENSG00000162739	1.05761352007236	1.25381692647544	1.10953631963881
ENSG00000162735	1.04412483727837	1.30602679967412	NA
ENSG00000227741	1.07174850795884	1.28102116286765	NA
ENSG00000215908	1.0206145638336	1.08983066736988	NA
ENSG00000066294	1.03053417933726	1.09999244184278	1.08825753853663
ENSG00000117090	1.05074429965362	1.18396778786121	1.19338165000366
ENSG00000117091	1.03204100129659	1.47237490119593	1.11873264172914
ENSG00000158869	1.01334823539817	1.09199068173153	1.13673551439279
ENSG00000158882	1.02807188901089	1.11117130411117	NA
ENSG00000122223	1.03121365988695	1.1456166760978	1.12956292575502
ENSG00000158773	1.02919855353415	1.17356841506119	NA
ENSG00000244682	1.01676494502422	1.09957125217078	NA
ENSG00000072694	1.01887277970464	1.05766802573866	1.13567453522372
ENSG00000143224	1.04973685705319	1.15253559873678	1.18974471825534
ENSG00000215845	1.0267396595178	1.15463162587294	NA
ENSG00000122224	1.04745173249448	1.49206227392228	1.18043661326797
ENSG00000179914	1.02206888019869	1.1100433310743	NA
ENSG00000162747	1.03205475477107	1.25422785182935	NA
ENSG00000158887	1.05892216555451	1.17544237452316	NA
ENSG00000143252	1.01702495781111	1.08215216012676	1.07376079244273
ENSG00000143222	1.11757732556291	1.34709263883684	NA
ENSG00000204377	1.01921202254466	NA	NA
ENSG00000158769	1.06353946492216	1.48503440564775	1.12667433471064
ENSG00000132185	1.07107292241516	1.25765576782088	1.05429638323797
ENSG00000158793	1.0886860376982	1.18467714102998	NA
ENSG00000162746	1.03734439072276	1.14019755201046	1.18297121630793
ENSG00000225217	1.04072690827356	1.07923483411915	NA
ENSG00000235477	1.01534593884956	NA	NA
ENSG00000224203	1.01269029125129	NA	NA
ENSG00000186715	1.01586771136711	1.09047760563381	NA
ENSG00000118217	1.02809466541091	1.18569362103271	1.15102501397217
ENSG00000143257	1.15136198283315	NA	NA
ENSG00000233929	1.02720006310807	NA	NA
ENSG00000203747	1.05485914705623	1.21939749502912	NA
ENSG00000081721	1.06298303063786	1.23831093032815	1.14230145026896
ENSG00000008128	1.03764815112958	1.09611717510851	NA
ENSG00000173110	1.0386159683326	1.25149382770045	NA
ENSG00000188931	1.11174798774743	NA	NA
ENSG00000248485	1.09235162269597	NA	NA
ENSG00000116809	1.12962752122691	1.77151811570979	NA
ENSG00000231813	1.03588609635039	NA	NA
ENSG00000226029	1.02436662845188	1.06326888318875	NA
ENSG00000055070	1.08153353334969	1.60084636348298	1.15405562399982
ENSG00000162745	1.09002517830882	1.17722593665882	NA
ENSG00000229808	1.02705099342523	1.11655635002534	NA
ENSG00000198929	1.07026881902683	NA	NA
ENSG00000058453	1.03547121999428	1.13201998220422	NA
ENSG00000239887	1.08289855362802	1.15039211312219	NA
ENSG00000198574	1.06751762557319	1.32667898214691	NA
ENSG00000152332	1.05494290405091	2.17633469457545	NA
ENSG00000117143	1.05787580500154	NA	NA
ENSG00000132196	1.02790671595089	1.12608145647649	1.08380921353355
ENSG00000238142	1.02067983225074	1.10194807329981	NA
ENSG00000238164	1.03902296650803	1.15435116218446	NA
ENSG00000117115	1.02447124051726	1.05178948320746	1.13427048791606
ENSG00000228549	1.02475471927497	NA	NA
ENSG00000185630	1.06542015293924	1.56416018256111	NA
ENSG00000143198	1.01705309564544	1.07563917385957	1.0707311424602
ENSG00000117118	1.07836116208616	1.50948407393156	1.19786666951473
ENSG00000143149	1.02462587196451	1.29627262918512	1.1359036579535
ENSG00000224358	1.03272457757474	1.25097310848069	NA
ENSG00000268869	1.08984310277583	NA	NA
ENSG00000187730	1.06718756086477	1.12321143849195	NA
ENSG00000225171	1.01411160007765	1.06750700122103	NA
ENSG00000143167	1.06239759099073	1.1366284570575	NA
ENSG00000152382	1.08000455744917	1.51138370197539	1.19928026061126
ENSG00000197965	1.02043706726746	1.06157305685349	1.12479942173253
ENSG00000233411	1.01927376566431	1.36771274625346	NA
ENSG00000198821	1.03684958749927	1.25900186943484	1.2224281991141
ENSG00000143162	1.03573059806128	1.1351632974327	1.1999455850995
ENSG00000159363	1.05376852615256	1.3716314858861	1.10694990972351
ENSG00000241666	1.02243549656289	1.06140774461949	NA
ENSG00000198771	1.02223392718604	1.60768868801114	1.20278244486159
ENSG00000143155	1.03718039967458	1.40902719633557	NA
ENSG00000143199	1.0948764683814	1.17401747161618	1.20080901167495
ENSG00000143158	1.09548525454777	1.42273662709355	1.1546478715855
ENSG00000143178	1.04287435111765	1.14107228341897	1.09372883864133
ENSG00000143184	1.02529149575417	1.06134320804173	1.21609559513052
ENSG00000159339	1.02996103339327	1.17140785978486	NA
ENSG00000143153	1.02466980025504	1.07068092836896	1.07199010867448
ENSG00000143185	1.01183327223465	1.07326587619791	1.12409521001268
ENSG00000143156	1.02671144924895	1.13458681356292	1.09086995958405
ENSG00000198734	1.01909602327957	1.15152363852296	NA
ENSG00000188404	1.02029059265305	1.1113561829173	1.16385780277697
ENSG00000171806	1.0284976496338	1.09608613392348	1.1063254245273
ENSG00000117479	1.09198884838869	1.48937722592299	1.16885120354647
ENSG00000162585	1.02809247197151	1.25970151631878	1.19780314844712
ENSG00000169885	1.08721103693646	1.14596667680807	NA
ENSG00000174175	1.06973950268232	1.37290672645897	1.20126770241625
ENSG00000000457	1.04852608073425	1.05662335552857	1.12073942108391
ENSG00000000460	1.04324991466401	1.13813724170843	NA
ENSG00000075945	1.07368375381906	NA	NA
ENSG00000120370	1.02800451010314	1.4111224245867	1.18604568474145
ENSG00000067606	1.06061850095097	1.66742626849691	1.21511282048112
ENSG00000076258	1.04321630472656	1.17140502551125	1.14972686482485
ENSG00000010165	1.02794643427766	1.17752656532895	1.20715138393689
ENSG00000117533	1.05981817189716	1.28477192834946	1.14156058558095
ENSG00000135845	1.04306760990816	1.10650569133692	1.12755595293802
ENSG00000197959	1.09022436062723	1.2900963015853	1.20721903670303
ENSG00000180999	1.05415781256971	NA	NA
ENSG00000117586	1.03081778258758	1.17005886871732	1.21531294575819
ENSG00000117592	1.03477786473053	1.14260903570853	1.08208354397242
ENSG00000117601	1.03342468124139	1.07264425706296	1.17454252991151
ENSG00000076321	1.06341439365288	1.42377710134744	1.21857470438213
ENSG00000117593	1.06362071779712	1.3389920604667	1.19068995254809
ENSG00000203739	1.03987845762249	1.10132044650558	NA
ENSG00000152061	1.04144860316177	1.30340324707139	1.18256017470624
ENSG00000235750	1.02333058120683	1.18103813146587	NA
ENSG00000269468	1.01335394753107	NA	NA
ENSG00000256049	1.01524101825693	NA	NA
ENSG00000179051	1.04039639950084	1.26480194796497	NA
ENSG00000213057	1.04786681996362	1.12935478790091	1.15659456580287
ENSG00000057252	1.02462589331117	1.16969336248233	NA
ENSG00000116199	1.05357419874314	1.4640011815058	1.16233661758437
ENSG00000143322	1.07579557870864	1.23046077857016	1.09756155980828
ENSG00000186283	1.03913305648994	1.10546940983315	1.2054950942977
ENSG00000116260	1.02338219459863	1.10140588081162	1.1198048191564
ENSG00000169905	1.10517116503777	1.34795343657876	1.13187551341528
ENSG00000135847	1.04701536672698	NA	NA
ENSG00000135823	1.03909744500962	1.18931335995845	NA
ENSG00000230124	1.02990299887206	1.15918335820096	NA
ENSG00000143324	1.10521138587791	1.50882712328185	1.19496046851614
ENSG00000153029	1.03921891889299	1.22300932680773	NA
ENSG00000162783	1.03383716568677	1.12601621258021	1.15389321058963
ENSG00000232586	1.02130449343014	1.14375390694221	NA
ENSG00000243155	1.04858354483543	1.16241912495121	NA
ENSG00000198216	1.05291631351771	1.15673877039433	1.04197050629927
ENSG00000135821	1.05312236091	1.37026519759217	1.09421566211424
ENSG00000203730	1.08571735136386	NA	NA
ENSG00000135828	1.03652940927181	1.24324779626142	1.08762825482422
ENSG00000135862	1.02081209100094	1.08018890985634	1.07219274202315
ENSG00000135838	1.04807245862836	1.21465893138409	1.09215328433115
ENSG00000116698	1.02234278734178	1.10642948112052	NA
ENSG00000162704	1.0199133831541	1.13412840706273	1.16285049408806
ENSG00000143344	1.03500573964431	1.17519169431862	1.18468345753992
ENSG00000116701	1.06432800718146	1.66993490614624	1.12935693838675
ENSG00000198756	1.02164529401562	1.04469961715794	NA
ENSG00000198860	1.0406570771602	1.19752050642317	1.14363474029316
ENSG00000116667	1.08181980457271	1.39419439257006	1.21002281929675
ENSG00000135842	1.06096891232523	1.72656225940953	1.17367785491981
ENSG00000116406	1.04270626347569	1.81716773126483	1.11619159760404
ENSG00000116679	1.03971003052441	1.40558295619584	1.07560230015146
ENSG00000121481	1.09102564006104	1.70487107696655	1.19157757768867
ENSG00000116690	1.05247536273531	1.18844522692329	NA
ENSG00000047410	1.04796910906723	1.36733538610039	NA
ENSG00000073756	1.03378486862495	1.48041673596517	NA
ENSG00000116711	1.06092467409453	1.20071752556552	NA
ENSG00000179023	1.07949825198779	1.11329126544556	NA
ENSG00000053371	1.03919853587152	1.18318309828375	1.08549082171745
ENSG00000169991	1.0319193950282	1.15310956792066	NA
ENSG00000158747	1.02613118967831	1.07731434569098	NA
ENSG00000159423	1.06811104376364	1.14881369858283	NA
ENSG00000150681	1.06040094743591	1.44818821341355	NA
ENSG00000162482	1.06932157625465	1.09067938524016	1.12637293919365
ENSG00000127463	1.03503560432553	1.13554969383035	1.11043454995501
ENSG00000158748	1.03521132739579	1.04163157642761	1.18113630710996
ENSG00000040487	1.06966770791451	1.21753965975041	1.1304208182777
ENSG00000182873	1.02310932166318	1.08115707011872	NA
ENSG00000023572	1.10488401190618	1.2434835525622	1.16200294818098
ENSG00000162630	1.13522034918914	1.34280132345975	NA
ENSG00000077549	1.09299127278015	1.67414376152846	NA
ENSG00000149527	1.01741311550673	1.07746639990411	NA
ENSG00000269554	1.07003524675335	NA	NA
ENSG00000081237	1.09976581723103	2.99594109176721	1.12188363013895
ENSG00000162542	1.0643933762097	1.1377980113918	1.05138426724145
ENSG00000118197	1.02548382859438	1.10324207806403	1.04984098345741
ENSG00000162702	1.03032361127166	1.38911638641796	1.15614472942522
ENSG00000118200	1.03440120525195	1.21465859203976	1.20807756628056
ENSG00000116857	1.02338580684231	1.06879232778766	1.12137064352236
ENSG00000169914	1.05415639745734	1.17565912530144	1.08019537061564
ENSG00000116852	1.11728524624943	1.42051605729465	NA
ENSG00000159176	1.05264430818801	1.18205060361378	1.15117838800258
ENSG00000134369	1.03293491507498	1.11934480699304	1.12245203752977
ENSG00000176393	1.02083317368263	1.06419638389372	NA
ENSG00000223396	1.04940577574635	1.15570359110377	NA
ENSG00000187980	1.11691130060543	1.17753284127805	NA
ENSG00000198892	1.07868428499564	1.15292160146787	NA
ENSG00000198700	1.06919925918056	NA	NA
ENSG00000234678	1.01451514481574	NA	NA
ENSG00000163431	1.07262920592716	1.1085254640856	NA
ENSG00000163435	1.05875806822305	1.09196629646579	1.20882921041942
ENSG00000143851	1.02755333090422	1.13423555819889	NA
ENSG00000133067	1.0342940080334	1.11080516328107	NA
ENSG00000117153	1.03608047971947	1.28628686120256	NA
ENSG00000143862	1.08124407991807	NA	1.22162563116957
ENSG00000143847	1.02516636709267	1.04616110035041	NA
ENSG00000243323	1.02868472770603	NA	NA
ENSG00000133055	1.02879335859829	1.07871451979691	NA
ENSG00000159348	1.03339676641884	1.20202368340313	1.12679344857135
ENSG00000163444	1.03802654547019	1.4483009708761	1.14794318949861
ENSG00000117139	1.04898613349226	1.30561394800459	NA
ENSG00000226862	1.04914112828366	1.288953561423	NA
ENSG00000077157	1.14357030611874	1.23370244693819	1.22558193672675
ENSG00000163485	1.0207120167287	1.04867250722651	NA
ENSG00000133048	1.02167224457621	1.07065439734591	1.09001937702432
ENSG00000162543	1.07716723501589	1.18712676037648	NA
ENSG00000227066	1.0254606617734	1.15479729167572	NA
ENSG00000225986	1.04837339944534	1.18007595833903	NA
ENSG00000159388	1.02821032290175	1.14022587188102	1.17339592230194
ENSG00000133063	1.06005857158577	1.09185134526678	NA
ENSG00000233791	1.02336861475842	1.07212775397855	NA
ENSG00000231507	1.03057568724543	1.19572600145583	NA
ENSG00000116151	1.0612443645501	1.08975564945864	NA
ENSG00000122188	1.02773274229043	1.21752719025234	NA
ENSG00000269896	1.03555748746874	1.09350902760194	NA
ENSG00000158825	1.01359557201862	1.10571138586192	NA
ENSG00000143842	1.15751432072122	1.30217103636573	NA
ENSG00000240219	1.02714038132708	1.31981034562653	NA
ENSG00000143850	1.06146916151098	1.0818038890437	1.21297547938634
ENSG00000133059	1.02003354959211	1.26323715695852	1.17352972821509
ENSG00000133056	1.07325883726488	1.25978339717526	1.20791764409198
ENSG00000158615	1.14551029392843	1.96133352450219	NA
ENSG00000163545	1.03293063053329	1.31118208921539	NA
ENSG00000090432	1.02728105743105	1.21323277831939	1.12623549574698
ENSG00000162873	1.14504629271384	1.4424365652481	NA
ENSG00000162877	1.02962800097965	1.04564004773757	1.08311988655307
ENSG00000069275	1.03170993287264	1.1977192852246	NA
ENSG00000117280	1.02988150784008	1.23246217843902	1.15507756681248
ENSG00000133065	1.04583084776933	1.20446806451197	1.05680658653127
ENSG00000162545	1.04961912699435	NA	NA
ENSG00000261000	1.01178865066833	1.0458744308191	NA
ENSG00000163486	1.04187112045528	NA	NA
ENSG00000143466	1.02385636318677	NA	NA
ENSG00000117298	1.03040505012127	1.18677210405938	1.21444632938852
ENSG00000162888	1.03007760662652	NA	1.22076945074305
ENSG00000117242	1.02828369256933	1.16287887874949	NA
ENSG00000196352	1.01767771548698	1.08294663052653	NA
ENSG00000162889	1.06172905658187	1.50396350142487	NA
ENSG00000123838	NA	1.04545743936814	NA
ENSG00000123843	1.03741382997601	1.11048933092928	1.15290025556475
ENSG00000203710	1.05217266880063	1.32793666102717	1.20063616482359
ENSG00000162894	1.05297855276619	1.31678932841453	1.20304147996273
ENSG00000123836	1.12195046809575	1.48693769144167	NA
ENSG00000236911	1.02343297052454	NA	NA
ENSG00000174059	1.09709336629808	NA	NA
ENSG00000244038	1.04822123589109	1.20839563694229	1.07490903899702
ENSG00000142794	1.0235367468176	1.04203456334532	1.0543559587727
ENSG00000158828	1.04305865270422	1.50723578344844	1.11040321404917
ENSG00000076356	1.07478644178807	1.09926410255644	1.11106339427575
ENSG00000227001	1.01299140638797	1.06230550707088	NA
ENSG00000075151	1.0705434707554	1.57614223183466	1.17535527502644
ENSG00000009790	1.03248279083724	1.16810453728766	1.21292578113051
ENSG00000123689	1.06971633744553	1.26749616652402	1.17280490512388
ENSG00000117595	1.0273710803138	1.04295463825144	1.17791100121929
ENSG00000117597	1.02874349921362	1.08427281927931	1.08713406678483
ENSG00000196878	1.08480317896946	1.13589458877846	1.22494996193886
ENSG00000236936	1.02332139654354	1.14312045243404	NA
ENSG00000054392	1.07901657230323	1.2323874289962	1.19888219761733
ENSG00000076864	1.02070719410071	1.06197732347373	NA
ENSG00000127483	1.09635923382141	1.86643259159725	NA
ENSG00000153363	1.03892544658438	1.17132364806839	NA
ENSG00000082512	1.0545987359722	1.51778853028093	NA
ENSG00000123684	1.04097719065698	1.456784819725	NA
ENSG00000066027	1.02114740473614	1.0994855448521	NA
ENSG00000090686	1.02829951929649	1.46894834136451	1.05272432978935
ENSG00000065600	1.03548923634049	1.22773869078328	1.12133884011775
ENSG00000117691	1.04663422958981	1.51409048128004	NA
ENSG00000123685	1.0320147306885	1.13060692510719	1.18905117137648
ENSG00000143476	1.13771650720305	1.35326647417753	1.23001307135863
ENSG00000198468	1.01621657858844	1.03804279597992	NA
ENSG00000162769	1.02362204933911	1.06723792820533	1.04841040898012
ENSG00000117697	1.03722307971337	1.13304897162461	1.1407197984338
ENSG00000203705	1.03631286097583	1.12857574166548	1.08189572798733
ENSG00000174606	1.02770104768168	1.34226285465848	NA
ENSG00000162772	1.0967184081702	1.30820895477119	1.1614701750238
ENSG00000136643	1.09675764222258	1.29795585579715	1.22154835031838
ENSG00000143499	1.03309740781816	1.35167372351567	NA
ENSG00000117724	1.08308289864685	1.2677936944158	1.22633238867832
ENSG00000218510	1.01136925205374	1.04559116963889	NA
ENSG00000136636	1.13223518674805	NA	NA
ENSG00000142798	1.02648047328618	1.10884557142602	NA
ENSG00000070831	1.03035062218066	1.19721267713855	1.18538847711533
ENSG00000067533	1.03671630859837	1.26541463148973	1.09403008825943
ENSG00000143353	1.02882934547995	1.36190441185913	1.12976129640277
ENSG00000136628	1.04407146063348	1.21903013502425	NA
ENSG00000162817	1.02288189290423	1.06422387175062	1.05265408621141
ENSG00000186205	1.01923606065349	1.10051438638405	1.05354634115505
ENSG00000118873	1.04714201087334	1.55861943902298	1.14959829644764
ENSG00000067704	1.10643319600908	NA	NA
ENSG00000117791	1.05473930143796	NA	1.04760420498035
ENSG00000238042	1.01637436885769	1.11468218458326	NA
ENSG00000143507	1.07854813235898	1.3559402394738	1.11908311146407
ENSG00000197520	1.03024897890058	1.06421495460283	NA
ENSG00000143498	1.04809804934148	1.15991744492087	1.13494475789216
ENSG00000225265	1.02163542855765	1.1301179806023	NA
ENSG00000154309	1.04070336674602	1.19024368803428	NA
ENSG00000187554	1.04089782013926	1.29007770352293	NA
ENSG00000162909	1.04186883291157	1.24405287168459	1.09034103455544
ENSG00000230068	1.05786916204896	NA	NA
ENSG00000143502	1.01894372265071	1.0624836681353	NA
ENSG00000203697	1.06939644555656	1.09062663945835	NA
ENSG00000143756	1.02453155364987	1.36712862203424	1.16328083438749
ENSG00000143753	1.02171153131906	1.14892296582453	NA
ENSG00000143771	1.02475412933674	1.10923304317232	1.09728649599748
ENSG00000157870	1.02360664596213	1.14631338115644	1.22135461955135
ENSG00000143514	1.06055192366729	1.58561073718868	1.21609447041706
ENSG00000143748	1.03040207675071	1.26684473814845	1.09392053641263
ENSG00000234476	1.05137110278781	1.19592699281537	NA
ENSG00000196187	1.02558269510764	1.30249189741517	NA
ENSG00000173369	1.02487556696059	1.09957450426215	NA
ENSG00000143819	1.08534338131405	1.33298720166654	NA
ENSG00000143811	1.03207496833665	1.11790908019633	NA
ENSG00000143799	1.02829080485058	1.29279219618761	1.20363831002562
ENSG00000163041	1.01753664856934	1.14368096842155	NA
ENSG00000243709	1.1360617389481	1.37597185696589	NA
ENSG00000242861	1.03655404403015	1.25800187258915	NA
ENSG00000143742	1.06475890410272	2.02577057036454	1.21959701033649
ENSG00000142606	1.02036276322521	1.06060079325076	NA
ENSG00000173372	1.03991393343983	1.10710931531088	NA
ENSG00000183814	1.09676305324235	1.4797992586316	1.19796818794505
ENSG00000163050	1.02035149072643	1.07757754730878	NA
ENSG00000228382	1.02316774794387	1.1401932706866	NA
ENSG00000133216	1.03998767200594	1.08904038208929	NA
ENSG00000143772	1.08066232294052	1.56942065309963	NA
ENSG00000184677	1.04102192197456	1.19693272676902	1.10485997786836
ENSG00000143801	1.06372563235416	1.13789440163828	NA
ENSG00000143776	1.07971367369916	1.20485799150844	1.18492739232205
ENSG00000081692	1.03783152057683	1.8009575115498	NA
ENSG00000143740	1.05705326605275	1.32129409397581	NA
ENSG00000224387	1.03169603058261	NA	NA
ENSG00000159189	1.058705290602	1.20729793708096	NA
ENSG00000162913	1.02753214741654	1.30412716369199	NA
ENSG00000154358	1.05642716137521	1.24179808096574	NA
ENSG00000181218	1.04242621426633	1.20071232642487	1.18356073998545
ENSG00000168159	1.03514956601942	1.40999623042053	1.15483537457199
ENSG00000116574	1.02917035898054	1.16813489152635	NA
ENSG00000154370	1.10927900702427	1.40322918590664	1.2097466703643
ENSG00000181873	1.06125179153205	1.10173766290971	NA
ENSG00000154429	1.02754252111369	1.14800812264994	1.13070483493503
ENSG00000157916	1.09955461077293	1.50958928772529	NA
ENSG00000168118	1.05216046880826	1.27209415651429	1.14084634231879
ENSG00000226920	1.0916979761813	NA	NA
ENSG00000069248	1.03776040133083	1.34037335782485	NA
ENSG00000169641	1.05060657917802	1.22015048739895	1.11227209629925
ENSG00000143641	1.1213548428337	1.31553426812713	1.20471554221746
ENSG00000182118	1.02384203382709	1.10599381301394	1.21490042741578
ENSG00000177614	1.08084361641476	NA	NA
ENSG00000116903	1.04265188888827	1.56368653767092	1.12065079941396
ENSG00000173409	1.03262979383187	1.15784628090871	1.07571498216436
ENSG00000119280	1.04332515368334	1.20263589824491	1.17019936275072
ENSG00000143633	1.06830998174933	1.43747105176099	1.12979260849444
ENSG00000162946	1.03209994003586	1.07911127942324	NA
ENSG00000116991	1.02667817715544	1.1639898691662	NA
ENSG00000117318	1.06613570144398	1.45514070206189	NA
ENSG00000135778	1.01708586107303	1.042691358326	1.05985688858078
ENSG00000204219	1.02650192720358	1.11232271090224	NA
ENSG00000212916	1.03677390159184	1.13039197705653	1.14147666861559
ENSG00000197880	1.04148153756235	1.14301135038183	NA
ENSG00000011007	1.0301776121727	1.11587028130871	1.157179620221
ENSG00000179163	1.02384961482805	1.09074497292572	1.13412173456817
ENSG00000135749	1.10388317442157	1.22206891489336	1.08930989440921
ENSG00000143674	1.04116018324413	1.13937880882469	NA
ENSG00000183780	1.02035062584947	1.0622722423793	1.18115207457293
ENSG00000231663	1.01444440895684	1.08199948458724	NA
ENSG00000059588	1.03742717382569	1.16655386494351	1.10185502307984
ENSG00000168275	1.02865338435118	1.11363533662791	1.20522039110115
ENSG00000168264	1.0934389268621	1.66857060894475	NA
ENSG00000229393	1.0504959094598	NA	NA
ENSG00000162885	1.02799563745618	1.05784470441737	1.04846383341957
ENSG00000258082	1.02634190987267	1.29162836945556	NA
ENSG00000238005	1.01996497217648	1.2352409416726	NA
ENSG00000237520	1.02402726218595	NA	NA
ENSG00000152904	1.03529055593558	1.29799732590337	NA
ENSG00000116957	1.03703063079158	NA	1.07412742096998
ENSG00000077585	1.02628937642952	1.0924208820824	NA
ENSG00000143669	1.09421588651063	1.82708108605769	1.19648333887776
ENSG00000116962	1.06329825256999	1.09844362639102	1.1836923609634
ENSG00000186197	1.03212003062603	1.11481354203747	1.07604146850074
ENSG00000086619	1.04642601241143	1.34920194697805	1.19233733126949
ENSG00000116977	1.02197692225903	1.12695115726264	1.14676134582266
ENSG00000116984	1.06430397910354	1.58919802744927	1.14574938834173
ENSG00000228037	1.02863202375907	1.12822749167702	NA
ENSG00000233355	1.01426610990059	1.091929978589	NA
ENSG00000185436	1.04886787311399	1.22415084384501	1.19965903441557
ENSG00000189266	1.0748984603986	NA	1.11156916649546
ENSG00000011009	1.10935344618993	1.928280796295	NA
ENSG00000180875	1.06593571386797	1.1991700305612	NA
ENSG00000225931	1.04464398505271	1.16255584216262	NA
ENSG00000117009	1.03734874019397	1.11197786519475	1.06907198902073
ENSG00000054277	1.0257905871809	1.15193928404981	1.1960642862163
ENSG00000253326	1.01684017765025	1.27776249426229	NA
ENSG00000054282	1.02096813039354	1.10391706702871	1.19309721940157
ENSG00000143702	1.02883472858311	1.40808387224887	NA
ENSG00000117020	1.09081933927531	1.17751505124047	1.10644031214628
ENSG00000020633	1.0847350032602	1.49401015004203	NA
ENSG00000035687	1.02755479166198	1.13638906285247	1.12710351191904
ENSG00000179397	1.05651708667425	1.21816708985785	NA
ENSG00000203667	1.03367375972165	1.28071021718739	1.12219140053532
ENSG00000203666	1.02520950775049	1.07592004082945	1.08838835350668
ENSG00000001461	1.04300895108626	1.14861085007471	1.1022856955053
ENSG00000162849	1.08309556161621	NA	NA
ENSG00000185420	1.04065746230067	1.18057206426202	1.08649275671577
ENSG00000143653	1.03134640393225	1.09706602890527	1.1036411555172
ENSG00000162852	1.07121209662748	1.77906786165645	1.17511451350817
ENSG00000196418	1.03373533396658	1.206616938341	1.09469005945811
ENSG00000001460	1.09368057760505	1.16921879286535	1.12023900551398
ENSG00000162851	1.10519894207508	1.27890296957834	1.16571064433627
ENSG00000260855	1.02518179654007	1.28129339493919	NA
ENSG00000260698	1.04116068524099	1.1395944251239	NA
ENSG00000227953	1.05508081187845	1.12203875519054	NA
ENSG00000153207	1.03219399809265	1.17021156197524	NA
ENSG00000223519	1.02790646232676	1.16556861429869	NA
ENSG00000162711	1.02959478955531	1.10843754761815	NA
ENSG00000188295	1.03764663627556	1.21722212263236	NA
ENSG00000169504	1.0371180104257	1.19949911560891	1.09242880036909
ENSG00000227671	1.0324572576184	1.13137035419953	NA
ENSG00000135747	1.08128531709976	NA	1.19501282921008
ENSG00000238243	1.0238504666901	1.1290474731983	NA
ENSG00000162722	1.03059047475773	1.27253857406709	NA
ENSG00000227135	1.0447441079628	NA	NA
ENSG00000169224	1.06634828326714	1.26163500505948	NA
ENSG00000187010	1.02564398480714	1.05952474946565	NA
ENSG00000175137	1.05600693150138	1.21054522267368	NA
ENSG00000171161	1.1116743667842	1.67877725347801	1.19580389821568
ENSG00000233084	1.05567566280175	1.19101466932718	NA
ENSG00000261349	1.01050275261403	1.06397817191435	NA
ENSG00000224183	1.01027524421824	1.0585270517924	NA
ENSG00000183726	1.0227326279724	1.07382398911121	1.09324502981318
ENSG00000157978	1.02370931443598	1.09710952492754	1.13418904889308
ENSG00000117643	1.07926166663333	1.21927060228163	NA
ENSG00000130695	1.03227301082905	1.13653056353571	1.17248195091167
ENSG00000158006	1.03750472636055	1.20282748768472	1.20251689714418
ENSG00000169442	1.04524116795466	1.52074722383273	NA
ENSG00000176083	1.03540226862182	1.14704139964429	NA
ENSG00000117632	1.05978716122604	1.32145978779375	NA
ENSG00000142669	1.0766356747666	1.63550338088782	NA
ENSG00000117676	1.04744661863794	1.958490741345	NA
ENSG00000142675	1.07210946689925	1.17522320954927	NA
ENSG00000060642	1.03483228161569	1.08590288989972	1.19494629005443
ENSG00000117713	1.02669712364171	NA	NA
ENSG00000158062	1.07136102194706	1.29061796740603	1.14294130814544
ENSG00000198830	1.07568604421578	1.17586542129579	NA
ENSG00000204160	1.03127765091721	1.28689251814988	1.14549323087873
ENSG00000176092	1.09452562210609	1.17816686078378	NA
ENSG00000142765	1.03953660753637	1.35559576371444	1.20264778297646
ENSG00000142733	1.02223792101248	1.14057131384149	NA
ENSG00000253368	1.09038801314029	1.07105793326958	NA
ENSG00000090020	1.09705860975687	1.74505323242881	NA
ENSG00000117748	1.02299293700884	1.06134372845017	1.0980247509636
ENSG00000142784	1.0936875093388	1.58203259911699	1.14536565812394
ENSG00000158161	1.02926632730279	1.0641522938142	1.13611021442129
ENSG00000130775	1.02688026062719	1.1199744696139	NA
ENSG00000130770	1.03498295620374	1.20988167012142	1.08726994582893
ENSG00000180198	1.03290621396926	1.1325171204851	1.21330968536325
ENSG00000158156	1.05475291163857	1.21443045232587	NA
ENSG00000204138	1.03957290321367	1.08681369059224	1.07034851991433
ENSG00000130766	1.08466543717613	1.1918614327484	NA
ENSG00000197989	1.04940862807992	1.23399289486921	NA
ENSG00000242125	1.03700976794954	1.08794671669553	NA
ENSG00000200087	1.06252180949954	NA	NA
ENSG00000116353	1.10831699260888	1.21495056951955	1.14719465093671
ENSG00000162511	1.02841297868694	1.44182203295139	1.1294776782653
ENSG00000264773	1.02044368219569	NA	NA
ENSG00000168528	1.02846958118304	1.08252205162878	1.17145261165879
ENSG00000223907	1.01574518028516	NA	NA
ENSG00000220785	1.03176432617656	1.05098646181239	NA
ENSG00000183615	1.05970148692065	1.06789391595095	NA
ENSG00000134668	1.04743596366366	1.24717566491952	NA
ENSG00000025800	1.08758819404747	1.35639408834074	NA
ENSG00000084652	1.08879621756224	1.35935375338246	NA
ENSG00000121775	1.05436549549618	1.39379261368153	NA
ENSG00000162522	1.04777095826179	1.0945830652409	NA
ENSG00000116497	1.03022037735218	1.18809690420491	NA
ENSG00000116514	1.06143338675586	1.41977155867094	1.12524625215812
ENSG00000116478	1.08669943180376	1.54777645802276	NA
ENSG00000004455	1.07876721999853	1.24247508701713	NA
ENSG00000217644	1.02382944557794	NA	NA
ENSG00000235169	1.01798738512678	1.04746095647984	NA
ENSG00000162591	1.02211348210351	1.1495946585894	NA
ENSG00000160094	1.03085249927099	1.21643846336552	1.20213751374452
ENSG00000142920	1.08319304547621	1.21662067556551	NA
ENSG00000184389	1.04670183324509	1.09525689324567	NA
ENSG00000116213	1.02344745986134	1.13130810955386	NA
ENSG00000158109	1.07404733142845	1.22192680650316	1.10563230261293
ENSG00000163866	1.02676029828448	1.15477245906827	NA
ENSG00000197056	1.03824235957449	1.32699462071382	NA
ENSG00000163867	1.06214917640802	1.51778185350587	NA
ENSG00000239636	1.03091720758487	1.09601472216872	NA
ENSG00000227372	1.04515849233121	1.16260709608703	NA
ENSG00000116871	1.02778679817248	1.22290155221191	NA
ENSG00000142687	1.09213306147326	1.2721761068476	NA
ENSG00000146463	1.08165163503646	1.3055985756505	1.19643302383331
ENSG00000054116	1.05295421590685	1.70243013645138	NA
ENSG00000054118	1.08422376114761	NA	NA
ENSG00000142694	1.0290994118434	1.26465070254244	NA
ENSG00000116198	1.01636697866351	1.07184343995471	NA
ENSG00000198912	1.02520850788617	1.13298867242845	1.16021170292829
ENSG00000116883	1.02147380450817	1.13967588766452	NA
ENSG00000181817	1.0853818250893	1.75209620027666	NA
ENSG00000130764	1.05663776200164	1.18818520113343	1.10490520729771
ENSG00000116898	1.06779671788227	1.48648496027746	1.19906504840083
ENSG00000169598	1.10513686745853	1.27025776925089	1.1289935123333
ENSG00000119535	1.07109622845288	2.10434060220815	NA
ENSG00000233621	1.01296096276483	1.07593828658066	NA
ENSG00000163875	1.02191024180811	1.12972573452548	1.06201127637089
ENSG00000204084	1.02302399147938	1.07158628209922	1.06271208441439
ENSG00000163877	1.03475983594166	1.30364029680788	1.2078874600817
ENSG00000183386	1.01525133400825	1.06658670641282	1.13759849718519
ENSG00000163873	1.10051415023915	NA	NA
ENSG00000183431	1.02982153921855	1.12395679427882	1.18270574610693
ENSG00000183520	1.03546999688477	1.19296589683001	NA
ENSG00000197982	1.03986554494782	1.40496931372577	NA
ENSG00000134697	1.04679053792844	1.17623364139977	1.15874225420348
ENSG00000212541	1.01709374458655	NA	NA
ENSG00000116922	1.04101432799577	1.23647693089381	1.06321194321652
ENSG00000127603	1.03088240276264	1.33529735096121	1.12805533200844
ENSG00000168653	1.0217636634702	1.23434194400554	1.05179478501471
ENSG00000182109	1.03308114184448	NA	NA
ENSG00000116983	1.02222043798341	1.10099550270686	NA
ENSG00000084072	1.01647073781774	1.06603242239292	1.10443778812271
ENSG00000183682	1.02249962903792	1.06272307254906	NA
ENSG00000116954	1.06294859342682	NA	1.11246865753074
ENSG00000043514	1.02718652466986	1.09434407953673	1.07695845984804
ENSG00000243970	1.02361533162337	1.0834175366072	NA
ENSG00000090621	1.0486692718641	1.19375202812885	1.18222249198471
ENSG00000131238	1.01946653590443	1.04533890851188	1.06963279960286
ENSG00000198754	1.04483326889265	1.16095218752531	NA
ENSG00000117016	1.03200886533545	1.12776653405665	NA
ENSG00000238287	1.02002476211974	1.10367592606025	NA
ENSG00000117000	1.14396550818732	NA	NA
ENSG00000131236	1.04598274664719	1.18355791148668	1.12693021154898
ENSG00000049089	1.06586973669993	1.29848288438075	1.20560336380734
ENSG00000179862	1.02763459243781	1.10507540199229	1.20131640045237
ENSG00000084070	1.08503216019268	1.87032471045018	1.12501557509003
ENSG00000164002	1.05251318628041	1.1098536969286	1.07831970102943
ENSG00000066136	1.04908534660729	1.53505890576352	1.13763819239006
ENSG00000187815	1.05583043992631	1.21383277850781	1.12527505042917
ENSG00000171793	1.02756785911719	1.13809743485985	1.18089104601194
ENSG00000187801	1.09062662610633	NA	NA
ENSG00000010803	1.06061888031207	1.39025090798281	NA
ENSG00000204060	1.07313627907677	1.0851063451078	NA
ENSG00000127124	1.03415736683675	1.10242617752995	NA
ENSG00000066185	1.0369937830473	1.13438257794803	1.10304682486035
ENSG00000117385	1.04105692483636	1.21430269456947	1.11652779401802
ENSG00000228452	1.02224235384524	NA	NA
ENSG00000177868	1.02226811015247	1.16137423755102	1.04463069117618
ENSG00000164010	1.01940596764204	1.13175526686598	1.19702158810068
ENSG00000227533	1.01332706324707	1.08107359437837	NA
ENSG00000198198	1.13148361921923	1.36519243174445	NA
ENSG00000117410	1.04799967657275	1.47626258663591	1.08781182748882
ENSG00000159214	1.02638584281967	1.0580304303579	NA
ENSG00000159479	1.05713289797362	1.21688139602373	1.16680115379833
ENSG00000066322	1.10344396061772	1.77815214910091	NA
ENSG00000178922	1.04146668997454	1.24125615822081	NA
ENSG00000196581	1.10927459226408	1.13564388845515	NA
ENSG00000142937	1.02356736145378	1.41818779011933	NA
ENSG00000126088	1.02842801624954	1.18857017256708	1.17866780097928
ENSG00000198520	1.04470944700915	1.21353492451403	1.17921260633236
ENSG00000132781	1.03799991679606	1.11273057154453	1.10674869893156
ENSG00000236624	1.02031153673202	NA	NA
ENSG00000187147	1.08933242236044	NA	NA
ENSG00000070759	1.03260569781793	1.1390802613982	1.16786357011622
ENSG00000162415	1.0426427613567	1.1350938190101	NA
ENSG00000117450	1.04145074832771	1.23507555196141	1.14739427808192
ENSG00000197429	1.03328263652827	NA	NA
ENSG00000132763	1.06121508835807	1.3105808981683	1.16163744275573
ENSG00000117461	1.03827855083701	1.11816121772196	NA
ENSG00000085998	1.04434088576877	1.30852961781605	NA
ENSG00000117481	1.02016481110733	1.06631617969336	1.09057273606378
ENSG00000173660	1.04830684387936	NA	1.15621341157133
ENSG00000117480	1.02369665825496	1.12246175779078	NA
ENSG00000269956	1.02229319436745	NA	NA
ENSG00000079277	1.02824660408252	1.10253683285313	1.16864791643563
ENSG00000142961	1.02867126818686	1.10839113377316	NA
ENSG00000159658	1.0431659674566	1.20348755329431	1.14426632110024
ENSG00000123472	1.0718466871525	1.20146076138454	1.14341134828959
ENSG00000162366	1.01579045348955	1.17909049064436	NA
ENSG00000224805	1.02110388106442	1.14751773047294	NA
ENSG00000237424	1.070567666133	1.25549446734193	NA
ENSG00000162368	1.0487168301209	1.44015658385356	1.16731858101007
ENSG00000132122	1.05641617183266	1.15355423892348	NA
ENSG00000162373	1.07437570607759	1.346329720599	NA
ENSG00000085832	1.06717070965638	1.61707292907988	1.15259087407476
ENSG00000117859	1.08484882706326	1.2579282919727	1.0690004150208
ENSG00000266993	1.03247826119977	NA	NA
ENSG00000078618	1.02071038017784	1.34280016007303	NA
ENSG00000117862	1.02931310232043	1.12511976657844	1.08021239209312
ENSG00000154222	1.045846237343	1.07440302141119	1.06983759480101
ENSG00000134744	1.05470007145547	1.24671570565799	NA
ENSG00000134748	1.07284964305074	1.09357153958504	1.15084419944916
ENSG00000198841	1.09496770437298	NA	NA
ENSG00000116157	1.02156021753934	1.09479183440061	1.08350629345834
ENSG00000182183	1.02845315594824	1.19196573697617	1.22005823305349
ENSG00000162378	1.02249443570573	1.2409121203219	1.12737603541095
ENSG00000121310	1.02521814627507	1.10712836726115	1.12271267917223
ENSG00000134717	1.10580336633602	NA	1.17786167949374
ENSG00000116171	1.02674374167669	1.25817868327905	1.07973296372995
ENSG00000162383	1.02997229908062	1.13513755986615	NA
ENSG00000174348	1.04811244918684	1.14200106548468	1.22183108116121
ENSG00000162384	1.09995516656253	1.15246457807414	1.07105351012093
ENSG00000157184	1.0458075526847	1.20712578184646	NA
ENSG00000212670	1.0202999466879	NA	NA
ENSG00000058799	1.06798590499749	1.89718620672119	NA
ENSG00000116205	1.05672710046789	1.12627137377038	1.14147246554754
ENSG00000231581	1.01327425236935	NA	NA
ENSG00000058804	1.07868873846088	1.61119028990615	NA
ENSG00000116212	1.07852931438382	1.19358975238777	1.09436304600964
ENSG00000116221	1.04450261399792	2.08597990330454	1.12242479076762
ENSG00000116209	1.07132156915314	1.44764566827579	NA
ENSG00000203276	1.02899554167385	NA	NA
ENSG00000157216	1.14021902838003	1.55837965073679	NA
ENSG00000116133	1.03995957991396	1.09839203636132	1.18117955015617
ENSG00000162390	1.07081481722637	1.24484076325535	NA
ENSG00000243725	1.04674497988845	1.15979855701714	1.19091306859877
ENSG00000006555	1.12314717344081	NA	NA
ENSG00000162407	1.08428221051971	1.28952225790816	NA
ENSG00000131697	1.03122055783241	1.09157884491921	1.16396027073023
ENSG00000173406	1.02493059416833	1.13301200407306	NA
ENSG00000097021	1.05118098608678	1.24597530598707	NA
ENSG00000184292	1.02070207351233	1.04660904717518	NA
ENSG00000162600	1.03338408435589	1.37237974389203	NA
ENSG00000177606	1.03870373564111	1.22120544755613	1.2490567026619
ENSG00000187017	1.02302760164894	1.10175692700976	NA
ENSG00000204859	1.04187761343977	1.45216337733505	NA
ENSG00000172456	1.04039572663142	1.09587997582218	1.06976101134339
ENSG00000162598	1.02364615907593	NA	NA
ENSG00000134709	1.03778347320999	1.19848079645338	1.15960805336515
ENSG00000116254	1.12719780415102	1.14226386332883	NA
ENSG00000162599	1.11450800835772	1.20975410724689	NA
ENSG00000240563	1.02768108240611	1.07554188919039	1.09297659923999
ENSG00000116237	1.02885130223871	1.08103642740104	1.20272831224243
ENSG00000162604	1.02667097918464	1.16308318743968	1.14676230945053
ENSG00000132849	1.03482137780765	1.18962707124115	1.11487297050185
ENSG00000158292	1.09157506729456	1.18918024685171	NA
ENSG00000116641	1.03957171298912	1.08259429453531	1.09895487477676
ENSG00000162607	1.07300950002407	1.56246889801922	NA
ENSG00000125703	1.04429712466693	1.34302101440837	1.16944597219658
ENSG00000079739	1.02701332850411	1.166412691046	1.11754298049375
ENSG00000116273	1.05426355025489	1.17681442436736	1.21683184844257
ENSG00000171680	1.04332522790589	1.05773024844597	NA
ENSG00000215788	1.06508103385744	1.2283424114818	NA
ENSG00000142856	1.02266981518097	1.1121254015666	NA
ENSG00000162437	1.03121980806264	1.12162681031435	NA
ENSG00000213625	1.02095746045203	1.09756918100043	NA
ENSG00000226891	1.03034562860422	1.2669094491219	NA
ENSG00000162434	1.13781649406903	1.6146980344591	NA
ENSG00000116678	1.02138437348647	1.12897275074228	1.06265042417579
ENSG00000162413	1.0669071812215	1.94096266356423	NA
ENSG00000162433	1.04701510442307	1.15754402429664	1.20681940567926
ENSG00000184588	1.08894298135642	1.71675455011023	NA
ENSG00000152760	1.0312009898318	1.11418364567663	NA
ENSG00000171735	1.03723360106748	1.47149429711886	NA
ENSG00000118473	1.0472235241405	NA	NA
ENSG00000198160	1.03095139613553	1.50089626060526	NA
ENSG00000162594	1.06007045799656	1.21594347510838	1.19089697788046
ENSG00000081985	1.02737386251899	1.09421474376716	1.15794210206559
ENSG00000116729	1.01660138922509	1.06388705185592	NA
ENSG00000116717	1.11493215371176	NA	1.20067769910828
ENSG00000232284	1.04086025381616	NA	NA
ENSG00000033122	1.02251954936227	NA	NA
ENSG00000225880	1.02174612142285	1.09786301677883	NA
ENSG00000116761	1.02764055970051	1.09620995394556	1.12559017992346
ENSG00000197568	1.03630873314197	1.06626722593015	1.03702687274261
ENSG00000118454	1.0557629589387	1.72298189663925	NA
ENSG00000172260	1.0246053984609	1.08056813401359	NA
ENSG00000237491	1.02126864936372	1.17000863255678	NA
ENSG00000228794	1.05010433327221	1.21101730944089	NA
ENSG00000049247	1.02813912423403	1.05160797486612	1.06010945992051
ENSG00000254685	1.01990365340232	1.20977977890462	NA
ENSG00000162620	1.03548401378018	NA	1.04339822421697
ENSG00000116791	1.01985677976159	1.07571332800732	1.0766448230287
ENSG00000162623	1.04848419895323	1.26900205819107	NA
ENSG00000137968	1.02677707651638	1.0583259376585	1.05772061944167
ENSG00000049245	1.03582685037133	1.19700629125957	1.09299196601837
ENSG00000117054	1.02848349389276	1.12744137272278	1.14261546956986
ENSG00000057468	1.06248501703434	NA	1.10923394422956
ENSG00000184005	1.02989544030505	1.13397766280506	NA
ENSG00000049246	1.02296638646755	1.16829361208668	NA
ENSG00000116288	1.03034804361846	1.15200243327689	1.16190576877773
ENSG00000049249	1.05392831051492	1.13019244796611	NA
ENSG00000154027	1.02538649318848	1.0977734607409	NA
ENSG00000142892	1.04285436243329	1.41048440763813	NA
ENSG00000162616	1.05222567905795	1.26307914385838	1.21821751380449
ENSG00000162614	1.06892512857195	1.3358555956123	1.12332923243555
ENSG00000122420	1.05511328805554	NA	NA
ENSG00000137965	1.09765996998651	1.49752719665188	1.16936336735865
ENSG00000137959	1.15599574966015	NA	1.1759101018402
ENSG00000142599	1.02862862712699	1.2077742088637	NA
ENSG00000116285	1.15967509488055	1.3055282939897	1.15909086884688
ENSG00000131686	1.03071782869757	1.05800454825539	NA
ENSG00000232208	1.01800560083065	1.11832918340472	NA
ENSG00000074800	1.03645380151526	1.51900641813001	NA
ENSG00000174021	1.04581580643851	1.53719949357449	NA
ENSG00000117151	1.03089023009629	1.21225858887458	1.10025625346012
ENSG00000117155	1.05497307862833	1.47446276304845	NA
ENSG00000122432	1.08570042484599	1.13170933655447	NA
ENSG00000153898	1.02934566229412	1.14808908684375	1.05626868579599
ENSG00000171517	1.0344614341182	1.07584165870931	1.13840445392491
ENSG00000117133	1.05018093574526	1.24203478193935	1.08899220100031
ENSG00000055732	1.0604801261121	1.28574973595467	1.08591437817399
ENSG00000153904	1.09801424971324	NA	NA
ENSG00000162643	1.03025572478495	NA	1.11023017235436
ENSG00000142867	1.04000455844619	1.290960617749	1.11136332484228
ENSG00000097096	1.09042569112574	NA	1.15102260132173
ENSG00000117174	1.03384785205282	1.25854293457156	1.06445821546478
ENSG00000122417	1.02163537716694	1.38842675464772	NA
ENSG00000171502	1.11077505814607	1.15586280634061	1.07148468423906
ENSG00000261737	1.07574783401625	1.16549319549016	NA
ENSG00000183291	1.09885471535445	1.38681389801536	1.20786876088816
ENSG00000153936	1.05900828727229	1.36856544420681	1.21870556406195
ENSG00000097033	1.05767698936522	1.16929274575594	NA
ENSG00000143013	1.07034244605018	1.22303266267448	NA
ENSG00000117226	1.01257928329091	1.05755362089711	1.05802805746119
ENSG00000137944	1.02699412405634	1.07281904866354	1.07398000541613
ENSG00000213516	1.04686825330159	1.23995251452736	NA
ENSG00000162654	1.04473498097317	1.18563970498891	1.17245371164252
ENSG00000154451	1.02979799216581	1.31137641041321	1.20984244509277
ENSG00000183347	1.08880838720503	1.23872322329513	1.19770803086901
ENSG00000197147	1.01911007375996	1.08963259303975	1.10887851702716
ENSG00000231999	1.06913815147665	NA	NA
ENSG00000162645	1.14361223732431	1.51815762723631	1.15172758587101
ENSG00000171488	1.02512380674467	1.26832299839112	NA
ENSG00000231613	1.01218332020723	1.06912495952815	NA
ENSG00000234518	1.03731321922087	1.41416847690828	NA
ENSG00000171492	1.0282885706798	1.20579376355685	NA
ENSG00000142583	1.04314134395934	1.14203516699406	1.14342751027915
ENSG00000049239	1.02932219836224	1.07527124505845	1.08554003522132
ENSG00000171621	1.03210273380349	1.15462685403509	NA
ENSG00000097046	1.02649468271829	1.1034328977434	1.13082720397971
ENSG00000122482	1.15403394820155	NA	1.2223087657597
ENSG00000069702	1.08090669472856	1.71957760862968	1.20001733251309
ENSG00000172031	1.03825439981308	1.10506782655362	NA
ENSG00000067208	1.05521630056525	1.25014913970517	NA
ENSG00000162676	1.10198972854455	1.54484861317191	1.17452358946366
ENSG00000122484	1.0514452679972	1.30995566551083	1.16754817890546
ENSG00000069712	1.09036467801357	NA	1.07298890098554
ENSG00000154511	1.02712973687222	1.18010451570873	NA
ENSG00000117500	1.02669043015125	1.38619923750187	1.20256990627464
ENSG00000122483	1.07359644513073	1.18059061587732	1.11431387509994
ENSG00000223745	1.02761640767842	1.06719130372692	NA
ENSG00000117505	1.0278034510111	1.23077050089479	1.06749313828247
ENSG00000137942	1.04198230394327	1.22049025769761	1.22064169910353
ENSG00000067334	1.10493084121384	NA	1.18684169403401
ENSG00000137936	1.07245864692828	1.16726744720778	1.17320652082854
ENSG00000117528	1.03208698991389	1.33066433298991	NA
ENSG00000122481	1.03153473057993	1.20491967187289	NA
ENSG00000117519	1.05721905635579	1.31897635325181	1.20569390323648
ENSG00000117569	1.02872410989083	1.3354182516293	NA
ENSG00000188641	1.0222507428744	1.30624588682763	1.27779767337729
ENSG00000162627	1.03161395235664	1.0487747262432	1.03967434999542
ENSG00000119943	1.07749873618542	1.12510209545742	1.11097970354186
ENSG00000166024	1.02747738159428	1.1682434821057	NA
ENSG00000107521	1.02615585155206	1.14804040322368	1.15297162697419
ENSG00000052749	1.01919869502289	1.09008574827783	1.16785493621106
ENSG00000107937	1.03377824544348	1.21794531025217	1.15242904900283
ENSG00000185736	1.02451102504717	1.04097357781597	NA
ENSG00000015171	1.07536572048353	NA	NA
ENSG00000047056	1.05549987473819	1.31796352780742	1.20563638750829
ENSG00000107929	1.05663561782504	1.49212876444625	NA
ENSG00000119986	1.06077879512656	1.30053842929918	1.16609996966147
ENSG00000014919	1.05416995877056	1.18830978762826	1.14470550662549
ENSG00000107554	1.06261648747755	1.33640549345319	1.0922281319534
ENSG00000095485	1.02381923538693	1.06916702355117	1.10058387802156
ENSG00000107593	1.02845586070457	1.06314540887558	NA
ENSG00000155287	1.07234624862938	1.41230138300554	NA
ENSG00000023839	1.06633833642852	1.24378796290432	1.15992673310274
ENSG00000107566	1.0700836811654	1.19155726922487	1.09662597094847
ENSG00000075826	1.02045913674358	1.07629554130562	1.07749533775846
ENSG00000166135	1.03426189512862	1.14027773282468	1.11241560415017
ENSG00000213341	1.07808790517903	1.89178126741627	NA
ENSG00000151240	1.04288372165228	1.13473997188329	1.21191494439974
ENSG00000099194	1.07246357899874	1.22209847379311	NA
ENSG00000055950	1.03059582766788	1.1044789412737	1.11594702181546
ENSG00000107819	1.04589755351622	1.07933004167545	1.20025836581811
ENSG00000119906	1.04793605915052	1.32265498871267	1.17452281721811
ENSG00000166167	1.07799809613092	1.34169165763054	1.15379545365335
ENSG00000120029	1.05170483237406	1.22126851052582	1.16215120213404
ENSG00000107833	1.05294429113978	1.43523097313586	NA
ENSG00000166189	1.03380910016512	1.16386959659206	NA
ENSG00000166171	1.09609955468993	1.44018426406082	NA
ENSG00000198728	1.05871261319746	1.18108541457201	NA
ENSG00000166169	1.09817820004223	1.85838960003327	NA
ENSG00000107872	1.04385468002209	1.54036709018643	NA
ENSG00000269609	1.02038564976226	1.20794093415396	NA
ENSG00000243628	1.01284103733488	NA	NA
ENSG00000138111	1.03167850693407	1.10546447476759	1.11090275347186
ENSG00000171206	1.04039700484419	1.3281571549193	1.18273108788938
ENSG00000138107	1.06188887421783	1.49044398933108	1.14106423722212
ENSG00000156398	1.03577349160624	1.08317638046089	1.04938241033363
ENSG00000138175	1.0465287322468	1.1658854234252	NA
ENSG00000166275	1.02015507267541	1.2977369109509	NA
ENSG00000214435	1.02880186193822	1.05994992361283	NA
ENSG00000076685	1.0297607105787	1.17451095601059	NA
ENSG00000173915	1.02211590866126	1.6161036308466	NA
ENSG00000138172	1.02807488125184	1.11995410130617	1.1782223349644
ENSG00000107957	1.02937106883385	1.11534485723438	1.15940939199626
ENSG00000148843	1.14643290051697	1.23928870787374	1.21897871417989
ENSG00000065613	1.04424460492306	1.46727061640781	NA
ENSG00000148834	1.03894645818008	1.14246583219936	1.04674402355032
ENSG00000266852	1.02679867684943	NA	NA
ENSG00000148841	1.05318668942444	1.31987851183458	1.20194848173036
ENSG00000065621	1.04616236264567	1.09818166736079	NA
ENSG00000120051	1.06903052393796	1.31050811834128	1.15615711654541
ENSG00000107960	1.04617035425432	1.17183700775823	1.05701453260991
ENSG00000260461	1.06480674555415	1.16856058485763	NA
ENSG00000231233	1.01694197645383	1.15771926638623	NA
ENSG00000156395	1.07830795952114	NA	1.12067257525045
ENSG00000108039	1.02873556386692	1.13899374751236	1.11784695487626
ENSG00000148700	1.03479096361956	1.50602934183843	1.14612626875746
ENSG00000119950	1.03900203892456	1.3490782110175	NA
ENSG00000138166	1.05624776170387	1.38223427366388	1.20057501123856
ENSG00000150593	1.04614139285684	1.32731874829989	1.09320920341976
ENSG00000203867	1.08664871593535	1.1683407280755	NA
ENSG00000214413	1.03732923673584	1.43089341021247	NA
ENSG00000232470	1.06511676729691	NA	NA
ENSG00000148426	1.03786412051138	1.17007348838971	NA
ENSG00000197142	1.02522189373961	1.10157962027999	1.209714396563
ENSG00000148429	1.04498541208626	1.27446118889626	1.17776416138705
ENSG00000134463	1.02216735213132	1.0755162579926	1.04360403893549
ENSG00000232934	1.02929595523847	1.13625429002478	NA
ENSG00000260917	1.02964990071802	1.31308543862704	NA
ENSG00000148737	1.0462085208438	1.52451843007685	NA
ENSG00000233547	1.02099204157641	1.11491406130952	NA
ENSG00000165806	1.02456528444145	1.08735106015492	1.14808998952694
ENSG00000095627	1.095883585091	NA	NA
ENSG00000043591	1.03935834348224	1.07904283567532	1.1227412988028
ENSG00000198924	1.07199392910926	NA	NA
ENSG00000169129	1.04882106384112	1.13324430209463	1.180823720822
ENSG00000151553	1.04102695090833	1.35265656394429	1.20885249963608
ENSG00000099204	1.06879994060944	2.16724242709262	1.21084938377651
ENSG00000183049	1.02487119061403	1.09548560317778	1.22445193767989
ENSG00000065665	1.02665340970837	1.15254944440148	1.10861256562585
ENSG00000187164	1.01811222852731	1.06364104722476	NA
ENSG00000181192	1.04153742960727	1.20506112227579	1.09901583749191
ENSG00000165650	1.02812884934156	1.10710040210713	1.18543331360811
ENSG00000228302	1.02604102457208	NA	NA
ENSG00000165609	1.02650411553141	1.13161250272448	1.16936896554166
ENSG00000151465	1.02714178368849	1.22136572990143	1.20095728404959
ENSG00000107560	1.08618664489128	1.74472364891726	NA
ENSG00000151893	1.04112737907292	1.49292141359252	1.14026114667217
ENSG00000165669	1.09147548382669	1.32363976510517	1.19005200646711
ENSG00000183605	1.02276333505933	1.07116419699601	1.09881586798175
ENSG00000151923	1.11137283313122	NA	NA
ENSG00000148908	1.04051285750409	1.37995600476305	1.11338770045192
ENSG00000198873	1.05447472865307	1.13499618103429	NA
ENSG00000165672	1.04217803512083	1.19125886271026	NA
ENSG00000197771	1.02805464981043	1.30869102111712	NA
ENSG00000120008	1.02749252489284	1.17287008832447	1.1334374373655
ENSG00000123240	1.02515514482341	1.53037516122517	1.20851288462751
ENSG00000227165	1.06995367471492	1.32581016520547	NA
ENSG00000252118	1.0638993798795	NA	NA
ENSG00000066468	1.02992115694596	1.04989659281568	NA
ENSG00000107669	1.08427253974812	1.58707521754647	1.10337254849155
ENSG00000166033	1.03656104546013	1.15683043888847	1.20227112481029
ENSG00000107679	1.02919729579881	1.39678460719586	1.11980800412541
ENSG00000119965	1.03067329359827	1.26848774936603	1.09002592217602
ENSG00000138161	1.10451372506762	1.20084384517975	1.11983857592794
ENSG00000179988	1.04095334766069	1.16303458173839	1.1253197596501
ENSG00000196177	1.12164056436772	1.60369761995934	1.13826660215017
ENSG00000095574	1.11642732612332	1.77069226289222	1.112075247937
ENSG00000065154	1.03874153654203	1.13589505051299	1.063676165469
ENSG00000182022	1.04920512255416	1.44904970236477	1.21211402724617
ENSG00000213438	1.05934573562	NA	NA
ENSG00000107902	1.02546758118309	1.1634159049933	1.07863591075171
ENSG00000019995	1.02772291408289	1.54970405593935	1.1552725555431
ENSG00000175029	1.14947471197886	1.33775867554736	NA
ENSG00000089876	1.02168735782504	1.05824736181793	1.06054697843523
ENSG00000188690	1.02634996490216	1.15109098288092	1.04775650138206
ENSG00000107949	1.05276855530774	1.48465970179004	1.1772818248724
ENSG00000148848	1.06350059987399	1.10869310270648	NA
ENSG00000203780	1.04724476364879	1.16357563883954	1.11697512375253
ENSG00000151468	1.02951417684061	1.07002707267631	NA
ENSG00000150760	1.14332035262618	1.22548996622192	NA
ENSG00000107537	1.02545547381624	1.11505477711862	1.09564825420227
ENSG00000132334	1.03082313921805	1.57681552539017	1.15154903409939
ENSG00000227076	1.03921312951995	1.24506769987403	NA
ENSG00000148773	1.17331914884129	1.09534182820391	NA
ENSG00000170430	1.01878082397177	1.08727955114405	1.06167458700141
ENSG00000165626	1.04275268749507	1.1556063221039	1.19662054613895
ENSG00000108010	1.07795700738119	1.24487758721871	1.1278288890564
ENSG00000239665	1.01472315630766	1.09715912917139	NA
ENSG00000151474	1.07260489294507	1.2161225039735	1.0854578029022
ENSG00000151640	1.01969010052346	1.05348614450291	1.10605602318844
ENSG00000175470	1.04637458302593	1.17370300625435	NA
ENSG00000188385	1.07016048459408	1.1542723910028	NA
ENSG00000165752	1.02487263632081	1.07985568988868	1.15067825667762
ENSG00000148814	1.04025699850235	1.0576221642527	1.11977560158641
ENSG00000235010	1.03232572117607	NA	NA
ENSG00000171813	1.08343421283658	1.27601054801022	NA
ENSG00000180066	1.05999588835952	1.08136682587987	NA
ENSG00000151650	1.02947232942508	1.15357873870992	NA
ENSG00000235245	1.05687528431583	1.21181895734709	NA
ENSG00000068383	1.065277217712	1.34506146623573	NA
ENSG00000127884	1.04466100069948	1.33005104971968	1.11279913939324
ENSG00000171811	1.06678185641208	NA	1.14821408808821
ENSG00000151651	1.06076670598496	1.22466901470467	1.17513223331489
ENSG00000171794	1.05612131619922	1.24945970277992	NA
ENSG00000171798	1.03328049449845	1.04950685735915	NA
ENSG00000130640	1.0264922584783	1.19885278467001	1.09810564802837
ENSG00000148832	1.04132375905339	1.20845389596305	NA
ENSG00000148803	1.03836288864386	1.16355917394914	1.16255219451385
ENSG00000214279	1.04035991194957	1.10827979953211	NA
ENSG00000148824	1.03266952072139	1.10307474370561	1.21784359061164
ENSG00000130649	1.06386050392145	1.13077687292138	NA
ENSG00000198546	1.14912569952967	1.28181853452081	NA
ENSG00000130643	1.110663466634	1.26868060431738	NA
ENSG00000152463	1.07937531781114	1.15425666305737	NA
ENSG00000065809	1.02486203085044	1.19951725777325	1.18250658980198
ENSG00000152465	1.01584128570775	1.08558437489348	1.14084149561467
ENSG00000148468	1.02509846908281	1.15894610918193	NA
ENSG00000152457	1.07770681216717	1.08391441909224	NA
ENSG00000148481	1.05159460402919	1.41393231366856	NA
ENSG00000165983	1.01731178020982	1.17629677872987	1.07693577054737
ENSG00000148484	1.02115062465959	1.06930958199591	1.22073714982761
ENSG00000165985	1.02709113630562	NA	NA
ENSG00000107611	1.01864264377028	1.07473229105285	1.1515580824319
ENSG00000026025	1.03733331847036	1.29066279884588	NA
ENSG00000107614	1.04568870924011	1.17499425361977	1.0864598513466
ENSG00000165996	1.06493994127484	NA	NA
ENSG00000204832	1.0636867537768	NA	NA
ENSG00000148488	1.1015969710614	1.25864142385183	NA
ENSG00000136738	1.04698683367507	NA	1.20234212459751
ENSG00000240291	1.01057564345962	1.06112955126804	NA
ENSG00000241058	1.0304216538931	1.10257936360821	1.13345309757501
ENSG00000225527	1.01842279397861	1.11164365079327	NA
ENSG00000165995	1.06923583014665	NA	1.20616730901182
ENSG00000165997	1.10663865454584	1.56682354917999	1.0701628509286
ENSG00000233968	1.04784435384682	1.25086376932458	NA
ENSG00000120594	1.05860966289795	1.34886145772727	1.091651817123
ENSG00000078114	1.02018400307386	1.04220293028731	NA
ENSG00000078403	1.12373269328095	NA	1.19115714136445
ENSG00000136770	1.10615416178137	1.25747913219734	NA
ENSG00000148450	1.02615277743857	1.19472275833586	1.09817921913411
ENSG00000165309	1.04861649427327	1.18331067422351	NA
ENSG00000165312	1.05877895268029	1.2250588417792	1.18455798980991
ENSG00000107863	1.05333325634478	1.24959230945243	NA
ENSG00000185875	1.07324312789446	1.3652429694098	1.06500167199453
ENSG00000099256	1.11751105642567	NA	1.09803400540588
ENSG00000151023	1.07561695728544	1.19224317304881	NA
ENSG00000077420	1.03154585641729	1.45290286369069	1.07136801501124
ENSG00000136754	1.06090493159546	1.72166571690974	1.21179230035905
ENSG00000233261	1.0508889706443	1.39159059561331	NA
ENSG00000120539	1.03134129593282	1.0686518802207	1.12997156590207
ENSG00000148459	1.03219929267269	1.11176838613595	1.13080421359334
ENSG00000107890	1.03611673321761	1.23229691829545	1.06127842871173
ENSG00000136758	1.06564506789503	1.4538774432574	1.2065883395151
ENSG00000067057	1.01906518738001	1.11118578445111	1.1839927918304
ENSG00000150054	1.01948281082653	1.17404464111314	1.1561383777455
ENSG00000095739	1.02835020321637	1.07083277238255	NA
ENSG00000254635	1.01299316801665	1.08318272168187	NA
ENSG00000107959	1.02537829950784	1.08562973948722	1.12184995563627
ENSG00000095787	1.04211937315627	1.76921452150457	1.18837942310493
ENSG00000224597	1.01651243535106	1.05911447384871	NA
ENSG00000197321	1.06085142486751	1.36401633296984	NA
ENSG00000107968	1.04200136549798	1.50703885995794	1.18020726825056
ENSG00000228800	1.02805444652016	NA	NA
ENSG00000237135	1.0202806233685	1.15144965584179	NA
ENSG00000183621	1.05424014094107	1.18234121200844	1.07478867222504
ENSG00000165322	1.02912061254732	1.50618686073209	1.18671883567932
ENSG00000170759	1.04010427576886	1.60328224679277	1.16727553863327
ENSG00000216937	1.06392981945282	1.19153370013397	1.09103358317947
ENSG00000233387	1.02624623310702	1.14670282398335	NA
ENSG00000099250	1.02829285601008	1.08618720433548	NA
ENSG00000067082	1.12656233696934	1.67509523514261	1.13037334693544
ENSG00000198105	1.04059267287976	1.34568022088172	1.2003735010441
ENSG00000175395	1.03476261391888	1.28874928207104	1.20079979872072
ENSG00000189180	1.10141465793151	1.9375961207375	1.19786913697918
ENSG00000075407	1.04411225669271	1.19435135939418	1.0800065845216
ENSG00000099251	1.01516283996702	1.17633057282706	NA
ENSG00000196693	1.03745410455106	1.17655108508838	1.11040980338431
ENSG00000234420	1.05077538956127	1.30855056120728	NA
ENSG00000259869	1.03337988742896	1.26065210408585	NA
ENSG00000165733	1.09543256621859	1.52171542948528	1.10885587356194
ENSG00000165731	1.07990052634179	1.18292484404079	NA
ENSG00000169826	1.04979584413507	1.63253601563145	NA
ENSG00000196793	1.02953687866037	1.09512680328735	1.10633498483287
ENSG00000169813	1.04542796906485	1.77031246819247	1.16407462169599
ENSG00000230555	1.02389372899695	1.12615626093376	NA
ENSG00000169740	1.05002040406973	1.4250333564067	1.1317688472442
ENSG00000151632	1.02670113745485	NA	NA
ENSG00000107551	1.02656430979482	1.16604624957463	NA
ENSG00000256574	1.03116782366788	1.09908640000714	1.16571704196958
ENSG00000012779	1.03664473679074	1.31677262982639	1.16935013902026
ENSG00000165406	1.05988353342564	1.28369404209508	1.16365237865963
ENSG00000230869	1.03336314674754	1.06265016743022	NA
ENSG00000172661	1.02228383319685	1.22048935014012	1.10992807026583
ENSG00000237840	1.01991321122152	1.1147403912858	NA
ENSG00000188234	1.01406183447178	1.05824625690681	NA
ENSG00000165512	1.11940391594076	1.33693404513288	1.14330242760663
ENSG00000231964	1.04024332656369	NA	NA
ENSG00000165568	1.04551017243351	1.0928806115389	1.15261505343903
ENSG00000215267	1.01736641225713	1.10041347759681	NA
ENSG00000187134	1.04984322012725	1.11245408439539	NA
ENSG00000215044	1.03497061085563	NA	NA
ENSG00000198035	1.02309589255391	NA	NA
ENSG00000204150	1.05248621043124	NA	NA
ENSG00000243536	1.02674796846061	NA	NA
ENSG00000224034	1.01234552516687	1.07749464980681	NA
ENSG00000204164	1.03697728104526	NA	NA
ENSG00000107623	1.08884099596191	NA	NA
ENSG00000107643	1.04175375323662	1.38713090121349	1.13813141887588
ENSG00000196139	1.03406040650037	1.25749540076341	NA
ENSG00000173848	1.04341945193062	1.15121470140084	1.16366745686787
ENSG00000128805	1.02274935490079	1.08028685770143	1.17536330074538
ENSG00000128815	1.01863493603189	1.07474768396131	1.14225307820699
ENSG00000204161	1.02313107800118	1.07613366841877	NA
ENSG00000233665	1.02390524935139	NA	NA
ENSG00000228403	1.0290174786812	NA	NA
ENSG00000227345	1.04867214409377	1.35659399236762	1.12858895167142
ENSG00000225830	1.08032153030928	1.48037313050398	1.21266294610837
ENSG00000196326	1.07578261523854	NA	NA
ENSG00000204149	1.01470587867514	1.13674876974163	NA
ENSG00000099290	1.0137580346096	1.12159043564821	1.16834617020542
ENSG00000138293	1.02618345068106	NA	NA
ENSG00000204169	1.01218045845313	NA	NA
ENSG00000174194	1.01422917048203	NA	NA
ENSG00000134452	1.03174386871496	1.25466165591178	NA
ENSG00000231345	1.0105244510608	NA	NA
ENSG00000177613	1.03993972798664	1.26486775344848	1.0681030345928
ENSG00000185532	1.06092533914391	NA	NA
ENSG00000134470	1.02971159305858	1.08973246456044	1.1309048435633
ENSG00000057608	1.01813002497306	1.14694821646882	1.20811845632206
ENSG00000196372	1.03752654166854	1.12202150214058	NA
ENSG00000134461	1.11610601409506	NA	1.07989248290656
ENSG00000122952	1.10586857554653	1.16431798740688	NA
ENSG00000232807	1.02889191783368	1.10426052664153	NA
ENSG00000134460	1.05810393452505	1.19518728015676	NA
ENSG00000151151	1.01845192630054	1.23563790740475	NA
ENSG00000122873	1.02267318773092	1.05993239856108	1.23415563302689
ENSG00000259812	1.01942349146059	NA	NA
ENSG00000072401	1.01600121760145	1.09709233965126	1.09709346643022
ENSG00000108064	1.0232122447776	1.17105122012821	1.18655613269043
ENSG00000170525	1.05603370828199	1.24912937647599	1.2099015406034
ENSG00000134453	1.04419480293074	1.30340798549932	1.19130365545981
ENSG00000122870	1.06001145784553	NA	NA
ENSG00000151150	1.02401435472635	1.07577508695529	1.08728412432364
ENSG00000108091	1.0457745859154	1.3957832630362	1.19131142559573
ENSG00000237943	1.01729382610706	1.08658976562669	NA
ENSG00000215244	1.04064608676089	1.1786887385206	NA
ENSG00000072422	1.04785552075064	1.2715957789063	NA
ENSG00000212743	1.06288583729346	1.29488324594994	NA
ENSG00000150347	1.02795511917374	1.29839665545069	1.19213107466119
ENSG00000182010	1.02823410193447	1.10848811085827	1.19670519101788
ENSG00000138311	1.03178722269339	1.17651662405931	NA
ENSG00000181915	1.04502831606499	1.52390926566664	1.15160499458279
ENSG00000148572	1.03451360919394	1.23625045941598	1.21310442014033
ENSG00000225948	1.02253197322502	1.24452406571335	NA
ENSG00000065675	1.05789067261951	1.30906372697309	1.21441046623729
ENSG00000165476	1.06588347256436	1.45212854185769	1.16884289309657
ENSG00000096717	1.01956681330717	1.30167426753432	1.16985725954191
ENSG00000148634	1.12136619581736	1.52010957329645	1.2177872801938
ENSG00000227821	1.02306512184005	NA	NA
ENSG00000122912	1.02678559287687	1.18237503864267	1.20416781526929
ENSG00000165730	1.02156529215604	1.05056761411062	1.10360273015792
ENSG00000198879	1.03885331617169	1.23886845822591	1.07790969288178
ENSG00000122862	1.03702913025023	1.30328904022782	1.20242573370671
ENSG00000229001	1.03505184651682	NA	NA
ENSG00000138346	1.04630211216572	1.22093108764476	1.07327134487086
ENSG00000122958	1.04770063789903	1.25084929113342	NA
ENSG00000156502	1.03027891956823	1.13237433741081	1.09845930704618
ENSG00000156510	1.02255106706072	1.08376925531151	NA
ENSG00000156515	1.04044409492315	1.41242179980446	1.2129833755327
ENSG00000099282	1.04908008091701	1.10856988787807	NA
ENSG00000171224	1.04413885501555	1.18623302142753	NA
ENSG00000180817	1.02073677087329	1.07626640680904	1.10193322688829
ENSG00000099284	1.04433901455337	1.21264194022531	1.21653005541111
ENSG00000156521	1.03063366832017	1.22490772369099	NA
ENSG00000079332	1.0384704940816	1.25768902126859	1.1147568856103
ENSG00000042286	1.04586107989571	1.13975213926141	1.09895256945008
ENSG00000148730	1.03991329762421	1.31893889778431	NA
ENSG00000172731	1.06857668978035	1.14377002914446	1.16709798350465
ENSG00000166224	1.02998938455517	1.15375045607612	NA
ENSG00000107719	1.06293600352871	1.09686977148204	1.05767697031918
ENSG00000166228	1.06351257652984	1.34594704895043	1.17586447317694
ENSG00000107738	1.07515725613747	2.181164520022	NA
ENSG00000107731	1.02743880900391	1.04736258360607	NA
ENSG00000198246	1.03715604853082	1.13162128532481	1.11038568656293
ENSG00000107736	1.01951580359442	1.14288360260384	NA
ENSG00000138303	1.02593190341724	1.11558525229006	1.20314732761453
ENSG00000214688	1.03739656622309	1.23743457437873	NA
ENSG00000166295	1.0618108322425	1.45666853071085	1.12296977060341
ENSG00000148719	1.03165847740855	1.21100509500592	1.18835718954288
ENSG00000197746	1.07392977419033	1.23940000430606	1.14727108420161
ENSG00000107742	1.04922482706796	1.25435893498937	NA
ENSG00000122882	1.03169156137183	1.32469803058387	1.06386938426
ENSG00000213551	1.03558360146198	1.15178836857783	1.09518194365402
ENSG00000221817	1.06832130461676	1.32054307499525	NA
ENSG00000166507	1.03451337932319	1.17571455844472	NA
ENSG00000122861	1.04288791974965	1.10992162065498	1.17655147744218
ENSG00000035403	1.02948552364215	1.22866392017341	1.16001564866427
ENSG00000185009	1.03054328420581	1.19827888921265	NA
ENSG00000156110	1.01163623939902	1.05274670385185	1.14305316109715
ENSG00000165644	1.0322413835493	1.20160644434691	1.20632313653383
ENSG00000165655	1.02320270144751	1.14226986140832	NA
ENSG00000151655	1.03918473638078	NA	NA
ENSG00000148655	1.01719452138127	1.10969091369602	NA
ENSG00000156113	1.02291307027412	NA	NA
ENSG00000151208	1.02333968145658	1.08296463800858	NA
ENSG00000138326	1.15550465336395	1.32440766138896	1.17011684083433
ENSG00000224596	1.03684469599745	1.15011903954845	NA
ENSG00000108175	1.06722084670972	1.43953236418229	1.19231849791222
ENSG00000108179	1.06356884061352	1.20157199830143	1.0658947946817
ENSG00000133678	1.02337608793404	1.07750826382314	1.1138234647445
ENSG00000165424	1.04231279080365	1.15156185278502	NA
ENSG00000133661	1.02745490788491	1.13474379820196	NA
ENSG00000225484	1.02019173611323	1.04681102362977	NA
ENSG00000226381	1.01626251004256	NA	NA
ENSG00000188199	1.0154147876766	1.05838069527344	NA
ENSG00000228570	1.01629800687312	1.05759142938959	NA
ENSG00000244733	1.03280541711853	NA	NA
ENSG00000189129	1.02194073120344	NA	NA
ENSG00000224886	1.02860292566743	1.2321176267037	NA
ENSG00000230091	1.0301955506542	1.06781185874336	NA
ENSG00000122359	1.03131205482618	1.36867020922428	1.22250173816778
ENSG00000122378	1.02678134899426	1.09299415909538	1.09516442729511
ENSG00000108219	1.0455360689603	1.2133107449295	NA
ENSG00000226659	1.01392661993959	1.06470973056885	NA
ENSG00000107771	1.0235366484305	1.09298760985427	1.10821844960246
ENSG00000165678	1.03269886371544	1.15390042172043	1.1337899196582
ENSG00000148600	1.04964054407848	1.0903964329314	1.2248452315911
ENSG00000184923	1.01517069967694	1.06759241906897	NA
ENSG00000148671	1.07556433351144	1.34048436519724	1.19888303370793
ENSG00000223482	1.02034122128699	1.12569525565511	NA
ENSG00000214562	1.02000838279975	1.11840755567996	NA
ENSG00000233165	1.04785290008977	NA	NA
ENSG00000148672	1.07882282355876	NA	1.12172049826982
ENSG00000198682	1.03981655348192	1.21325324955931	NA
ENSG00000122376	1.03533939899859	1.50145177468951	1.20738195036085
ENSG00000107789	1.13408812045288	1.28814153735951	1.05784809451063
ENSG00000224914	1.0532717865918	1.08681877856228	NA
ENSG00000138138	1.09126889787401	1.46704586211014	NA
ENSG00000204020	1.01934778074523	1.05877885092161	1.16392044686279
ENSG00000107796	1.01862334105197	1.04956256754903	1.05181254803722
ENSG00000026103	1.0297913524	1.17197930060854	NA
ENSG00000184719	1.06597077547268	1.16309759253088	1.06981057012888
ENSG00000138134	1.04523723038361	1.28751507601316	1.10544606072018
ENSG00000107798	1.02257498000081	1.06060433502057	1.07864136133976
ENSG00000152778	1.03112058380426	1.27285942493181	1.12136178835819
ENSG00000152766	1.07360235529023	1.20156171333202	NA
ENSG00000261438	1.02613518186392	1.15489553183007	NA
ENSG00000232229	1.01465270576059	1.07442219779069	NA
ENSG00000185745	1.06670898799965	NA	1.16719713809268
ENSG00000138182	1.04796586512644	NA	NA
ENSG00000204010	1.06265510728728	1.18554459631992	NA
ENSG00000119922	1.09631547110169	NA	NA
ENSG00000152782	1.05068482527644	1.13732169077896	1.16056461376268
ENSG00000165338	1.07047967943044	1.19045966799522	1.10294107753557
ENSG00000095564	1.06365479737253	2.35267117986026	1.13294295842383
ENSG00000198060	1.06847857047917	1.35117466620152	1.17173569302325
ENSG00000152804	1.03817829354919	1.4328539209335	NA
ENSG00000236493	1.02254565438808	1.10463555144692	NA
ENSG00000119912	1.08246898044278	NA	1.19755743180061
ENSG00000138119	1.029789606222	1.24964559640157	1.22062125890405
ENSG00000186188	1.04119386749225	1.09105104882318	1.22054008971655
ENSG00000176273	1.08159551313686	1.22431848580436	1.09373784966734
ENSG00000173145	1.0311245224719	1.25226480486647	1.16987846965145
ENSG00000119969	1.03136560782229	1.11838393689442	NA
ENSG00000108239	1.02905010147555	1.23715036139032	NA
ENSG00000138115	1.10171550685623	1.18721981352375	1.22262314975301
ENSG00000107438	1.04390049396325	1.29519708830893	1.17319776668815
ENSG00000119977	1.0271585307421	1.14994186125435	1.15507881808202
ENSG00000138185	1.02002880863406	1.20080108879499	1.03970173199923
ENSG00000188649	1.04204740573633	1.16720000840234	NA
ENSG00000095637	1.1269915066619	1.19936761617658	1.21889551189611
ENSG00000059573	1.06259952575089	1.34077928448049	1.19905089561647
ENSG00000177853	1.14815322951059	NA	NA
ENSG00000226688	1.07280814132445	1.17922875130589	NA
ENSG00000107447	1.08042317712594	1.15729918010479	NA
ENSG00000155629	1.06674817907528	1.82582078742684	1.16098986232977
ENSG00000213390	1.02338429884902	1.10205806428182	NA
ENSG00000171307	1.11147328477083	1.2587096975428	NA
ENSG00000181274	1.02817117377416	1.13498943609928	NA
ENSG00000196233	1.17552745739755	NA	NA
ENSG00000231025	1.14405087583216	NA	NA
ENSG00000165879	1.02920372824491	1.17558418403267	NA
ENSG00000171314	1.01882754162626	1.09534477837076	NA
ENSG00000171311	1.05818922227231	1.1810468762017	1.09098105334043
ENSG00000225850	1.02819924982031	1.12970803933882	NA
ENSG00000237169	1.04362014166571	1.26764528255705	NA
ENSG00000171160	1.04304104352178	1.10164805159937	1.1476092089687
ENSG00000165886	1.10889944080684	1.87448411041489	1.21158188286324
ENSG00000155265	1.04739724425225	1.12678754144328	NA
ENSG00000166483	1.05041490343313	1.33925378209265	NA
ENSG00000148926	1.03106688575741	1.16542463101676	1.18079802330395
ENSG00000254554	1.06336020007613	1.17218439065904	NA
ENSG00000133812	1.0388576231831	1.27117967277801	1.04312652890164
ENSG00000133789	1.03478501036187	1.34722081858808	1.06337777268394
ENSG00000072952	1.0220488371259	1.18824655747058	NA
ENSG00000166478	1.03042226977403	1.21502228694879	1.21504922536094
ENSG00000166471	1.01574465713898	1.165099121951	1.13089316966205
ENSG00000236287	1.04530832415526	1.77672498264396	1.20557237732342
ENSG00000177700	1.06629262845001	1.2081286552342	1.03833791196786
ENSG00000161328	1.02349620099062	1.11726521304852	NA
ENSG00000177697	1.02032082854611	1.04827434933483	1.03720396763023
ENSG00000185522	1.02366447022874	1.10736504910327	NA
ENSG00000214063	1.02557088001262	1.09273401734141	NA
ENSG00000177685	1.02332431944656	1.05123600963599	NA
ENSG00000165895	1.0963618170591	1.31490489679767	1.21409092849924
ENSG00000177042	1.02324518923846	1.05785271029586	NA
ENSG00000185507	1.05097725630299	1.32911389967877	1.13110727801554
ENSG00000183020	1.0551836025684	1.3422149711542	NA
ENSG00000254815	1.04231555990343	1.1128622128459	NA
ENSG00000137672	1.0434585876107	1.21540825857927	1.20897532504342
ENSG00000133805	1.04488083979245	1.17635662639705	1.16328347314851
ENSG00000177112	1.02431470808108	1.05191072455133	NA
ENSG00000255142	1.01404943636395	1.14076051903736	NA
ENSG00000255284	1.01501354808126	1.08820589579204	NA
ENSG00000177236	1.01445497727963	NA	NA
ENSG00000110315	1.038475234931	1.33711748602536	1.13141575264795
ENSG00000177156	1.0759897409963	1.4048986777319	1.12089619968227
ENSG00000177666	1.04496100454504	1.77597689742936	NA
ENSG00000177595	1.03352235040947	1.16774414865964	NA
ENSG00000177106	1.04142370046622	1.12587503818932	NA
ENSG00000023445	1.04574724817448	1.67445499688902	NA
ENSG00000152558	1.06208686026153	1.5424978075714	1.16954861461053
ENSG00000184014	1.05333592270886	1.60423794516167	NA
ENSG00000069696	1.06348547288944	1.16916715543503	NA
ENSG00000142089	1.01975500667552	1.08087019070645	NA
ENSG00000174775	1.03769435193018	1.34810081154998	NA
ENSG00000196611	1.08970362787293	1.18815598588857	NA
ENSG00000177030	1.03734976566444	1.13055829305844	1.15826913378085
ENSG00000185187	1.03323715484192	1.26191708071021	NA
ENSG00000170962	1.04614883312777	1.4983474355382	NA
ENSG00000177951	1.02474509846473	1.11434039469644	1.07088472318226
ENSG00000177963	1.04416351774004	1.31809835389163	1.16780095520718
ENSG00000196954	1.06671317748422	1.63452184034571	1.12323330129942
ENSG00000137757	1.03121049864564	1.17819997942267	NA
ENSG00000133800	1.05458879031279	1.32307829450338	NA
ENSG00000204397	1.02239137356097	1.36639740291925	1.14535470985256
ENSG00000137752	1.03097712312684	1.20697981291847	1.16060231091694
ENSG00000235505	1.04201567469365	1.13499052608448	NA
ENSG00000254750	1.02027082798152	1.14869195588495	NA
ENSG00000246308	1.03581557153768	1.16999505810188	NA
ENSG00000255221	1.07605544015331	1.11775478475489	NA
ENSG00000170903	1.05681653715902	NA	1.18529713878885
ENSG00000149313	1.08398952385305	NA	1.20109078292967
ENSG00000247271	1.01899708054495	1.13727468097095	NA
ENSG00000152404	1.02177812805444	1.14532568966167	1.18548894514928
ENSG00000261098	1.02350509200291	1.25699396871631	NA
ENSG00000110660	1.04535992051215	1.16543834554179	1.08974788115239
ENSG00000166266	1.0310113213201	1.59253969117293	1.16078434103214
ENSG00000178202	1.02989095730971	1.14767150192176	1.07108027291184
ENSG00000075239	1.02539507140235	1.09238521178359	1.15929498699741
ENSG00000149311	1.092280993091	NA	1.1234832499597
ENSG00000110723	1.04359557025538	1.17952231113931	NA
ENSG00000233930	1.02356576277226	1.06799738906184	NA
ENSG00000149289	1.02158222503803	1.11542740383624	NA
ENSG00000255153	1.02251104110876	1.09993200964098	NA
ENSG00000184545	1.05964884938528	1.26612483988135	NA
ENSG00000137714	1.03346446378769	1.22008214703199	1.17266961859587
ENSG00000137710	1.06955603677454	1.45465417262969	1.07624905367383
ENSG00000188076	1.0207994654801	1.09073353967178	NA
ENSG00000196167	1.02919782561997	1.06056689731301	1.09056082665866
ENSG00000170145	1.04619182589504	1.13115461423395	1.13699683621254
ENSG00000150764	1.03514553819024	1.07892425607713	NA
ENSG00000137713	1.03663293953643	1.2333807646821	NA
ENSG00000250303	1.05348059962664	1.25959637799222	NA
ENSG00000197580	1.06293794115029	1.10966892925864	1.0689874978999
ENSG00000117984	1.07477202934947	1.65145202177437	NA
ENSG00000150782	1.0362153230487	1.1743673267211	1.15503783515514
ENSG00000149294	1.03889431345989	1.1367698716687	NA
ENSG00000149292	1.02463197649344	1.06079966791984	1.06291275009879
ENSG00000170209	1.03697891922381	1.07276986547364	1.20542724669968
ENSG00000270179	1.01962981563519	1.08025881495496	NA
ENSG00000086827	1.17763510878079	NA	NA
ENSG00000182985	1.05827277449501	NA	1.16216100483755
ENSG00000246100	1.0307725898698	1.0637468430196	NA
ENSG00000050165	1.02405981923089	1.05783308529191	NA
ENSG00000149591	1.01600047777411	1.04030389550834	1.14928471284673
ENSG00000149577	1.01628690708354	1.04782424336554	1.12645729005298
ENSG00000160613	1.03211352375097	1.23430273404349	1.13731414911204
ENSG00000170242	1.04728609770093	1.37766873349882	NA
ENSG00000168092	1.0278232207714	1.10976162388564	1.15628270297831
ENSG00000137656	1.06510607473297	1.31301187150842	NA
ENSG00000254851	1.01021809222393	1.08815359533899	NA
ENSG00000186318	1.03898349393198	1.09055357057713	NA
ENSG00000110274	1.05542363106344	1.16262097539278	1.18360874143312
ENSG00000226645	1.05266850461816	NA	NA
ENSG00000109917	1.05972560179163	1.2999292672186	1.1886263245493
ENSG00000160584	1.08326996556932	1.50116756388851	1.17869111788687
ENSG00000137726	1.02899867764996	1.12819106483757	NA
ENSG00000254528	1.01532933558109	1.06119900372166	NA
ENSG00000149573	1.02476724029622	1.08522988475097	1.17856688699757
ENSG00000177103	1.09828521157878	1.09958139717088	1.20739210070173
ENSG00000137731	1.08462791011241	1.07505592288865	NA
ENSG00000160593	1.02771919617305	1.24151893043661	1.07751053802465
ENSG00000251594	1.02909413532402	NA	NA
ENSG00000167286	1.07783988773542	1.35958489492105	1.1736850820151
ENSG00000110324	1.04710546369474	1.18176068901924	1.1470884975402
ENSG00000255422	1.0126222784973	1.04594938059686	NA
ENSG00000095139	1.05647805403223	1.46401095881733	NA
ENSG00000160588	1.03641677288377	1.14234287375021	1.07509820452069
ENSG00000196655	1.02059811756226	1.07832781828979	1.06373228132194
ENSG00000177098	1.14892499263852	1.13350529786856	1.20738724660449
ENSG00000256269	1.02693972839482	1.18364536103715	1.11360108759092
ENSG00000110344	1.05075697610576	1.50924991177817	1.13533960042572
ENSG00000160654	1.05852675935996	1.61079401626531	NA
ENSG00000118096	1.06060451378207	1.16701687431973	1.05743799492236
ENSG00000137700	1.05935644423722	1.19008540978358	NA
ENSG00000160695	1.03477816958691	1.26451453725339	NA
ENSG00000172375	1.03044188314628	1.08295467005627	NA
ENSG00000186166	1.03058460571647	1.20178362564355	NA
ENSG00000173456	1.09462064287003	1.44651100846732	NA
ENSG00000110395	1.03369414132144	1.38638860190265	NA
ENSG00000172273	1.03101063039048	1.29923476617981	1.14409707913249
ENSG00000184232	1.03988065064762	1.19018079347531	NA
ENSG00000133808	1.02783275100273	NA	NA
ENSG00000149403	1.02537773848642	1.04091093021813	1.20470496034905
ENSG00000109929	1.0334514305408	1.26051762893989	1.1747122763884
ENSG00000133816	1.05610446554711	1.49503081274858	1.12823294765561
ENSG00000154127	1.06543590359491	1.15768425606496	NA
ENSG00000109943	1.03730565209736	1.19359475018025	NA
ENSG00000109944	1.03259348268997	1.0900993793421	1.08971821044782
ENSG00000023171	1.03222633882241	1.21469958648823	NA
ENSG00000254667	1.03859329831264	NA	NA
ENSG00000110002	1.03457881805235	1.10529370428737	1.15998627904001
ENSG00000154134	1.01973773762691	1.0521921774509	NA
ENSG00000150433	1.03247610927527	1.15625093928189	1.08275865026271
ENSG00000254910	1.01180685667756	1.04949090925733	NA
ENSG00000078902	1.09344723807269	1.74385620978597	NA
ENSG00000203306	1.0259657128009	NA	NA
ENSG00000154144	1.14709408929055	1.45208214526779	NA
ENSG00000251661	1.01180348660074	1.0480008619574	NA
ENSG00000149548	1.03117723773025	1.11374932709094	1.08028845584673
ENSG00000134955	1.03186017368245	1.16393474296365	1.09314539497065
ENSG00000150455	1.08280728834507	1.35084718917998	1.10347055107232
ENSG00000110060	1.03372023230469	1.16872028488867	NA
ENSG00000110074	1.02224648561621	1.07180367010332	1.07347725040638
ENSG00000149557	1.05447635542617	1.23897654178271	NA
ENSG00000134910	1.03412689734535	1.47865015007599	1.15875143764963
ENSG00000149547	1.07326874675958	1.34176649137724	1.21747153271182
ENSG00000110063	1.03052285866412	1.16611921949998	1.10720015926162
ENSG00000165526	1.02544208264035	1.18482705510751	1.13227571180505
ENSG00000197798	1.02335997216867	1.07842821863263	1.13702526516039
ENSG00000251381	1.01027707761202	1.04561270880176	NA
ENSG00000064309	1.10956939102296	1.24917107104864	1.20128900765991
ENSG00000185885	1.02800135940978	1.25431683651742	NA
ENSG00000149571	1.08844780777447	1.09777904480934	NA
ENSG00000110080	1.07038853680054	1.39279578218767	NA
ENSG00000133794	1.02621580649164	1.20093935926711	1.1765996254734
ENSG00000182208	1.09764903743471	1.95333989869714	1.18190782824769
ENSG00000130595	1.02625732187188	1.07205888648312	NA
ENSG00000134954	1.11846411705911	NA	NA
ENSG00000197601	1.07310387943379	2.03399928057804	1.22175612974903
ENSG00000151702	1.11221993753555	NA	1.13409133787771
ENSG00000151715	1.02024704866737	1.05812962311568	NA
ENSG00000134909	1.04427959769563	1.29757508637966	NA
ENSG00000170322	1.03994787817208	1.13164535411176	1.11775189608025
ENSG00000084234	1.08416843703728	1.42036202700945	1.14772866969143
ENSG00000149418	1.02894911132105	1.07733349193486	NA
ENSG00000196323	1.1732734400214	1.43730270852766	1.17823482504531
ENSG00000120451	1.02371289830247	1.06071277028964	NA
ENSG00000255455	1.04776127854412	1.14305045106945	NA
ENSG00000174885	1.04909174880741	1.18920893148897	NA
ENSG00000142102	1.0211080398426	1.07892375403524	1.22132081633531
ENSG00000148925	1.02284805721714	1.14008242380809	NA
ENSG00000151498	1.03027006321012	1.09582791953857	1.13118900476091
ENSG00000204241	1.04416503967751	1.13020891673775	NA
ENSG00000080854	1.0514521666761	1.08456790674309	NA
ENSG00000166086	1.07319594077545	1.28513641515837	1.13092876737164
ENSG00000254481	1.03970729284121	1.29205451340566	NA
ENSG00000264919	1.0584817098699	NA	NA
ENSG00000151503	1.04028173372932	1.39602604723502	1.21347219543588
ENSG00000151500	1.07272027673976	1.66983028391124	1.21881362237472
ENSG00000109956	1.03488846531862	1.18132230262267	NA
ENSG00000151502	1.06529077580262	1.41304907113269	1.21435377076483
ENSG00000166105	1.10930608976339	1.17627158324274	NA
ENSG00000149328	1.06540321577098	1.13112913475948	1.14975016608961
ENSG00000255545	1.02039163998854	1.21569629100322	NA
ENSG00000152268	1.03115855734489	NA	NA
ENSG00000129083	1.02572977012086	1.17998923421035	NA
ENSG00000186104	1.12330715091421	1.52407070612389	NA
ENSG00000254789	1.01422446105713	1.0896652224531	NA
ENSG00000188487	1.04932409304625	1.14847278781424	NA
ENSG00000254946	1.04872522359568	NA	NA
ENSG00000201784	1.01391402093094	NA	NA
ENSG00000184669	1.01911954785737	1.06692347739227	NA
ENSG00000011405	1.02514511562454	1.97006360263627	1.09600304378863
ENSG00000110693	1.14096943770141	NA	NA
ENSG00000187486	1.06110715703369	1.1097096849528	NA
ENSG00000166689	1.04302872580118	1.10993464840347	1.1017526679992
ENSG00000070081	1.02342315353169	1.12067781838958	1.09709913079505
ENSG00000130592	1.04823094103644	1.29228493682659	NA
ENSG00000130598	1.03432669480403	1.18353831951475	NA
ENSG00000110700	1.11846072808792	1.41910186938569	1.11985281819202
ENSG00000184682	1.03189842805255	NA	NA
ENSG00000129158	1.06158271828328	1.29447077802436	1.14221622366785
ENSG00000235027	1.0391078887126	NA	NA
ENSG00000229671	1.02582035136406	1.16780968399182	NA
ENSG00000166788	1.02529610100234	1.1524472672263	1.21973353136594
ENSG00000166796	1.02234413659917	1.04529107584534	1.05033324233813
ENSG00000134333	1.05317922250325	1.27930818430865	NA
ENSG00000110768	1.03199462158088	1.15924884701773	1.12575459730128
ENSG00000110756	1.03118596922638	1.24684764309947	1.14379952509454
ENSG00000129167	1.06789196246468	1.1354862997158	1.07008936556805
ENSG00000151116	1.05832112705017	1.401449514391	1.15676774692413
ENSG00000151117	1.07312604631639	1.33538675018531	NA
ENSG00000226416	1.02443803354434	NA	NA
ENSG00000185627	1.02966215258337	1.37292721184344	1.14619281472509
ENSG00000255026	1.01981598992535	1.13307490854865	NA
ENSG00000177054	1.0385482451532	1.18845984958717	1.13826783053204
ENSG00000270030	1.0127160914661	1.07386970372645	NA
ENSG00000255328	1.01105776978715	1.04651592169946	NA
ENSG00000142082	1.05586536024725	1.14507595200072	1.08022414487787
ENSG00000185201	1.03580998088891	1.30148410258347	NA
ENSG00000174915	1.05567693737246	1.33035176001492	1.19967186197857
ENSG00000110665	1.02263838220393	1.07018794566669	1.09018244777528
ENSG00000109854	1.03117278104523	1.13208948108015	1.09851606779324
ENSG00000185238	1.0918932708007	NA	NA
ENSG00000183734	1.02927961809915	1.14024187036935	NA
ENSG00000167244	1.09769589423309	1.12872100800948	NA
ENSG00000064201	1.02306883394173	1.06613121416336	NA
ENSG00000206013	1.02848797062	NA	NA
ENSG00000171714	1.04179338724051	1.095187383953	1.20446699617108
ENSG00000110651	1.03909382604817	1.26978802333103	1.19645309449556
ENSG00000184281	1.10744183009179	1.56435661081246	NA
ENSG00000148935	1.06693414366614	1.19099994531482	1.05983036144504
ENSG00000198168	1.05803680520472	1.31516857696967	NA
ENSG00000053918	1.11319396606984	1.62068899182223	NA
ENSG00000110628	1.02312679989449	1.08352413369729	NA
ENSG00000254827	1.0221661502881	1.07707455523034	NA
ENSG00000021762	1.02332328118765	1.10919001087502	NA
ENSG00000205213	1.07054168944437	1.14030140769489	1.13641656489467
ENSG00000183562	1.01971716409829	NA	NA
ENSG00000205531	1.04265655856194	1.16515995657597	NA
ENSG00000181649	1.0539645806013	1.17202152296676	NA
ENSG00000110619	1.0476556695919	1.27842503890326	NA
ENSG00000182272	1.05375659983683	1.30270217656578	NA
ENSG00000152219	1.03386791439757	1.11961829854232	1.07254084689654
ENSG00000236710	1.02835367672014	1.18220551976743	NA
ENSG00000066382	1.05595695218101	1.08144939828298	NA
ENSG00000270105	1.04318716653146	NA	NA
ENSG00000224513	1.01474745912878	NA	NA
ENSG00000184350	1.05535989535584	1.08627703276797	NA
ENSG00000176148	1.02513836259347	1.05439790503881	1.08068923463296
ENSG00000135378	1.03389493163526	1.23885091849214	1.06963808564235
ENSG00000167325	1.02875398649551	1.24948964853765	NA
ENSG00000060749	1.05662939388849	1.30837593748782	1.16627769602821
ENSG00000213713	1.01395265226382	NA	NA
ENSG00000176102	1.05310006751626	1.26742934742015	1.17640694740278
ENSG00000005801	1.03099088238976	1.14267341533206	1.10890185949046
ENSG00000149100	1.08935781741872	1.41648599820162	NA
ENSG00000185101	1.03111632149088	1.1337884869896	1.10012360971288
ENSG00000110422	1.09418454895961	2.14381498215052	NA
ENSG00000085063	1.01999104196242	1.14084954847648	1.09768889867101
ENSG00000110429	1.04450120745633	1.55758150724595	1.19955695885981
ENSG00000023191	1.04083626774287	1.34071676283611	1.14693823690548
ENSG00000121691	1.0173118870208	1.08161383302631	1.11885336693671
ENSG00000135372	1.04936108815866	1.38304218361721	NA
ENSG00000166016	1.04107358997504	1.14847988520697	NA
ENSG00000149089	1.02287246152815	1.05817856095315	1.05884010905889
ENSG00000110435	1.07217893205254	1.45347228443268	1.08414953263727
ENSG00000026508	1.05873457665599	1.18364900946316	NA
ENSG00000255443	1.01912191538924	NA	NA
ENSG00000166326	1.0548706794563	NA	1.19681194136027
ENSG00000261355	1.0221747930023	NA	NA
ENSG00000179241	1.08876304707384	1.15125996188908	1.20675412545129
ENSG00000135362	1.03960292273973	1.21391066605919	1.18540212186029
ENSG00000110442	1.10872415576728	1.59569225519975	1.12818956315975
ENSG00000166352	1.0940674648274	1.23688678747255	1.05728215374396
ENSG00000129749	1.10408326484511	1.3963673747825	NA
ENSG00000148985	1.08309254308752	1.42218543626027	1.11921737400219
ENSG00000110713	1.10842919304526	2.06823982357582	NA
ENSG00000175800	1.01559925893825	NA	NA
ENSG00000230593	1.02904580087544	NA	NA
ENSG00000184363	1.06716059687272	1.12437603650879	NA
ENSG00000225101	1.01125864605018	1.06140090119644	NA
ENSG00000132109	1.07443780432738	1.61467039954658	1.14239346655266
ENSG00000181963	1.02962664908822	NA	NA
ENSG00000099849	1.07787926289594	1.53091127800467	NA
ENSG00000167333	1.03443446697711	1.11993883149641	1.09738982795813
ENSG00000149084	1.02083604025936	1.05448234674491	1.06358361502718
ENSG00000052841	1.06724236106438	1.30026316605778	NA
ENSG00000166199	1.04688401725898	1.32422851256262	1.09779835749331
ENSG00000110455	1.01485354610825	1.04234554102682	1.07874842757676
ENSG00000151348	1.02547611453442	1.077295509351	1.06776103410454
ENSG00000196778	1.09907705514321	1.15386413028464	NA
ENSG00000085117	1.0686771830655	1.43834357847996	NA
ENSG00000157570	1.09604781214066	1.21004746832996	1.07604656194893
ENSG00000175274	1.05481662198538	1.37494274543955	NA
ENSG00000181830	1.03694183360336	1.16047833984189	NA
ENSG00000121671	1.02799947133144	1.16651206816677	NA
ENSG00000254427	1.02843988373022	1.13810831914204	NA
ENSG00000019485	1.08511224732217	1.36152276324369	1.21095045185955
ENSG00000121653	1.02059368889089	1.05734923563531	NA
ENSG00000165905	1.07804855668697	1.19709435613772	NA
ENSG00000175220	1.08393973276049	1.59024994628832	NA
ENSG00000149182	1.0807842361761	1.73230583059783	1.09098961442309
ENSG00000134574	1.04311984281869	1.42465776730064	1.20190635114783
ENSG00000134575	1.0255448054329	1.09507858480808	1.17261236139004
ENSG00000025434	1.02602438835734	1.10187678681832	1.18249206140719
ENSG00000110514	1.02895030677297	1.18443049755053	1.09672315668436
ENSG00000134571	1.02567181466616	1.08751729219617	NA
ENSG00000066336	1.03168016842836	NA	NA
ENSG00000255197	1.03167246748637	1.59881395460009	NA
ENSG00000165916	1.07521418260781	1.53363011794204	1.20406147970356
ENSG00000172247	1.02461366002528	1.0915314539601	NA
ENSG00000109919	1.09199169367938	1.46475833208918	NA
ENSG00000110536	1.08325897338445	1.25756587182492	NA
ENSG00000109920	1.06842790315067	1.72287413330594	NA
ENSG00000030066	1.07561018731356	1.783339394028	NA
ENSG00000175518	1.02349736281423	1.07163468232067	NA
ENSG00000196565	1.01844348294977	1.10291808299902	NA
ENSG00000132256	1.0299738762481	1.22873984353386	1.07249475416007
ENSG00000213934	1.01958526903508	1.10943152199426	NA
ENSG00000121236	1.03950308141274	1.16774442969762	1.12391454284987
ENSG00000132274	1.05615598058331	1.4660539229692	1.21781420887832
ENSG00000181074	1.0567066233705	1.10408679710129	1.07265833016139
ENSG00000224295	1.02815797398053	1.17381172075732	NA
ENSG00000258659	1.14424823694647	1.21352113017215	NA
ENSG00000170955	1.01981461110196	1.0716115674492	NA
ENSG00000134809	1.02653741443001	1.1066695893947	1.06619915207889
ENSG00000214872	1.03804293780854	NA	1.18050784516181
ENSG00000134802	1.09404758324757	1.36632710413623	NA
ENSG00000149131	1.033378283539	1.20877489277912	NA
ENSG00000156603	1.02326678385216	1.13764424966768	1.13288374569644
ENSG00000156599	1.03911633830786	1.41321535098141	1.1661949961472
ENSG00000149136	1.15742454572301	1.93701033402692	NA
ENSG00000156587	1.06766596313797	1.63839953197845	NA
ENSG00000211450	1.06627094160248	NA	NA
ENSG00000051009	1.02126596636274	1.12322931178784	1.14102003366292
ENSG00000110031	1.02940139368224	1.17005529803222	NA
ENSG00000255240	1.02481684989866	1.09405088061855	NA
ENSG00000156689	1.03542353561089	1.15485506580079	1.21564859648845
ENSG00000166801	1.06005196264318	1.37481909119901	1.0879913380637
ENSG00000166900	1.05131612625169	1.86737526722846	1.14312461293708
ENSG00000134812	1.03979280204216	NA	NA
ENSG00000254704	1.027306123798	1.2890974880775	NA
ENSG00000214797	1.07450586413919	1.21515067416851	NA
ENSG00000134827	1.0420392638217	1.17814071749477	NA
ENSG00000166889	1.07671448424335	NA	NA
ENSG00000110077	1.02593463380452	1.17508520210628	1.20935266509033
ENSG00000132259	1.06461493783154	1.29111885299254	NA
ENSG00000166928	1.01749038929866	1.1381054315167	1.13266032397295
ENSG00000166927	1.04262967222308	1.12840892997443	NA
ENSG00000110079	1.03818006430844	1.15108605800342	1.20697376029469
ENSG00000156738	1.1541405622088	1.44708331093257	1.20847330508029
ENSG00000110108	1.0387725102317	1.37734799557635	1.22700365783723
ENSG00000110448	1.03757062401523	1.23552717459255	NA
ENSG00000110104	1.08635865308661	1.54449810907316	1.20837983250359
ENSG00000166340	1.02765872902494	1.57273338843286	1.18986584751908
ENSG00000110446	1.04527377452293	1.3967916549197	1.18998991648098
ENSG00000110107	1.06243691944256	1.6989583752257	1.11606264408201
ENSG00000013725	1.03692407747607	1.25167033305538	NA
ENSG00000167992	1.06313553015527	1.1449318900213	NA
ENSG00000134824	1.02048961758064	1.04231648989629	1.13683672537746
ENSG00000149485	1.03106915775382	1.08441079143453	NA
ENSG00000167994	1.03465153246746	1.38917913228119	1.21067886495596
ENSG00000162148	1.03511294595263	1.30533700328139	NA
ENSG00000187049	1.05778943452866	1.1874507410025	1.10591946711722
ENSG00000134825	1.03198411147572	1.41112240287908	1.15845747748173
ENSG00000167996	1.03578892475927	1.7238469896353	NA
ENSG00000167995	1.02827307154708	1.19958333997334	NA
ENSG00000124920	1.04139734773507	1.09967281239472	NA
ENSG00000168000	1.02852653734059	1.33318037117892	NA
ENSG00000221968	1.10742373674009	1.16148368342512	NA
ENSG00000149499	1.0182402202458	1.17110176153229	1.1781062726797
ENSG00000149503	1.04116571938639	1.16366861118031	1.21645254282498
ENSG00000162174	1.02673182887391	1.06784702690963	1.06064955089757
ENSG00000255446	1.01243906478523	1.0762576438571	NA
ENSG00000185085	1.02977643423674	1.17426299166793	NA
ENSG00000124942	1.05653503907103	1.39782454144624	NA
ENSG00000185475	1.07228908919176	1.57574823952976	1.19601441833838
ENSG00000168569	1.03023668821973	1.29338899061997	1.15413112045807
ENSG00000214753	1.04873387004652	1.83938737783749	NA
ENSG00000255717	1.04506937179095	1.24893156500592	NA
ENSG00000149016	1.12241974555516	1.64637963537551	NA
ENSG00000162194	1.04470362149079	1.32851141667533	1.07274283931671
ENSG00000162222	1.04106926409656	1.09799320468064	1.07762408377162
ENSG00000149480	1.12610569879528	1.43676900062663	1.19260863375726
ENSG00000133317	1.03217989912338	1.13714096353303	NA
ENSG00000176485	1.01337496195275	1.05459793486768	1.13962743269981
ENSG00000168003	1.16609926769953	1.83532397540493	NA
ENSG00000185670	1.15156013582525	NA	1.18365030531115
ENSG00000168002	1.15449573309411	1.57614703440085	NA
ENSG00000162236	1.10058161650185	NA	NA
ENSG00000133318	1.05286880428887	1.27450434752878	NA
ENSG00000167770	1.10989065933991	1.90755290313958	NA
ENSG00000236935	1.01013088346007	1.05142209455967	NA
ENSG00000126432	1.02530201440079	1.18964377098745	1.1207774417258
ENSG00000168071	1.02325140565171	1.34750116500195	NA
ENSG00000173113	1.02776622039767	1.2505734185416	NA
ENSG00000184743	1.04842410450504	1.30965309222457	1.09648494872175
ENSG00000231680	1.01152495701902	1.06941862070357	NA
ENSG00000162302	1.02461062880466	1.14713708230761	NA
ENSG00000072518	1.06979282325826	1.47174286038055	NA
ENSG00000149761	1.11871081086187	1.64747074778552	1.16231105436329
ENSG00000149743	1.03734217595196	1.30994098406316	1.06201934080047
ENSG00000110583	1.08534684245031	1.55599107012927	1.10644174632689
ENSG00000149782	1.06206766613389	1.35814739768972	1.17834236263859
ENSG00000166341	1.03198072743032	1.10595120846933	NA
ENSG00000133895	1.06580510402185	1.22891903629873	NA
ENSG00000132275	1.03853820571309	1.15545951080878	1.17929948155516
ENSG00000168067	1.1341899916657	1.64355099125602	NA
ENSG00000168060	1.04322042642627	1.17720774970701	NA
ENSG00000149809	1.0434923115002	1.2977008590454	NA
ENSG00000254614	1.0136962564895	1.05911531130907	1.1204027145366
ENSG00000014216	1.02520239550653	1.20968228147527	1.21130127904251
ENSG00000204710	1.02015629429657	1.05409928863168	NA
ENSG00000179532	1.04067758696558	1.23065981933483	1.13524867751386
ENSG00000255200	1.01483325600249	1.10389643297983	NA
ENSG00000014138	1.03558608160851	1.14439214226901	1.14496529199245
ENSG00000068971	1.14600294679983	1.45482217932733	NA
ENSG00000068976	1.13801489770218	1.30094139642896	NA
ENSG00000133884	1.03817408929638	1.31531752449288	NA
ENSG00000068831	1.06286221637784	1.85074655289126	1.21464706871106
ENSG00000168056	1.03127416818328	1.17120697150165	NA
ENSG00000176973	1.03699392826635	1.4081590150839	NA
ENSG00000173327	1.02788431616452	1.22292841769577	NA
ENSG00000110169	1.11648450859011	1.25107317243849	NA
ENSG00000213465	1.06129674906191	1.40274093959649	NA
ENSG00000172922	1.03245613962793	1.23515355499996	1.14981262434432
ENSG00000172803	1.03399726972059	1.09079365197175	1.09238352060003
ENSG00000245532	1.05358720639988	1.10328829125894	NA
ENSG00000173825	1.08244639698963	1.22100288646059	NA
ENSG00000172638	1.02993755013844	1.11100081163013	NA
ENSG00000172543	1.01502088276192	1.06272032008845	1.10016401303759
ENSG00000173338	1.05502694919293	1.15487386241456	NA
ENSG00000173442	1.07558195049062	1.37326302501989	NA
ENSG00000255557	1.01939584207477	NA	NA
ENSG00000110171	1.06979525476737	1.1964591741281	NA
ENSG00000172500	1.03578649104446	1.28400874923399	1.07375248847385
ENSG00000175334	1.03080408316148	1.25931640657025	1.07239490028587
ENSG00000172732	1.05661357622439	1.22952062584796	1.12489144554221
ENSG00000087365	1.03687299052578	1.40249100861657	1.18468028108173
ENSG00000175115	1.04588743132086	1.31750145441759	1.18363860676615
ENSG00000254470	1.08549646061762	1.79950442683765	1.14887888765769
ENSG00000174791	1.02979532572269	1.07016281053261	NA
ENSG00000175573	1.06040842512734	1.40929928417726	1.17162945900571
ENSG00000174165	1.08366178278842	1.25027286853682	1.21789168222082
ENSG00000269990	1.02937767852762	NA	NA
ENSG00000248746	1.05807025301058	1.11130490166522	NA
ENSG00000174080	1.02795551999177	1.07173607960011	NA
ENSG00000174516	1.04227021277136	1.19427114382848	NA
ENSG00000175294	1.09036975856809	1.30851443033015	NA
ENSG00000173992	1.02557709111285	1.11327370926334	1.12715376942845
ENSG00000255320	1.03639820888947	1.06374401683059	NA
ENSG00000254986	1.03990220137024	1.35942126953279	1.18658879378913
ENSG00000149054	1.02389595108696	1.06162876980358	1.05668930458318
ENSG00000175602	1.1531626000594	NA	NA
ENSG00000173715	1.03323590886758	1.15032079797686	1.09824180904528
ENSG00000173653	1.05476848348314	1.26929411136374	1.200310038017
ENSG00000175550	1.12013823176911	1.389158752258	1.10020528267717
ENSG00000173621	1.02891637984794	1.09485823519626	1.15234269292999
ENSG00000174684	1.06233021400214	1.268133601751	NA
ENSG00000254838	1.02539624496888	1.48474393371777	NA
ENSG00000255517	1.03081558521816	1.12099879556333	NA
ENSG00000172932	1.0439540963184	1.55903771134501	NA
ENSG00000173156	1.1083864076976	1.13070241497885	1.19986637103055
ENSG00000172830	1.03462254922647	1.12348690161049	NA
ENSG00000175505	1.09419554696268	1.5071796435806	NA
ENSG00000172613	1.05242530004542	1.18541805589903	1.13837536484602
ENSG00000172508	1.0790694441792	1.2136378877234	NA
ENSG00000175634	1.04331258830945	1.37811097987515	1.07563924769373
ENSG00000175482	1.10008498201968	1.39145937686162	NA
ENSG00000166333	1.11002462119898	1.64612270057356	NA
ENSG00000172725	1.05510580834633	2.26519672193844	NA
ENSG00000110697	1.01830347617717	1.9739809177307	NA
ENSG00000167797	1.10734912191616	1.62632216944614	NA
ENSG00000172663	1.09373360953657	1.39204414711825	1.12605212372768
ENSG00000231793	1.01428753822265	1.06266402873506	NA
ENSG00000158042	1.07155741543969	1.43333713518994	1.08462608188561
ENSG00000084207	1.05306921129276	1.79754257868158	1.12063350005491
ENSG00000132744	1.04947511654141	1.12441526698005	1.12308419960836
ENSG00000110717	1.02926523713651	1.31740321782765	1.12969280953435
ENSG00000110719	1.02927972141129	1.20280582568818	1.21107124500748
ENSG00000110057	1.12971893656569	1.67804446256921	NA
ENSG00000255031	1.02645635855331	1.20071329866149	NA
ENSG00000251637	1.03379816271125	NA	NA
ENSG00000255306	1.01863891346262	1.21541151859774	NA
ENSG00000110721	1.11369656822951	1.36216466425902	NA
ENSG00000006534	1.04718121828782	1.18310424824888	NA
ENSG00000132749	1.03169686424038	1.15345127429989	NA
ENSG00000166394	1.02759403691016	1.0535930142298	1.20956195514083
ENSG00000197345	1.01474362026715	1.138120572722	1.03315143681203
ENSG00000132740	1.01854178112867	1.04697530015292	1.15084088905887
ENSG00000250508	1.0149907320477	1.08492858812048	NA
ENSG00000110090	1.03437958824607	NA	NA
ENSG00000162341	1.02327688873591	1.07004780115678	1.0581117549133
ENSG00000110075	1.06926187493326	1.85344725537149	NA
ENSG00000259799	1.01555178744212	NA	NA
ENSG00000110092	1.05416661849878	1.13870151030991	NA
ENSG00000149716	1.084188588074	1.26836439947974	1.21131776207806
ENSG00000131626	1.02049696917211	1.20288182837425	1.14200918034039
ENSG00000166387	1.02285152271168	1.05701998917917	1.06832524939788
ENSG00000254682	1.01202419558884	1.04413515089751	NA
ENSG00000137496	1.07609071427015	1.17573422799547	1.19843898768527
ENSG00000158483	1.01256960263155	1.05518128708003	1.05232129502293
ENSG00000110203	1.0126628106889	1.04962953165282	NA
ENSG00000172890	1.07132384809022	1.09587645130338	1.08711264876564
ENSG00000255860	1.01331269824289	NA	NA
ENSG00000149357	1.04396621802799	1.35287088127977	1.20712621433214
ENSG00000137522	1.08015903839104	NA	1.09727835801444
ENSG00000256518	1.02163196345724	1.16885912178048	NA
ENSG00000165458	1.04656164269903	1.34724619219918	NA
ENSG00000165457	1.11563858338364	1.24228786251708	NA
ENSG00000110200	1.05093477059103	1.39232592238998	1.20189994595902
ENSG00000214530	1.0211410019182	1.10283619953641	NA
ENSG00000256633	1.01688894826782	1.12429709173134	NA
ENSG00000186642	1.08068175300423	1.12467697511484	NA
ENSG00000110237	1.02229499276328	1.04282707973644	NA
ENSG00000054965	1.07937605609119	1.20314109686837	1.2091636849942
ENSG00000260401	1.02309005765416	1.16824866441861	NA
[truncated: 18,308 more rows]

## Sheet: ExtFig1_pQTL
mol.trait	EUR	AFR	EAS
NELL1	1.01897003392534	1.14826157357132	1.03274502094079
ASIP	1.02655836155449	1.1303561814712	NA
SIRPA	NA	1.03521105309951	1.0165450792451
LEAP2	1.03312120225265	1.205698264359	1.0690079727323
ALDH2	1.14131314422001	NA	1.02213442976221
TNFAIP6	1.01917766328146	1.104438482734	1.05580854235121
SHBG	1.05845988094578	1.19362208777264	1.06768129529182
ENO3	1.03207190869516	1.19702500825243	NA
SEMA3G	1.05520330441882	1.13725525207161	NA
DNER	1.0499604225788	1.16581597172046	NA
KL	1.05964559556504	1.10849774587273	1.03272518868612
CRLF1	1.04536703731648	NA	1.05445049540572
PCSK1	1.01234013782152	1.04322428420651	1.02092348228387
TREML2	1.01814494417206	NA	1.04208857810577
IL6R	NA	1.04160562119458	1.01270342124198
PRSS3	1.03431039360592	1.12003695841634	NA
ICAM1	NA	1.04131797781042	1.01565091513152
VPS26A	1.06290329783656	1.13358071135571	NA
PAM	1.03272003529642	1.10787225641546	1.07670339677354
TCEA2	1.07247285082228	1.19637729139478	NA
QPCT	1.04437397673916	1.07024193725918	1.0160179341177
FCN1	1.04240845532968	1.11394503602999	1.05035667092853
OBP2B	1.03290751871904	1.16927867600045	1.02904373095331
PDCD6IP	1.10010002282486	1.05945828658443	1.07625002690309
CTRB2	1.02219243876785	1.05663635377828	1.03448623408532
LDHB	1.13572407867799	1.11776146083985	NA
NAAA	1.02667895307402	1.05018021208946	1.03399841354045
GPX7	1.02851648803145	1.10552235194343	1.0486609935039
B3GNT8	1.02679974659915	1.05196301974936	1.02107613540079
NAGLU	1.01991561543844	NA	1.08855348995617
IL17RD	1.02633196802561	1.10012893287026	1.02369921121751
CHRD	1.11723546345516	1.24500694982653	NA
MTHFS	1.02808283648533	1.05024128331443	NA
PGM1	1.11154332451862	1.13311651315055	NA
MMP12	1.02246558774302	1.10437696546862	1.12624597323776
SPINK6	1.02623357027944	1.03874068567199	1.016606363578
MGAT2	1.0757698152606	NA	1.10182401246538
HBZ	1.01430566189818	1.05085326279713	1.02589098022517
ENPP5	1.01435272860481	1.05298311030303	1.02727490405824
DUT	1.17826935825545	1.18783114876323	NA
FCGR3B	1.02603129211219	NA	1.03817661828634
MICA	NA	NA	1.01855256911337
FUT10	1.01624077039884	1.06059877984096	1.0220046227991
AIF1	1.07933818800844	1.14270137673379	NA
NPPB	1.03663158692761	NA	1.09364163337606
CEL	1.03653818254506	1.12488176828321	NA
ERBB3	1.09771516980961	NA	1.08202065478259
ESAM	1.06193306663733	1.14240349134388	NA
PEAR1	1.05183094449749	1.0904761251371	1.04068618636696
LCN2	1.16609026937954	1.10287844272659	NA
KDELC2	1.03449155765531	1.10650670929644	1.0836566249881
COLEC11	1.01474315372794	1.09581542939827	1.02540792042252
NID2	1.02029954965039	1.08079288154566	1.08018061206995
TMEM132C	1.03435665558687	1.12098156576801	NA
HP	1.01253604079565	1.03437185692643	1.01238172323793
RAB21	1.12111201774277	1.2269808533083	NA
AKR1A1	1.02174961822972	1.08645495734816	NA
LILRB2	1.0120341028269	1.07364977387586	1.03784717103646
GDF15	1.02545312506825	1.08443789967052	1.05371720639791
GSTA1	1.02829144115107	1.05541177738008	1.04102150314804
MANSC4	1.02087090336726	1.08415430922697	1.02976472996757
CCL7	1.03271491663991	1.08967070298154	1.02502894072154
ICAM4	1.09393617954801	1.18942225039805	1.07917460563131
SAA4	1.01591671105646	1.03303212277448	1.01972649401443
B4GALT6	1.02349019173217	1.07991871091299	NA
CD55	1.02715722816284	1.07123035581606	1.0586792779511
DKK1	1.12402323000592	1.0780975764692	1.04827232658337
TNFAIP8	1.06111523421538	1.15911503605123	NA
DCXR	1.10836565871472	1.15290255858954	NA
RSPO3	1.0468886576638	1.08430074440247	1.04003653631902
THG1L	1.02809570561063	1.05470970378555	NA
AGRN	1.04137715827242	1.23849440577097	NA
RGMB	1.06988019680746	1.08308113151865	1.07130182859953
APOBEC3G	1.08642890740584	1.08913808206022	NA
IGFBP7	1.0385153918445	1.11092266833942	NA
SPINK4	1.04912516228456	1.06941497820985	1.04620228374841
TAGLN	1.16958575899246	NA	1.12500459619821
GSTZ1	NA	1.03847644521418	1.02138312353146
PRSS22	1.04514002138482	1.13628666142307	1.10151297491919
CCL25	1.03486401617623	1.07981160445161	1.05128815071783
PRSS57	1.02171924901805	1.11694287680632	1.01848392384314
GLIPR2	1.03918038026979	1.14476655048429	NA
PTGR1	1.03653632625997	1.04889598074018	1.02402452879671
AMIGO2	1.09356427969118	1.19464528037078	NA
PROC	1.070192128447	1.09313851921302	NA
SPHK1	1.1763856027645	1.13974848497565	NA
NLGN1	1.08123812402993	1.18015604335415	NA
MSR1	1.0354327064905	1.12694717421269	1.07527528859852
CHIT1	1.01860711377972	1.06888998595391	NA
CPN2	1.02339817972822	1.07036415432384	1.02876842510708
PDGFRB	NA	1.03485669872276	1.01451668165704
CCDC126	1.03679976109295	1.07283203694926	NA
EBI3	NA	1.03333649269139	1.01839987785367
NPW	1.02359052960746	1.13845899516609	NA
FGFBP3	1.038351130972	1.08619624543965	1.06054970388419
ARL3	1.06732207799348	1.10792923085283	1.06358670972594
KIAA1467	1.06732481504028	NA	1.04317288414986
APOM	1.05220329194625	1.05421466817566	1.04065086645116
IL27RA	1.01283491832225	1.05336012877933	1.02028491747938
MXRA8	1.11758418483125	1.12956066663185	NA
DTYMK	1.13235016742632	1.13008750507299	NA
EPHB4	1.08954421128858	1.17957758314356	NA
CRISP2	1.01851782993332	1.0755139848904	1.02461233502522
LRP4	1.02383630447324	1.12139316812557	1.04810470466828
FLRT2	1.03825758633413	1.1104682941118	NA
GM2A	1.04144848772467	1.0806198489623	1.05289625980713
QPCTL	1.03787396629001	1.10956699361305	1.06537310812509
TGFBI	1.02137565981374	1.07412841743791	1.02823814825098
UGDH	1.03352023933889	1.10744982938228	NA
CD5L	1.03293255981337	1.17731986828216	1.0323683778044
APOH	1.02534190899621	1.22372103605202	NA
LRP11	1.01045309224644	1.03963364705978	1.014198115278
CFH	1.04642377081301	1.08118228726655	1.04073834111249
ABO	1.01598334464018	1.05644400131805	1.01640579856818
TGFBR3	1.11079257017682	1.17517690285687	NA
TNFSF12	1.03026865730231	1.2081014771544	NA
SERPINE2	1.01526428516963	1.08174260119696	1.03971443806151
ALKBH3	1.0432618315857	1.19230446502377	NA
EPHB1	1.03553527522341	1.13747327437679	NA
FAIM	1.03146369288945	1.04417098038663	NA
PILRA	NA	1.02751870371312	1.01768698166756
CD14	1.03498971659689	1.05082477411296	1.02292248961448
SDF2	1.04190793271764	1.18427258896702	1.04729354390293
ANGPTL1	1.03223621691225	1.11956497293584	1.03282721981458
LGALS4	1.18748150389579	1.11225501805441	NA
AMY2A	1.02895593669919	1.08431866961005	NA
IFI16	1.11353393005564	1.14655229599154	NA
AGT	1.06132607433264	1.08228553502077	1.05238586260604
IFNAR1	1.02138288548726	1.05340234922635	1.02297701907238
FHIT	1.16098609083575	1.18098104472672	NA
ST6GALNAC6	1.17252365440979	1.21839566143915	NA
CNTN2	1.02319634473447	1.06149757346065	NA
PLAUR	1.04715933580599	1.03838486255887	1.02798569600604
TPP1	1.07429049347662	1.14152422969805	NA
F10	1.05126059351934	1.10939328860554	1.03094333395431
PCSK2	1.1211653684626	NA	1.06954522449191
PDGFD	1.02171481517612	1.06592738887259	1.08876249501052
QSOX2	1.02861557169961	NA	1.0336889917948
SFTPD	1.02833020008496	1.06226942129028	1.02554459811329
HEXIM1	1.12333023781252	1.12018970244332	NA
SRL	1.08592350271302	1.21070324678905	NA
SLITRK6	1.05856594060005	1.16595991093772	NA
NPPA	1.18215861790198	1.24185937597228	NA
CRABP2	1.03419545524856	1.09925991790048	NA
RNPEP	1.03509176957744	1.06418299542435	1.03445769351499
MANSC1	1.0436355678412	1.10354003965077	1.05910829343892
IL16	1.01636617821283	1.0473345709786	1.02367163439571
ENTPD6	1.08263259004454	1.16160133581888	NA
ERAP2	1.01410559501266	1.03685093873326	1.01268319442617
RTP4	1.03063426394008	1.07853093026224	NA
RTN4R	1.0354924986978	1.08388334378689	1.05401263508646
NTN4	1.05586638575621	1.146416323953	NA
PTGDS	1.07006274058897	1.1693116094245	NA
PLG	1.0363555939049	1.10473850143144	1.04586783448639
SECTM1	1.05341092981855	1.16500858849711	1.07436379514916
COL18A1	1.09528325987531	1.0763933189949	NA
C1QTNF9	1.05176696401616	1.15830059024713	1.0458595305053
GP6	1.0351508320488	1.05692480869009	1.0852493808832
C5	1.06139524178095	1.07618764073441	NA
CD58	1.0515630064469	1.07434050972853	NA
CBLN4	1.04856308178657	1.06955401009021	NA
FCRL1	1.02605061485082	1.16789069194899	1.04569274152
TBCB	1.1729463965865	1.1459819858414	NA
USP8	1.13277896809927	1.22239722252842	NA
CPXM1	1.03567730075642	1.07548544564163	1.02320629868778
AIF1L	1.01972207800746	1.09868592729594	1.10154244611042
SWAP70	1.03113041659745	NA	1.04248048990576
LAG3	1.07876523566039	1.14641703040985	1.07426501810032
PLXNC1	1.01705061558194	1.05577922422712	1.03030284202886
PARK7	1.08971322333245	1.06971419606862	NA
SCUBE1	1.08366293453014	1.17145267536256	NA
WFIKKN1	1.06918581161108	1.19911600271034	NA
APOF	1.05509585100423	1.09824202918775	1.03063825831319
RETN	1.02895945726702	1.04043507981318	1.01979005880367
SIGLEC9	NA	1.0348957007327	1.01594916887594
CBL	1.08869159793012	1.11367658211674	1.09321923098853
TMEM132B	1.0670613996762	NA	1.11689071298865
COMP	1.0476015708746	1.05693246206611	NA
EPHA1	1.01357140662922	1.03959942939416	1.05174404952102
KLK13	1.02319793013398	1.12814901495747	1.04135863106939
HGFAC	1.01936145723051	1.04215216569122	1.01862251159051
CCDC134	1.09758027247272	1.13822358429537	NA
PRSS2	1.04914363770309	1.08374726193381	NA
VOPP1	1.12153068831207	1.12938345376876	NA
ALAD	1.04195920799324	1.13027719839961	1.09451539525746
CTSV	1.0686481714368	1.12764430787091	NA
AKR1B1	1.11687574562417	1.07853549356963	1.0910604224739
LAYN	1.19705531031514	1.08721982781552	NA
WISP2	1.03983251519975	1.11879592938365	1.0925061360831
NCAN	1.05647482306577	NA	1.0918268341092
GALNT16	1.05961100537128	1.12196107179029	1.05262468041988
TMEM132D	1.02777479656608	1.14028581221955	1.07043969825247
DPT	1.03618661577106	1.06945613650848	1.03742480196631
ST3GAL1	1.03823498472612	1.08046108522116	NA
WFIKKN2	1.02037825307526	NA	1.03412546398362
PGLYRP2	1.03755506440796	1.04988091432305	1.04359812961344
TNFRSF1B	1.05057769988172	1.05193222933721	1.06606048083858
LOXL3	1.0974516970602	1.1710347772174	1.10088269963378
TNC	1.03870747870822	1.04237812665587	NA
IGFBP3	1.0340829247517	1.12029095792851	1.07153119838434
PGLYRP3	1.19510011758224	1.09821184950261	1.10564216861987
C1QTNF3	1.0789792919408	NA	1.10615369267391
ALDH1A1	1.112191703461	1.07171869587667	NA
PPCS	1.10079157342747	1.08465535116129	NA
COL6A2	1.03426415351911	1.10658853525624	1.08337045454678
GREM1	1.01717452867608	1.04747362628668	1.02337431104068
MAPKAPK2	1.06253666067328	1.14902501788354	NA
PDGFRA	1.11812503143262	1.16732339546614	NA
SIGLEC7	1.02924172040146	1.06245547240766	1.05340036861552
CTSF	1.05817446497832	1.10445204442929	1.09359494784935
HADH	1.14449891551758	1.13397836223828	NA
PLTP	1.02331216086517	1.05682920248983	1.02777735331232
ADAM23	1.01862687541923	NA	1.05761526622945
CD46	1.04128549432457	1.0689281614264	NA
PDXK	1.07837852407587	1.17620500411454	NA
PENK	1.02033149385937	1.06958250776527	1.03789910169496
FAM20B	1.12521208409502	1.1202143321916	1.09612431000143
INHBB	1.0284748658326	1.16921989949853	1.05431312583626
ENGASE	1.02344400450707	1.06918338512316	1.04402503695128
PIP	1.02071422658072	1.13955437243661	NA
KIRREL2	1.11706214524743	1.10680845469706	1.03873946518278
LRIG1	1.01567409105878	1.06706261550348	1.02396959108911
HEBP1	1.0219958354105	1.05491455080715	1.07879586276016
UBASH3B	1.08231188801711	1.14210469055637	NA
APP	1.13708932060392	1.15547344567079	NA
PLA2G7	1.10720115172817	1.06292168995192	1.01987325144452
TREM1	1.0355248707882	1.05857073215001	1.08317119158329
EFEMP1	1.10163522917925	1.19052433203458	NA
POFUT1	1.03568259024667	1.06262227637355	NA
CCL3	1.03497037394813	1.10661401599102	NA
LPO	1.03851231830627	1.13391976400052	1.07555190950313
PTGFRN	1.01638121719782	1.03799730223166	1.02060639313998
SNUPN	1.08755843738255	1.09064515461215	1.03132175192467
IL15RA	1.02490380736633	1.05524804995063	1.03063779740733
DCLK1	1.05558206856283	1.14172319629265	1.09772334399298
IL1RAP	NA	1.05164943114768	1.03617861178927
XRCC4	1.09914613576614	1.13561506726497	NA
ITPA	1.01333304900043	1.06697931404636	1.01816534260759
ENG	1.05338477102339	1.20793092791041	1.02556538050303
DLK2	1.06194527607913	1.10037845075031	NA
DPY30	1.15325227530745	1.2135700687493	NA
TIMP4	1.03168184170852	NA	1.05464589234453
TNFRSF17	1.07690860209113	NA	1.07112745429175
CCL22	1.06843218366899	1.14039196563286	1.0584869580002
FCGR2B	1.01152632701202	NA	1.01824603097758
MAN1A2	1.05282932195967	1.09624766011946	1.10173650161397
HS6ST1	1.06501158212049	1.18236901848675	NA
HDGF	1.10254912751434	1.06858077339902	NA
VWA2	1.04724163341306	1.14782200415514	NA
TEK	1.05401937225692	1.24610055885328	1.08400512687308
MMP10	1.03487261224546	1.13487372310508	NA
LGALS3BP	1.06166582756608	1.08226644393381	NA
NAGPA	1.02949965092394	1.09028856969395	1.03170453642078
FUT3	1.01760155218975	1.0725679498498	1.01943927048732
BTC	1.08102422487497	1.20721193301012	NA
SH3BGRL2	1.09760275673544	1.07107039994449	NA
BPNT1	1.18200377627053	1.15233661735991	NA
FAM177A1	1.03958800504956	1.04662968328729	1.03201475782612
TF	1.07668058483145	1.09089418108136	NA
ADH5	1.06599139573212	1.11673393436869	NA
GHR	1.05603259221772	1.0632281361359	NA
PRSS8	1.18571338309937	NA	1.07955136257204
TP53I3	1.02867089045558	1.0641575986508	1.07677957266307
SERPINB8	1.05508536679424	1.08409611719758	1.07269066519283
MMAB	1.0902678656987	1.08628627154243	NA
ACP1	NA	1.03620644805608	1.0214968408314
SERPINA12	1.03174567701758	1.0400377929347	1.02189279098362
BIN1	1.07937772971812	NA	1.09448022149275
CRHBP	1.08413820910626	1.09326145539018	NA
NQO2	1.01926264452201	1.08463624287459	1.02788390724379
IGFALS	1.08496835665165	1.11392994639871	1.10481621437762
TPST2	1.06929947315808	1.13753447649156	1.08299445412411
OAF	1.02124777365408	1.04933032953713	1.02756158943339
B4GALT2	1.05228396718775	1.06588110811611	1.03267052425999
CLMP	1.04745703725685	1.10130248587044	1.07012421669085
APOC1	1.03208807700628	1.0454704703547	NA
NTM	1.0177034946383	1.1102309259617	1.05979824882842
HIBCH	1.03079808357248	1.04568688808303	1.06693634232393
SPINT3	1.03253771957765	1.09415352896464	NA
PDHX	1.10313064028345	1.0871437484677	1.09439241810993
FCER2	1.02679604610911	1.08082067495175	1.05688288192734
FUT5	1.01978537599877	1.08111198669959	1.0187635323518
ISG15	1.032121571184	1.0602523427829	1.1078651022965
MSMB	1.0142444270458	1.05255097317963	1.01979225470157
MMP7	1.03206093203675	1.11412477239378	NA
ITIH4	1.1227371996444	1.05800867589411	NA
RAD23B	1.19524350716585	1.09999921141026	NA
SCARF2	1.0770950284725	1.18072985578127	NA
NAPG	1.13674009610149	1.0829472579211	NA
NUCB1	1.07695176447016	1.08898227800904	1.09311986176293
HSD17B14	1.13993028188446	NA	1.10336140730703
SEZ6L	1.07574822261976	1.09857934965882	NA
ISOC1	1.06271640963565	1.15841794613831	NA
CEACAM8	1.14447961214007	NA	1.10403095882916
FBLN1	1.06138436499347	1.22219540746367	NA
S100A2	1.08175977682219	1.12883442120329	NA
OLFM2	1.01651646463899	1.05706717247597	1.02375796908294
TNXB	1.03399580817656	NA	1.03869331491148
IL1RN	1.05529113181031	1.08768743609527	NA
GXYLT1	1.15445921919552	1.0723009548686	NA
CAT	1.05616599568935	1.17853370764778	NA
PIGR	1.07091760872641	1.17586447878302	NA
MANBA	1.02539714829142	NA	1.03542143894492
MAPRE2	1.06665901060795	1.13372159148565	NA
TMEM132A	1.01957754601089	1.0440475636215	NA
NRP2	1.08262371403272	1.19108016371177	1.07465523492472
ANXA4	1.0413010897445	1.04339550423683	1.04825564530544
UNC5B	1.08945690234553	1.07384139035906	1.10170584955485
SRA1	1.0867822337079	1.08056584547482	1.07760107948011
BMPER	1.09744423378127	1.08505164692037	1.04060999005724
CLEC11A	1.02222060724922	1.06743854837937	NA
CR1	1.02487245857438	1.05532342568989	1.10552479657365
BOC	1.0498737824863	1.16705755622826	1.10299984950583
C10orf54	1.02373365255309	1.13616659756106	1.08439147388252
TIE1	1.05125812367533	1.07032430016278	1.08896468072691
CNRIP1	1.02182599622962	1.04963919073733	NA
ST8SIA6	1.20903736512639	1.18806872850731	1.10484668295333
RNASET2	1.03851422168362	1.06938633337731	NA
WFDC1	1.02745976677375	1.04778152157977	1.03530101917926
CHST12	1.05877881826165	1.11219254173092	1.04506815759279
LRIG3	1.03886105347734	1.07957297086985	1.04430521784043
MET	1.07601937701578	1.06133341938341	NA
FIS1	1.06536406049529	1.09971083996082	1.09400988782319
INHBC	1.0138309447748	1.04449076795637	1.02364077511517
ADAMTSL1	1.03230059140308	NA	1.05550316393661
CCL18	1.02173610759151	1.07236253579369	1.0219522697494
BDH2	1.05037377201264	1.08546433438695	1.03363935338427
CFHR4	1.01334542579759	1.05333958301418	NA
REG1A	1.03306303966934	1.15843984579824	1.02347689423053
IGDCC4	1.03957339512657	1.09123842247664	1.07452443376198
CA8	1.02381303780436	NA	1.0470333278771
ADAMTS5	1.02693762099094	1.06831963617518	1.02247568676957
ARSB	1.07641720488105	1.17550928138304	1.05741920672424
ANGPTL3	1.04760006388099	NA	1.1022612323384
FGG	1.07752746353051	1.22111759202973	1.08179425878493
NT5E	1.04010460874694	1.10021830267577	1.05412831291165
PPIC	1.02383248620122	1.0618175492238	1.11032582146663
CTSZ	1.11409628812504	1.07514418527134	NA
SCGB3A1	1.11212077156982	NA	1.09920500617314
REG4	1.08412442856976	1.10837500408776	NA
MENT	1.16286902776501	1.08167701567019	NA
EIF1AD	1.05436106197562	1.1037585473293	1.07673908271711
SFRP4	1.05058513478021	1.2295244016407	NA
NBL1	1.19385549998388	1.21431297612507	NA
GSR	1.09250645038158	1.03801720807591	1.02468167548277
CNTN1	1.03820347363594	1.12937720256258	1.03809643497888
GAS1	1.08913487132799	1.21695182100536	NA
COL15A1	1.05554942901156	1.09595746766116	1.07858112874496
AOC1	1.0122023020939	1.04755909090275	1.0186596606367
ENPP7	1.01101044079683	1.05313453833653	1.0216061962992
CYB5R2	1.05710904083661	1.04215851928885	NA
CHST9	1.0403768456226	1.13714276646007	1.04754601875405
SIGLEC1	1.20210662993493	NA	1.09362216878595
TNFSF8	1.07228383550557	1.17848002443832	NA
NANS	1.11223742315419	1.0849383990149	NA
ATP1B2	1.06355543117307	1.09229305059025	NA
CCL17	1.04706564707786	1.09405184502694	NA
SERPINA9	1.0632225174751	1.15332147969056	1.06578526631181
MATN3	1.02108333801259	1.0409887816401	1.03532144136457
CCL5	1.049466958037	1.06423806372924	NA
S100A6	1.11991691188305	1.07193320465105	NA
UGT1A6	1.14824136119451	1.09848177093521	1.05730492851836
AK1	1.19333412004716	1.06350378585998	NA
TDGF1	1.02077367065681	1.05908855153925	1.01790202743752
DECR2	1.03290578090988	1.20828130410703	1.08670360558702
SLAMF7	1.0158921661362	1.07063280360275	1.02583314336255
FCN2	1.01678201413534	1.0424802271736	1.01513961201077
EPHA2	1.07311002415374	1.12463186219644	NA
S100A14	1.11292196427668	NA	1.10064278770517
PNLIPRP1	1.06745568946798	1.06901668261508	1.03335148695022
IGLL1	1.03083429036872	1.08394565534209	1.04433216602936
S100A4	1.11253261630316	1.10967383331509	NA
C8G	1.0212610980925	1.06674228597093	1.04178938471063
CREB3L4	1.04969965761745	1.15532545484663	NA
F13B	1.027768541658	1.07465224181759	1.03900413689137
GREM2	1.18180157664994	1.12780904070197	NA
LCT	1.01241007605453	1.04521022435836	1.08968229473832
ALDOC	1.0796387009166	1.06984207624223	1.0750201842682
PDIA5	1.01637018755039	1.0457363016593	1.03762793056777
TLR1	1.07501936472624	1.14526245912195	1.09222776849466
REG1B	1.03682591865225	1.13566499491131	1.02392244075619
SCARA5	1.03674442210818	1.05277859867026	1.09860050627606
NFASC	1.0287224810027	1.07176085371173	NA
MIF	1.14629185154647	1.14629349950694	1.0968645225394
NUDCD3	1.1462234147125	1.1311120768229	NA
ESM1	1.06880708090397	NA	1.09299914704689
B3GNT2	1.05722268061231	1.18221811341097	1.09771862778318
DDX19A	1.18133212426384	1.15459634827512	NA
CA3	1.05857413368244	1.15145582628071	NA
PLEK	1.0861410838555	1.09378491636912	NA
LILRA5	1.01797346984915	1.06061132368814	1.05044385493145
ADIPOQ	1.04055800799491	1.21925616698136	NA
TNFAIP3	1.07873604730227	1.15199818403001	NA
GNLY	1.02673227489503	1.04892161069221	1.03113907893859
ADH6	1.06553551250005	1.09310987435675	NA
IL6ST	1.04054332798514	1.04979643094849	1.08633672462821
NDRG3	1.14111548649978	1.16322417199436	NA
PTK7	1.11886715305606	1.1431152244364	NA
NT5C3A	1.13155924198928	1.21542401988859	NA
CFHR2	1.0185951482293	1.05750750793696	1.01627263609333
MMP19	1.11415688401192	1.09187633342385	1.0508369481684
VWC2	1.03457761240261	1.08292730633746	1.04214813754739
DPP7	1.02427643867135	1.05927608824439	1.04278614475827
LDLRAP1	1.10519078336976	1.09438729531426	NA
CILP2	1.16279837451413	1.19112622960337	NA
SERPINA11	1.04510936890001	1.11257090800956	1.04865666237353
ARSK	1.13046669584085	1.09016381569876	NA
DNAJB12	1.12659992264037	1.21423561861599	1.07383729152404
TAC1	1.0821707841372	1.13407584372178	1.07674153250966
CDH17	1.03968257617939	NA	1.06693287117927
ITIH2	1.01956374876499	1.06078299340207	NA
LBP	1.01567497639339	1.05057993069654	NA
TNFRSF21	1.09080251057774	1.2241927964295	NA
COL9A1	1.15552546069799	NA	1.08169659275457
ROBO1	1.20367241687869	NA	1.09062235103762
FCGR2A	NA	1.03648902670639	1.01810775685191
TIMD4	1.04253881737525	1.11216463493527	1.08396938637647
MX1	1.03017380627698	1.135161006187	1.04803276480054
ACP6	1.0157438661489	1.07548192221942	1.01752436009728
KLK10	1.02450210197397	NA	1.03263347858432
SELPLG	1.04287278290724	1.14664194211367	1.07732270947868
LEFTY2	1.01417581195308	1.04982308787123	1.02635990328343
ADSSL1	1.0394761506114	1.09617764294177	NA
SELP	1.03768701251447	1.11412466081855	1.07420810653219
YWHAB	1.06223011958683	1.03746471691242	NA
INSR	1.15032838462468	1.24093845360908	NA
CHAD	1.2074638236912	1.06216966169989	NA
AP1G2	1.06910966649732	1.13616580699844	1.03551550282069
SPINT2	1.03636181074516	1.05761212287996	1.02802591486334
FAM3D	1.04137771840009	1.09057616744546	1.06363139060468
PKDCC	1.23432185711002	1.13748750342121	NA
TLR3	1.05513965064665	1.08305893390287	1.02342309596821
XXYLT1	1.05061174226426	1.0963300510926	NA
TNFRSF1A	1.0818807418159	1.09517668535564	NA
PSMB4	1.02242381156342	1.08269003326048	1.04462075300066
LILRA3	1.02897447670199	NA	1.02365028615974
NRCAM	1.1749800293127	1.2568451854006	NA
ACAT2	1.0373223228557	1.12227757715277	NA
COL6A1	NA	1.03209229711118	1.01740592406858
SPINK7	1.08604527323951	1.05610089380709	1.01776476597236
PHPT1	1.0540339393685	1.07024934586877	NA
ASPH	1.11024732230711	1.09493358078768	1.06240139275731
ALDH3A1	1.08260819528199	1.17232010014479	NA
CNPY3	1.07853525351147	1.16013489811461	NA
IRF3	1.14290837941142	1.05709175566039	NA
ARHGEF25	1.08553565711195	1.1224829852987	1.08419195098615
HTRA1	1.11419625275878	1.1580372003273	NA
CXCL12	1.06038943888666	1.14810686893424	1.10209094598263
MSMP	1.16176411703658	NA	1.08831337366191
PLXND1	1.04726372723428	NA	1.04338924220257
TSG101	1.07149030814025	1.07700731584286	NA
PPT1	1.06849948908669	1.04824834874709	1.03086995695925
CA1	1.04818843732307	1.06579207562427	NA
TAGLN2	1.07659029389307	1.24045391776785	NA
STX8	1.17929661046631	1.09899593514204	NA
SCARF1	1.02503130294966	1.04070345774083	1.03600201659282
FCRL4	1.01150288871373	1.08701840890348	1.0415548954822
ACADVL	1.20882170089877	1.0578526120988	NA
GFRA1	1.05590276320394	1.13423133712313	1.08728100294411
CTSH	1.02697979220928	1.05288457334708	1.0235940374636
AFM	1.05606047927974	1.07414455661268	1.04822936035776
RNASE4	1.03633450561981	1.06889292772971	1.04209246227707
HNRNPAB	1.14634396539703	1.19893625850736	NA
LIPN	1.0133948811623	1.0440576582338	NA
SPON1	1.03526410057989	1.10745557096475	1.03799176105701
CXCL16	1.05849377074755	1.18264415291933	NA
C7	1.02000292448883	1.12633932923113	1.03480180505224
MMP9	1.1397758867519	1.13573237906621	1.07221110305051
CRELD1	1.01619556085378	1.03795807123697	1.01370795656833
SERPINA5	1.04708828915938	1.16306679811982	1.03811748623926
HPGDS	1.03059018140669	NA	1.06699330277832
CCL3L1	1.18304795276228	1.16594394698128	NA
HDHD2	1.09614552472405	1.05560809685746	1.0455567665178
PCSK9	1.04005899094067	NA	1.04336226937413
GMPR2	1.0421254426432	1.16408175217876	NA
NPL	1.07530782749792	1.15100928657573	1.08507748702312
VWA1	1.0253400292495	1.14182382944838	NA
HTATIP2	1.0176878602381	1.08274405658381	NA
APMAP	1.08669993243649	NA	1.05718415948592
COLGALT1	1.07796478427595	1.17973311802934	NA
DKK3	1.03142765980106	1.067228059969	1.07089573151681
SAR1A	1.06737696495183	1.08472720078372	NA
BTD	1.01906223392473	1.06687234573619	1.05531861600258
TAPBPL	NA	1.04410279402835	1.01427597261128
CBLN1	1.04156117580744	1.03999598923308	1.01606297675718
RBP4	1.1210855781885	1.14885940076515	NA
CRTAM	1.04547652543945	1.04542264854381	1.07448677335921
THSD1	1.0197397531008	1.162781160102	NA
LYZ	1.02008166905988	NA	1.03330470036379
PDE5A	1.04318910892569	1.04550901771174	1.05581083273165
RET	1.03765062875823	1.06697570762604	1.03399573067169
SERPINA1	1.027069376785	1.07102586923872	1.10339926977835
LY75	1.03607734681322	1.05254260841175	NA
EPHB2	1.03655997395187	1.11990746072821	1.03959204301867
IL17RA	1.02786196992765	1.0648505830822	1.01927545159313
FMOD	1.07729905425061	1.08059732235163	1.10696224507429
CRAT	1.11814380405118	1.22586289324014	NA
NOTCH1	1.10961754299411	1.1168103213414	NA
C2	1.07232591526275	1.0837746126199	NA
TBCE	1.10111248233499	1.06311474883935	NA
CFHR5	1.03112143845622	1.06716655078968	NA
NTN1	1.02839543110887	1.07886763771321	1.09148406597189
MFAP4	1.04865644153335	1.22061755745229	1.10368735320953
PREP	1.0669543071469	1.0593490874836	1.09001812038636
GSTP1	1.07847080230779	1.05313066073242	NA
TPSAB1	1.02108005581748	1.12161378690199	1.02508509440251
CA10	1.04816955790373	1.17326137049952	1.07442988888859
CST4	1.03898434519834	1.0904268477566	1.08458039569547
MBL2	1.01282159301222	1.04617402146796	1.01466171443798
CD59	1.05754151055069	1.11389435892767	1.10911876407219
LHB	1.0337081464438	1.13491050511809	1.09508730400118
DSCAM	1.06477293963239	NA	1.09126890108447
CDON	1.02774775577891	1.05502310126769	1.03309914337441
PLEKHA7	1.02426529513872	1.16570255867566	1.085553203298
ANXA2	1.01723483022672	1.17856978966115	NA
LRRC15	1.03309121315099	1.08903543416658	NA
CACNA2D3	1.06697340876585	1.14121709484499	1.06884255261672
RARRES1	1.0233195336551	1.04816587552001	1.06766672421889
OLFML3	1.11639347611732	1.0859373938062	NA
AMY2B	1.0296912881919	1.14070351492369	NA
RNASE6	1.02446848575426	1.04312652879359	1.02127513728367
SMAP1	1.03502501337165	1.06146769696404	NA
GUK1	1.05536401231968	1.07307583232312	NA
ATXN3	1.041891657046	1.05494054927429	NA
HEXB	1.04079424292032	1.10044914590996	NA
IL1RL2	1.06319216685723	1.07620865936647	1.04185841688254
SAA1	1.0264577968193	1.05716598879475	1.05687521627032
HMHA1	1.07993193302625	1.05998422965796	NA
STAT3	1.06509956348248	1.08447642018687	NA
MANEA	1.03453102825626	1.06124528449531	1.01784739468812
IL5RA	1.02594686491888	1.12175815711396	1.02591097367033
TESC	1.01915984478407	1.19398290544534	1.10436915160935
GSN	1.08381669225913	1.05968120393724	1.0367022586715
PDGFRL	1.03194114368958	1.07023520267094	1.07383337006704
IL18RAP	1.13001215567431	1.17245075826151	NA
MRC2	1.10821857431476	1.05710095717054	1.09239546357695
PDLIM1	1.16226282622324	1.10343308361661	NA
ROR1	1.04206697553428	1.0583087506091	1.08866345669004
SCG3	1.0264253886542	1.06396287631693	1.0509177698787
PCDH9	1.05695167083297	NA	1.06439084589792
CPB2	1.02098407464507	1.05856982855831	1.02037469936669
NADK	1.08012750603765	NA	1.06560140719841
CADM1	1.07001405982483	1.18976010886731	NA
CLSTN2	1.03788496660741	1.09858434829634	1.05785926221221
CTSO	1.06693059658195	1.16098624073134	NA
CNDP1	1.03137966319931	1.08280564526166	1.03179919873628
THBS4	1.04390128565164	1.21998604945216	NA
SERPINE1	1.15993629630647	1.11435294106093	NA
SELL	1.02691860337441	1.0614716523916	1.08364306898656
LGALS2	1.04800648697827	1.12136799430176	1.09209891355978
CXCL11	1.18371746790149	1.06837261160571	1.09894541709409
PSMD9	1.08471038324438	1.08169751264134	NA
PGLYRP1	1.05534971434959	1.17959189882084	1.06683607036394
SIRPB1	1.01239116607935	1.05155802626349	1.01556110201532
OXT	1.02864197101958	1.06610319564827	1.03679534652117
ENTPD5	1.02374608928491	1.05910556443028	1.02808957884066
TNR	1.07530672634188	NA	1.10794937273604
TINAGL1	1.21921028754327	1.23021002277358	NA
GPNMB	1.02292324156412	1.05366403237107	1.02526918185595
NTNG1	1.01484264050188	1.16630975153871	NA
PCSK7	1.013496536153	1.04003757765829	1.01456508258788
PF4V1	1.0336809306445	NA	1.06460342275018
IL20RA	1.18194312519951	1.13286059006021	NA
CRP	1.0868498018007	1.0809247096128	1.09152531886105
GCA	1.03869247954072	1.18294964890154	NA
MTHFSD	1.03162980319248	1.10331410908881	1.0611446605576
DEFB1	1.08187623488985	1.06244145321671	1.02769544618197
CCL23	1.03427521786354	1.04092892835091	1.02151864281519
LAMC2	1.03280014866749	1.06852360549086	1.02388609569341
SLAMF6	1.06093951344258	1.13200855325044	1.05406723357174
CLN5	1.10068890782985	1.08806182425698	1.04466771824252
F7	1.01472451180475	1.04463074855051	1.02703645649088
CD33	1.02785872765337	1.05289547184578	1.02148388422085
GZMB	1.12570875897679	NA	1.107249698055
A4GALT	1.03130303062095	1.13439122238631	1.06204811865598
TIMP3	1.01501646294378	NA	1.03240013078688
RECQL	1.1020292405999	1.05119112468471	NA
SEMA4A	1.0611079073586	1.1485921770895	1.10003517302138
LILRB1	1.01152795355362	1.03598260697052	1.08348871038445
FAH	1.02222720045031	1.12964960611126	1.04862406049317
KDR	1.03125621663365	1.09191908491029	1.03835659262106
LRP10	1.12107697898346	1.0939745035241	1.02682952041276
RNASE3	1.03915064602991	1.04394048409697	1.02941755981759
PDCD6	1.17047028493822	1.13339845396749	NA
PLXNA1	1.04213259956531	1.11221242576635	1.06278141260666
F11	1.03750488411479	1.06485370054172	1.05019867346045
ELANE	1.03129310102598	1.1042531011799	NA
PYGL	1.08212156147277	1.1970102557464	NA
LRRC32	1.16213743633874	1.1132037547271	NA
FAM151A	1.0433890211672	1.08176496068739	1.04136543444207
FGL1	1.02916996688876	1.0888347919574	1.03033977187108
SPON2	1.04438938017785	NA	1.09801617778089
RMDN1	1.03497683501433	1.03797657873799	1.0215432899746
TXNDC5	1.08246855362282	1.11587836692824	NA
MAN1C1	1.05198548631573	NA	1.0360741653611
AKR7A2	1.06969877911859	1.05188974252025	NA
CHI3L1	NA	1.04913827169204	1.0231428535717
APOB	1.16414566910562	1.07694309494696	1.02277193508294
SPARCL1	1.02780873788239	1.06914725587881	1.02611492666266
KLK7	1.03333945307942	1.07982056939799	1.04919202559848
SIAE	1.08683671748529	1.13714022967388	1.06387045616033
KYNU	1.02606602934267	1.05724484520982	1.02700837517661
BST1	NA	1.05171070640315	1.01204218833503
NUDT2	1.04041072163343	1.03999707871363	1.05014770976616
CRTAC1	1.0284246249287	1.17983868985046	1.07200849040734
TXNL4B	1.07462615110025	1.03620592607819	1.09598640216801
CBR3	1.0330934950176	1.04751520480322	NA
HSP90B1	1.02226396747303	1.03486740495957	1.01817831269162
ANGPT1	1.15310080749757	1.16401652607265	NA
GZMK	1.06939177955779	1.1710959642887	NA
IDH1	1.03944651168246	1.09161801459696	NA
KLB	1.0308268507157	1.06672579984149	1.02318609818157
CPNE1	1.01549875746145	1.04173964254389	1.04593268792092
VNN2	1.0206942900728	1.0705302826436	1.02120880479944
FABP1	1.09651925585937	1.16291729335427	1.06471546641317
NQO1	1.01517237206804	1.06299670384402	NA
SHMT1	1.01566785537407	1.0573418729538	NA
CST5	1.01601927113612	1.10009663535273	1.02781632094816
PSAPL1	1.0289262589548	NA	1.08534905216736
MATN4	1.04533273822597	1.0965518775568	1.04768587744959
NPNT	1.05849162023751	1.04814309289469	NA
FOLR3	1.01701973909957	1.05755533469009	NA
UROS	1.05326030381573	1.14212393541593	1.06233779229658
WISP1	1.01711905711331	1.08064632156484	1.09938490906094
ANXA11	1.06746211911182	1.05844379698623	1.0900792797688
KREMEN1	1.05754593737865	NA	1.02040666348666
CDCP1	1.0414187674099	1.13694351473149	1.09731875743605
SERPINB13	1.05588063584516	1.0941705619056	NA
ASRGL1	1.05022915057424	1.20656836550723	NA
PLAU	1.03656746325123	1.08886338833897	1.05528852596458
APOA5	1.01726503340989	1.05617367791043	1.04200992634452
MDK	1.10710443512969	1.1840105016912	NA
ATRN	1.04541169727521	1.07903059826755	1.09563615516815
CCL11	1.0875856390877	1.16295529093454	1.09643108099893
CNTNAP2	1.07369940223432	1.09221367957339	NA
ITGA2	1.11502588640359	NA	1.0706536864275
CXCL1	1.017379570182	1.08082446455943	NA
CPOX	1.07590247312841	1.08867190571458	1.10344616039759
SPOCK2	1.0524184256509	1.12066303987568	1.08720808045093
CD209	1.03333230946755	1.07670846491768	1.04802933668504
ENPEP	1.03697077939896	1.06729500370139	NA
CNTFR	1.04244541118662	1.0881822085123	1.02453310751734
TFF2	1.11446729821248	1.07103665353161	NA
ARRB1	1.1341848878806	1.07605541743132	NA
ISLR2	1.06229189950524	1.13252527054665	1.08452505127695
PLA2G12B	1.11172750805546	1.1632990931282	1.0703204147483
IL18R1	1.04038876466919	1.06957574526488	1.0250944581128
IMPAD1	1.03651451869726	1.10700071412554	NA
AKR1C4	1.01903635091458	1.0624678394888	NA
EDIL3	1.16307237328648	1.14411055605971	NA
CROT	1.02592059004592	1.1292291280811	1.07681508625039
CMPK1	1.12071838738582	1.17090092707791	NA
ADAMTS13	1.02098649085754	1.04319038140055	1.02628247133807
FAP	1.08279173796662	1.10561620642817	1.02873128741912
CNTN4	1.03250781808589	NA	1.04132239246433
PTPRU	1.15041007239075	1.17703736135927	1.08627374738134
ICOSLG	1.14312026615296	1.12906930650452	NA
KIAA1549L	1.03037995216806	1.06959711045349	1.02925395017874
TSTD1	1.03295108733213	1.05355386811851	1.06166782647865
ENPP2	1.06804877647703	1.17077066629867	1.07115541454432
LSAMP	1.0683460141335	1.1246530413562	NA
POSTN	1.05138402260473	NA	1.09946113976465
TRIL	1.14802502422041	1.22604833994582	NA
BCAN	1.05099089431432	1.10920355211712	1.05953318670135
DLL1	1.10217459884652	1.13625493290759	NA
PI3	1.03632251564538	1.13151560291383	NA
PSAT1	1.0800187690538	1.10522307565128	1.08153324875497
CPB1	1.04791532170479	1.09354689572931	1.08045184484843
ACP5	1.04667494378382	1.14836385672194	1.06901970641659
LGALS3	1.03030894229715	1.10112277394302	NA
USP15	1.0836157364857	1.08812873171521	NA
OLFM1	1.08891766565643	1.17334187636422	NA
CTSB	1.01854238179984	1.06983424678843	1.04354687095357
ITLN1	1.18578452246364	1.0578088494871	1.03660578833333
IVD	1.09317498307446	1.15357181309193	NA
ANG	1.02129526495445	1.06528207927028	1.02184629125766
VEGFA	1.01135189866581	1.13193424046245	1.03789285209947
ESD	1.04812831763643	1.06528010193912	NA
COL2A1	1.01469283250554	1.08142971593713	1.0322948380484
EPHA10	1.14314104953205	1.23027667328674	NA
CFB	1.0335239414104	1.05196546172939	NA
CD48	1.04283295723189	1.1010598562153	1.08754487747013
GOLM1	1.03863008171725	1.08125596995732	1.02224492483551
CA13	1.02934185754948	1.05821074704853	NA
APOL1	1.03237335015968	1.05796196886205	1.04477412101834
LILRA6	1.01607544672362	1.05323797943057	1.01955276451989
SMPD1	1.03005782643312	1.07229204661723	1.05782559119924
MMP1	1.03442778080743	1.13722560067747	1.0475028607154
PSAP	1.03613295271451	1.13739908007308	NA
SRI	1.09258300213605	1.1922066671761	NA
DLK1	1.01589403342217	1.07911700755599	1.11360600321224
SAA2	1.0318222783452	1.06561890453086	1.06948486021995
NCAM1	1.02934405527829	1.08523187061562	1.05521600248348
CD8A	1.03095239388505	1.1382793063945	1.1083840873464
THBS2	1.02810434239148	1.06835858130897	NA
MGAT4B	1.02994487369902	1.09033672082379	1.07732774296661
PLXNB2	1.03424985692313	1.06585811580609	1.02703883113178
SOD3	1.09425328618568	1.08931946271871	1.03531175450092
BPI	1.01813016992615	1.11027111703044	1.03767224581347
GPC5	1.01986077911838	1.05917340622562	1.02420212084472
FCRLB	1.02771111827944	1.10490270102296	1.08351576826802
LILRA2	1.02396526836156	1.06618841697295	1.02012439355673
CD300A	1.01803195013761	1.0449428210864	1.03768161169914
GALNT13	1.18028323587681	1.11255741447407	NA
HAPLN4	1.12262618439547	1.18906977350056	NA
ANTXR2	1.05458321193802	1.09957836813973	NA
DARS2	1.12285365662783	1.19746847413083	NA
ADGRF5	1.05177989535645	1.03360775077545	1.05864416914765
KLKB1	1.0252890689883	1.06211822615208	1.04107815109187
KNG1	1.02369455764278	1.1294149963259	1.03592247319316
IGSF3	1.11410481007778	1.07892090154964	NA
PDCD5	1.03471149349749	1.08398020488503	1.07708534017225
CST2	1.03359174448283	1.091739309841	1.05061247298977
CTRB1	1.02760719519703	1.11593146697343	NA
CD36	1.06109828308489	1.04887294729544	1.02908374660655
NCR1	1.03695967361187	NA	1.02938013771712
SEMA6A	1.07724130252674	1.13060937823192	NA
IL22RA2	1.10416707451675	1.09345640169097	NA
SCUBE3	1.05230242506225	NA	1.07583529109878
GLTPD2	1.0394840982313	1.067694291094	NA
NPTXR	1.02621065428654	1.06958409900494	1.04118074222421
MFAP2	1.02771921316681	1.10987387453217	1.02815110787932
HSPG2	1.04021309528201	1.10674871834325	NA
IL1R2	1.02397177659174	1.05677656197326	1.03479846575182
MPG	1.12710780403355	NA	1.07085678654712
CPM	1.1074922928303	1.21913470192116	NA
GSS	1.05943754373986	1.06557485454709	1.06962043473911
HTN3	1.18355516055941	1.18196074708211	NA
CCL15	1.02352794018132	1.04877892797756	1.01753758577558
EMILIN3	1.03806113448215	1.06139134029214	NA
COL11A2	1.04346731474984	1.11275618013453	1.05255001892675
EGF	1.09764019270701	1.11365398002437	NA
NTRK3	1.0651155655765	1.1115667222883	NA
GFRA2	1.03004211894373	1.0769802206215	1.02613559191196
NT5DC3	1.04646454584591	NA	1.08113480666277
FLRT3	1.03655031958838	1.04466422134987	1.02130577049098
PPID	1.04223189469036	1.05382255728041	1.03740390899186
RSPO1	1.05598446090139	1.21452899831704	1.06693338802014
ADGRE2	1.03066585673124	1.08813614190714	NA
REG3A	1.05987965369419	1.12588893772594	1.09498864003264
CBR1	1.17009956791166	1.07196183601489	NA
CCL21	1.0956896787596	1.20109636850042	NA
ITIH1	1.01968269584057	1.05386053737512	1.02390989076202
PCBD1	1.08328379587862	1.11014129659017	NA
GP1BA	1.07112379852621	1.10982337909297	1.05099933893995
PLD3	1.18130482335777	1.14180089618871	NA
LGR4	1.11258214510758	NA	1.06798743683292
FETUB	1.06129149394157	1.04117878197174	1.0238377872125
IDUA	1.0234237785532	1.05356316400048	1.04858188437759
CAPN2	1.05073622707299	1.06520047958017	NA
TCN1	1.0323132051477	1.0593561926969	NA
ZYX	1.13831913221455	1.3006352743959	NA
CHKB	1.1541403267757	1.09484149412255	1.04469914101337
TMEM190	NA	1.05182417416431	1.01943823124506
TNFRSF11B	1.06595379327366	1.12471260725324	1.1071407843479
KLK14	1.03430254220266	1.08589897803002	1.09369894614077
STARD5	1.03875562506061	1.0788495996707	1.04918775738287
MAPK9	1.06679790357621	1.18152385127635	NA
NRP1	1.03477861907732	1.15332571884176	1.06340064871038
RPE	1.13244114502393	1.1935827545201	NA
CAPG	1.03133885885746	1.09708603084028	1.12384778280834
GGH	1.02986963424179	1.09019452962702	1.02385581816409
PROK2	1.01874067181652	1.05912550361557	1.02774311052898
BTN3A3	1.03015680689087	1.05681150907639	1.02270902738887
RFK	1.13399641601183	1.16714621204478	NA
HYAL1	1.09689676804239	1.08321941527915	1.03966949900833
APOA1BP	1.0666893048526	1.04477443016009	1.08139096117526
PCYOX1	1.01732749357547	1.05266914491137	1.06151473055484
NOTUM	1.12885708934124	1.18384705935013	1.07229863149874
CNP	1.13509133733605	1.08643863611555	NA
CLSTN1	1.02155462049397	1.18496553401787	NA
PDLIM4	1.07304949272585	NA	1.05578815981932
GKN2	1.02476497879684	NA	1.10299990516127
SPINT1	1.05831182022588	1.04589810590611	1.07952545018142
CDNF	1.03311283701577	1.07500938883279	NA
FCRL3	1.017886169866	1.067004692122	1.02205896379081
MAPK3	1.04583759712681	1.08441179141409	NA
DYNLL2	1.19129543878838	1.10267820217157	NA
ADH1C	1.07729359158003	1.09195061089918	1.08740678198927
NT5C3L	1.01734627923172	NA	1.04908637811172
PSME2	1.12663477893479	1.16118803340637	NA
IGFLR1	1.02237898307394	1.09167882725825	1.0635532437843
PCOLCE2	1.03191900333491	1.07561621486405	1.02597103710493
SMOC2	1.03586710058898	1.0864920148267	NA
S100A12	1.05218479265926	NA	1.10034343523208
SIGLEC6	1.0381347223318	1.06288808980557	NA
PDCD1LG2	1.03849250442546	1.07768634733433	NA
PNP	1.07681587926826	1.05487965700677	NA
FN1	1.03689285042476	1.13598809666801	NA
CD274	1.04635233976022	1.1392477876844	1.04039587950682
MXRA7	1.03521807682053	1.14332722730967	1.08241727119626
TREM2	1.03600859030342	1.04483384555083	NA
CR2	1.05592382880952	NA	1.03983373310523
UCMA	1.03274886036605	1.13850795332117	1.04157267301274
PRTN3	1.02794411230371	1.09898406124381	1.01874646687462
CPQ	1.05130012751629	1.04047548267959	1.04136582657396
NAGK	1.05953193112077	1.10067243080134	1.06874453352923
UNC5D	1.09998019517073	NA	1.09682374744395
PRDX1	1.1089695235631	1.12641009111592	NA
F5	1.0277277850668	1.25345821050138	NA
NTRK2	1.16004591690292	1.12449418040321	NA
BDNF	1.09296834528848	1.12677717992343	NA
PGLS	1.13074949327679	1.07691738260751	NA
IL1RL1	1.01431146072788	1.08177634056985	1.02099964435291
GRAMD1C	1.029405497608	1.07270080047414	1.0219792502413
NIT2	1.11500397616454	1.14875186522451	NA
NCAM2	1.02353751173507	1.07331541213467	1.0509879725789
DTD2	1.08826118135125	1.05938112476983	NA
SFRP1	1.05314690305759	1.14228777641681	1.06947575895697
LUM	1.06727102287169	1.07455300181888	1.04716082948214
BPIFA2	1.12933348725885	1.08084156482433	NA
SERPINA4	1.02553429610539	1.05653619388035	1.03480643985615
CHL1	1.04079430489762	1.101724923176	1.04912275585449
CST3	1.04765263654499	1.08801407390265	NA
ALCAM	1.08826796635669	1.13116521608532	NA
LINGO1	1.1341019686125	1.11174523212861	NA
LGMN	1.08637508297154	1.22085940920334	NA
LMAN2L	1.0966944129488	NA	1.10562227714019
B3GALTL	1.04259919949524	1.08931283839639	1.07967746130917
CXCL6	1.01550447295578	1.07842079061376	1.03603819143311
GNMT	1.04648088759688	NA	1.05364149806082
GPC1	1.02609014976305	1.09100118929645	1.07746107598163
CCL16	1.03668004915142	NA	1.02163599922127
GSTO1	1.01278544887535	1.06052596095547	NA
FOLR2	1.13897352748211	1.15494582302235	NA
CCL8	1.01151465435444	1.05876501580811	1.01900580925817
FAS	1.0318818396314	1.05890233794488	1.07129408264667
SORD	1.04566192183961	1.08842668733832	NA
TSSC4	1.18977622840714	1.10248682194537	NA
AHSG	1.03028598575914	1.06510979930522	1.0302042786439
LANCL1	1.12730538048208	1.09431698893686	NA
LILRA4	1.03406019823268	1.16239798273992	1.03776964184231
DDOST	1.14319965273291	NA	1.04087660839911
ACVRL1	1.05442368110973	1.16720219687808	1.07088481606682
FJX1	1.04282443324707	1.0858635401499	1.07533788090684
UROD	1.04017861290878	1.04576063810696	NA
ALPPL2	1.05776429494964	1.16355107587077	1.05333768251555
SERPINA10	1.03652916281257	1.04649862598245	1.02227081393779
FAM3B	1.02152946309846	1.04500383687551	1.05364752681395
C1QC	1.02117736654829	1.06328923879572	1.01841809260778
NME2	1.07240471933883	1.0696314095335	NA
TWSG1	1.10321340397243	1.18998665505565	NA
SIGLEC12	1.02169100347002	1.0706201048442	1.01850511313765
SMOC1	1.05918261212388	NA	1.10952469151155
SPOCK3	1.02851126066586	1.07859626449582	1.05695403167263
ATF6B	1.05473445780977	NA	1.09611679857017
GAS6	1.0400683263334	1.08550869909296	1.06028832749118
ARFIP1	1.04600967739999	1.08743146985674	NA
KLK11	1.01355018261658	1.09062899446013	1.08480384823712
MAGI2	1.02299286026615	NA	1.04779957336668
MAX	1.05625904223677	1.15013458843213	NA
NCR3	1.09296729141918	1.13770503177591	1.03745169079349
TFF1	1.03039828366917	1.13588024219712	1.08026833742532
CLIC5	1.02934717933291	1.22205653482887	NA
ASPN	1.02595972525775	1.09828205530878	1.05531623739576
UNC5C	1.06267157955147	1.19644694269345	NA
FRZB	1.02832241218877	1.07805438625985	1.04735890844244
CSF1R	1.09215414100202	1.13336139134828	1.10357474277602
IL17B	1.1634351817053	NA	1.09551555004797
LECT2	1.02312376357957	1.05305440266134	1.03301352852622
FGFR1	1.17214207141873	1.17949783176185	NA
IL12RB1	1.13645432928223	NA	1.07396529250889
OGN	1.02566712575519	1.08538487603095	1.04703067533884
MDGA1	NA	1.03796044027348	1.01601945641723
DPEP1	1.02117234661184	1.08976804787259	1.02109712533569
SRGN	1.0575619686435	1.12968323320361	1.03863557191151
CST6	1.18865600517311	1.12468494195604	NA
TEC	1.09061739228004	1.15647023775179	NA
HAPLN1	1.09556100708901	NA	1.08654528408849
FUT8	1.01237198492739	1.04588871015231	1.02884828390633
NMRAL1	1.01860344177795	NA	1.06786076755427
GRN	1.05193058925626	1.15555659114425	1.05757483746557
C9	1.12664957643121	1.05944497223665	1.03152951290714
FAM19A5	1.21681394689184	1.21235517517746	NA
HAVCR1	1.02970851931449	1.12135823365968	1.06865358646439
CCL14	1.02955615422654	1.04742507185094	1.03376457995325
SHANK3	1.03114117417144	1.14583601511825	1.05674002551549
SERPING1	1.01678800159447	1.05310543697774	1.04042141148646
MPO	1.04117677452486	1.18919953600529	1.08992837954405
LILRB3	1.01128254420753	1.0930662969544	1.01994196911583
BPIFB1	1.03344765629639	1.13005955820832	1.04857730371329
SLITRK3	1.03099483541938	1.10141362200402	1.0807712593693
SPP1	1.16730400528282	1.18283002686197	NA
COL6A3	1.07248254605505	1.17741932283275	NA
ASGR1	1.10832978345048	1.10071947394013	NA
GFRAL	1.05353547693765	1.17703389601181	1.08377770453217
RNASE2	1.06916982973875	1.12135204627084	1.08672837407775
CD109	1.02565217950363	1.07479414535443	1.02693783912057
SFTPB	1.02489656813376	1.09363587365821	NA
CHST11	1.03588987464135	1.06612334209371	1.04103974254031
IL1R1	1.05813245787975	1.19228526571954	1.04994863934171
PCOLCE	1.06437662233212	1.08507242461753	NA
NPTX1	1.02838507474652	1.13337714976199	NA
C3	1.07899533995941	NA	1.06937970826644
CAMP	1.09311522878482	1.08561685200891	NA
GATM	1.06267256697438	1.21657652143727	NA
MYOC	1.03631053994955	1.06718090756675	1.04020521910946
HRASLS2	1.20339547308456	NA	1.08564381911925
ADH1B	1.17901894361415	1.15304509095686	1.04319471124207
DDX19B	1.18904822240702	1.19022333637414	NA
LIFR	1.11344375111714	1.17888310163642	NA
ARHGAP25	1.06739164297971	1.13105582572847	1.096854192889
CA6	1.03568351724091	1.05365851615948	1.02378378498631
ROR2	1.07188462911469	1.15146384196181	1.08847174660215
HSPB1	1.04958459775412	1.05685119375177	NA
PTN	1.04817103089435	1.11893884172848	1.10919467350885
MICB	1.01628494708711	1.06025734977108	1.02489161445893
SERPINF2	1.0692794103245	1.13549946404828	1.10773540728935
SERPINB1	1.12775944741872	1.10445270494999	NA
DARS	1.15986678721209	1.06134987013119	NA
SEMA3E	1.01297813543572	1.05163941845798	1.02164064834411
ECM1	1.01542267420532	1.07146068487525	1.02728960780607
GAA	1.03470258661015	1.10311956346027	1.01701047022174
DBI	1.14058066273432	1.06730909590507	1.10486823063365
HAVCR2	1.02026396196375	1.05498161580797	1.04051108140107
TCN2	1.01253282543933	1.03009880007302	1.01987848631527
SERPINH1	1.08082281286847	1.08369968039648	NA
LDHA	1.12342297320314	1.10434054988789	NA
HFE2	1.13842363723383	NA	1.07459367263063
CPA4	NA	1.03698135405671	1.01798912011553
CNN1	1.25808757047592	1.13452040382812	NA
EDAR	1.03855795002777	1.14556668008697	NA
GCLM	1.1173796707209	1.0739607692355	NA
SEPW1	1.08783926553691	1.18539360733189	1.09068241922418
IGF2R	1.02705923796799	1.04842265912419	1.02071786858178
RARRES2	1.04505453408633	1.06399024382726	1.05455379257424
RNASE1	1.0491845910427	1.12561431517307	1.08367639463486
MFGE8	1.04247052183362	1.09894463935666	NA
COLEC12	1.08996994361129	1.14516811756335	1.11819600973417
IGSF8	1.07900492397621	NA	1.09734989137699
DSG2	1.0479435730586	1.20170650315719	1.09570448130846
PF4	1.13875548150888	1.20494622151969	NA
S100A16	1.04846899874707	NA	1.07766619845906
ITIH3	1.02391759018077	1.07078675452097	NA
TFPI2	1.18478620495548	1.14867585207841	NA
CA11	1.07363228686859	1.08523234304716	NA
CD300C	1.037624531602	1.07035125242194	1.08022382427865
VIT	1.0279045152886	1.07766139941201	1.05758584165025
SAT2	1.05139897926143	1.22231229799099	1.10313783966491
AGER	1.03258468380792	NA	1.03547682520009
COCH	1.03468197577642	1.12747660942276	1.04954598104837
HK2	1.17097768521023	1.12119730836876	NA
TNFSF15	1.20490367684489	1.17245440142552	NA
TPST1	1.06544490255322	1.15601505560686	1.03561968316871
CD200	1.15474666193212	1.19299993848391	1.08587956006159
SPINK2	1.03824645858106	1.05145922937393	1.03417971506801
REG3G	1.02341900969693	1.04716598349992	1.02719143644576
S100A7	1.01192250526036	1.10499674324513	NA
LY9	1.02480611497079	1.06780671854716	1.02859517864983
SERPINF1	1.03651118465083	1.08234864286312	1.04082514049248
SIRPG	1.07006488000487	1.18333390395239	1.08379255405988
UPP1	1.12227816154819	1.1433062312346	1.08106195945681
RAB6B	1.04964024396942	1.13596911625459	NA
ECI2	1.02956720044577	1.10927860092818	1.08389121221617
KLK8	1.03514658119442	1.07155020169777	NA
GNPTG	1.03439098203302	1.09856206342005	NA
ACE	1.0324351909257	1.05142759789391	1.0291962843258
FER	1.13417995731281	1.23564418670262	NA
SVEP1	1.02477408646804	1.09483232268297	1.04691114524164
HSPC159	1.14353407493153	1.13723122778806	NA
SNX8	1.07466257993394	1.0932708936103	NA
PLA2G2A	1.02832679227946	1.06839432696936	NA
CECR1	1.01439994806451	1.03797296434783	1.02778533195052
MGP	1.0413305653693	1.06712048714104	1.06872429306769
CTSS	1.02447688343853	1.09195768527765	1.08591587346009
LYPD3	1.08625298790327	NA	1.09436606802471
SPATA20	1.03111615199338	1.14459406534734	1.04613666685478
CSF2RB	1.01745708859159	1.05658365454897	1.03009232074216
DPEP2	1.08577833604956	1.03623557936544	1.04137132896105
NID1	1.06419746091029	1.13283299823567	1.09264651805086
LZIC	1.20053376652554	1.2055393319341	NA
C4BPA	1.03367127026516	1.07435179269274	NA
STX7	1.08724824892476	NA	1.104683667209
FKBP1B	1.0468942970646	1.09856265404252	NA
ERAP1	1.01037859671582	1.03860355183307	1.01641110093526
B4GALT1	1.05778570380948	1.07433943772368	1.0569343625157
SEMA7A	1.12366730772438	1.14988435619138	NA
IGF1R	1.11028446853399	1.21796361295823	NA
CELA2A	1.10196734424217	1.18596248456349	1.09109704990154
FCRL6	1.08433521533921	1.19740976252243	1.06766646203021
CFD	1.07014530337832	1.1267806857639	1.0922760309386
PLXNA4	1.1281426525347	1.24281892428162	NA
SCO2	1.10918069595191	1.19108166634271	NA
RALB	1.06396672281291	NA	NA
APOE	1.03289775529085	1.10169465887063	NA
GLO1	1.10870996310315	NA	NA
PLEKHA1	1.03522528141717	NA	NA
CSRP1	1.11118021099956	NA	NA
NUDT5	1.13989443251112	NA	NA
TXNDC15	1.03137369587576	NA	NA
C1QTNF5	1.05164566617247	NA	NA
TIMP2	1.14551218847835	NA	NA
FLII	1.12863208334742	NA	NA
A4GNT	1.16714827524053	NA	NA
IGFBP1	1.13256339896333	1.1509576315232	NA
LAP3	1.23540056938565	1.17918285546159	NA
DNAJB6	1.19731884760655	NA	NA
PPA1	1.05717156266138	NA	NA
ANGPTL4	1.10072316469538	NA	NA
PNKP	1.09859621992808	NA	NA
RAB22A	1.15969367456088	NA	NA
ZG16B	1.05919329389769	NA	NA
NT5C2	1.09202262330524	NA	NA
SNX1	1.08233945012704	NA	NA
RAB1A	1.19429507600618	NA	NA
KIAA1161	1.08447881128793	NA	1.07032231330798
SUMO3	1.17821155001256	NA	NA
CRNN	1.08000448901316	NA	NA
NDST1	1.07397625910955	NA	NA
TALDO1	1.21215819078382	NA	NA
MGAT1	1.18150216900758	NA	NA
KLC1	1.11722473144261	NA	NA
MAPK8	1.19507683735009	NA	NA
ETFA	1.18210904258605	NA	NA
ACAN	1.07828818368106	NA	NA
TGM4	1.19862244333862	NA	NA
WWOX	1.14722449890298	NA	NA
GRAP2	1.15549523030491	NA	NA
CCM2	1.18134187263785	NA	NA
ZADH2	1.10686637462042	NA	NA
LRPAP1	1.06068281944453	NA	NA
NMT2	1.16581574231476	NA	NA
PVRL4	1.17388362103903	NA	NA
KRT20	1.17736429763379	NA	NA
NDE1	1.15245785730172	NA	NA
FAM171B	1.07288236619479	NA	NA
CXCL5	1.0694202191138	NA	NA
PTPN9	1.1590191441244	NA	NA
ACAP2	1.20197507963897	NA	NA
MRVI1	1.09503901175548	NA	NA
IGFBP2	1.20141990438099	NA	NA
RFESD	1.16435330138177	NA	NA
DGCR14	1.12248745748569	NA	NA
PFKM	1.06116500900675	NA	NA
SEMA3C	1.09337729982636	NA	NA
APOC3	1.0713976526509	NA	NA
APOA4	1.16358303019493	NA	NA
NPDC1	1.1844425567353	NA	NA
THYN1	1.19632404840993	NA	NA
NRK1	1.06589315719152	NA	NA
CCL28	1.18122562083444	NA	NA
UBE2F	1.14793528444028	NA	NA
NMB	1.07485359105163	NA	NA
HEXIM2	1.12007796958696	NA	NA
OMG	1.11186521939458	NA	NA
EFNB2	1.16447119872964	NA	NA
SF3B4	1.20278752019536	NA	NA
ITPKA	1.14340375162825	NA	NA
STAMBPL1	1.0817050036803	NA	NA
IGLON5	1.10761802758376	NA	NA
IL10RB	1.14223810080805	NA	NA
HDGFRP3	1.11384253910599	NA	NA
CSGALNACT2	1.09154999774462	NA	NA
PLCG1	1.14890665227995	NA	NA
CFHR3	1.09351765170774	NA	NA
ARG1	1.11264710816125	NA	NA
MDGA2	1.0184328143682	NA	NA
RBP1	1.13643795343054	NA	NA
PRSS27	1.05497679180467	NA	NA
FOXO3	1.20494389229905	NA	NA
CCNH	1.12838236719406	NA	NA
VASN	1.14662068343149	NA	NA
TYRO3	1.09749483073498	NA	NA
ANKRD27	1.19507259763049	NA	NA
BMP7	1.1883439241358	NA	NA
HHIP	1.06887769496835	NA	NA
MPPED2	1.08084392181364	NA	NA
GCKR	1.1208321275829	NA	NA
FGFR3	1.06572466693126	NA	NA
PCDH10	1.08649242454145	NA	NA
VTN	NA	NA	NA
PLCG2	1.076455578674	NA	NA
FSTL4	1.18538712287641	NA	NA
TTL	1.16963955340764	NA	NA
REN	1.17185108675643	NA	NA
CD68	1.18093905269849	NA	NA
AES	1.19137343320232	NA	NA
BCAT2	1.09152854607548	NA	NA
RCN1	1.08628695528929	NA	NA
METAP1	1.15599556294396	NA	NA
EPO	1.14629424445232	NA	NA
FAM49B	1.2048365806459	NA	NA
APLP2	1.07292317215165	NA	NA
JUND	1.17553615246631	NA	NA
F2	1.10281299492842	NA	NA
IGFBP5	1.1981707502776	NA	NA
KLK12	1.0723582521314	NA	NA
LTBP4	1.15545406163497	NA	NA
POR	1.0696957270302	NA	NA
CDHR5	1.18592778192067	NA	NA
FAM172A	1.17505300824876	NA	NA
MMP13	1.18787948151934	NA	NA
CRISPLD2	1.03824204057672	NA	NA
LCP1	1.09283579947247	NA	NA
CCDC80	1.15030436079667	NA	NA
FKBP2	1.20675419759923	NA	NA
MYOM2	1.14874088368357	NA	NA
GIF	1.05804932118417	NA	NA
MTRF1L	1.06247136388837	NA	NA
CHST4	1.13665424973843	NA	NA
B3GALT6	1.20120576359235	NA	NA
HMOX1	1.19724352446213	NA	NA
KCNAB2	1.1513330006491	NA	NA
CHST15	1.0880765098415	NA	NA
CREG1	1.06304051277128	NA	NA
EGLN1	1.0712438234491	NA	NA
LARGE	1.09217638499625	NA	NA
SERPINB5	1.07348717528151	NA	NA
ECH1	1.03884608706107	NA	NA
CD72	1.08574446115565	NA	NA
IL12B	1.03417734900988	NA	NA
SGK3	1.15627147337719	NA	NA
TES	1.15545161798262	NA	NA
AOC2	1.16157289901027	NA	NA
FGFBP1	1.16259024931879	NA	NA
SMAD1	1.20338093541792	NA	NA
UBXN2B	1.17059283966714	NA	NA
PTEN	1.19447960312071	NA	NA
FLT4	1.07721591208796	NA	NA
CXCL10	1.1443304480941	NA	NA
HSPA13	1.11062160564938	NA	NA
CPZ	1.1497647788424	NA	NA
TMEM106A	1.18429462718012	NA	NA
HOMER2	1.14690961619851	NA	NA
MUC16	1.06540146028035	NA	NA
CDH5	1.06974915135169	NA	NA
TIGIT	1.13968795398649	NA	NA
PKP2	1.0981352995578	NA	NA
PPIL1	1.01865784223802	NA	NA
PATE4	1.08970646757344	NA	NA
OVCA2	1.12997429072782	NA	NA
COL1A1	1.2202187913488	NA	NA
TFF3	1.08254750375923	NA	NA
HRSP12	1.03995913277295	NA	NA
IGFBP4	1.18018516338435	NA	NA
PRKCSH	1.1066916059569	NA	NA
CHGA	1.04180595841472	NA	NA
MYBPC1	1.12944128533396	NA	NA
NNMT	1.17647992156758	NA	NA
DCTPP1	1.19673088750943	NA	NA
RELT	1.18294721474535	NA	NA
CHRDL2	1.06669337417227	NA	NA
B4GALT7	1.15397890942108	NA	NA
BRSK2	1.06917724146836	NA	NA
BCAM	1.02701210326912	NA	NA
STAT6	1.13275500974913	NA	NA
FH	1.0731475719481	NA	NA
TMEM9	1.16055462613505	NA	NA
RAB31	1.08514673710664	NA	NA
RCL	1.10873645041303	NA	NA
INSL5	1.17453170102256	NA	NA
FGF23	1.20029368666862	NA	NA
STIM1	1.11126315880176	NA	NA
IFNGR1	1.16284412214768	NA	NA
ANXA5	1.07435937932821	NA	NA
SPINK1	1.08948886238598	NA	NA
ANGPT2	1.07929384565263	NA	NA
GZMM	1.17657553677976	NA	NA
PPA2	1.10657200349555	NA	NA
CALCB	1.04428633591643	NA	NA
PSG7	1.13774303043028	NA	NA
NUDT12	1.05924256075999	NA	NA
DHX58	1.11205042682939	NA	NA
VIM	1.13150427003231	NA	NA
DNAJC17	1.08215407441202	NA	NA
SARS2	1.09455754234604	NA	NA
C6	1.0581975715852	NA	NA
BPHL	1.09060841924624	NA	NA
UST	1.0715013731003	NA	NA
COL10A1	1.04434599847981	NA	NA
CD7	1.05517527740736	NA	NA
SEPSECS	1.17064317844721	NA	NA
TNFSF14	1.07296528676811	NA	NA
SULT1A3	1.07256070949974	NA	NA
TIRAP	1.07003019803921	NA	NA
RPS6KA1	1.10434461449968	NA	NA
GLB1	1.24311013524067	NA	NA
CLINT1	1.18573128825699	NA	NA
ANXA1	1.09232419379707	NA	NA
MTHFD2	1.20186868648836	NA	NA
MAPK13	1.09968495514463	NA	NA
VAV1	1.14846876863547	NA	NA
MASP1	1.13096253056521	NA	NA
DNAJB1	1.19370418341465	NA	NA
ADI1	1.13249730340354	NA	NA
GFER	1.18738526183311	NA	NA
SDF2L1	1.19700830663003	NA	NA
FSTL1	1.06769824630701	NA	NA
VTA1	1.20171417685087	NA	NA
NETO1	1.19305327954714	NA	NA
FKBP4	1.12686423989378	NA	NA
PTGES2	1.1313778883772	NA	NA
ALDH3B1	1.08656570605438	NA	NA
MCF2L	1.04720504807186	NA	NA
METTL24	1.11178339191841	NA	NA
IFIT3	1.12459298996711	NA	NA
GGPS1	1.11292257853363	NA	NA
WFDC2	1.17356497249421	NA	NA
ASL	1.09269825516985	NA	NA
HDHD3	1.05761136703379	NA	NA
DCI	1.06915167309004	NA	NA
MVD	1.16871294428894	NA	NA
PLOD2	1.23851691261234	NA	NA
PPP1R14A	1.05663901286022	NA	NA
FAM213A	1.10753913683933	NA	NA
CYB5A	1.12466255252816	NA	NA
PAICS	1.14361768302313	NA	NA
NHEJ1	1.10827986132889	NA	NA
LTF	1.04410767075265	NA	1.10206900212631
TRIM3	1.09190579049031	NA	NA
EGFLAM	1.03747849880727	NA	NA
CCS	1.08792682910397	NA	NA
MYZAP	1.14601211326402	NA	NA
RIPK2	1.17398582611768	NA	NA
CHI3L2	1.17284992434887	NA	NA
POLI	1.14277343510181	NA	NA
CD200R1	1.09018727756956	NA	NA
LCN1	1.15138590952074	NA	NA
RGMA	1.05616130653629	NA	NA
CINP	1.20335058994364	NA	NA
ABLIM3	1.08817602412805	NA	NA
KPNA6	1.16860015341322	NA	NA
CYTL1	1.02774886973587	NA	NA
CASS4	1.17595496495637	NA	NA
UAP1	1.22056576281886	NA	NA
PTPRS	1.09821014311246	NA	NA
GPCPD1	1.14488603231201	NA	NA
DDT	1.07851980995566	NA	NA
DLL4	1.18097134342643	NA	NA
CRYGD	1.09001139290926	NA	NA
CPLX1	1.1771746650273	NA	NA
HGD	1.09144358204524	NA	NA
PTPN7	1.19667561260639	NA	NA
ADAMTSL2	1.07780822103553	NA	NA
CDKN1B	1.13771320644463	NA	NA
MCEE	1.15897814171718	NA	NA
KLK3	1.19876634478785	NA	NA
SLITRK1	1.16854445419327	NA	NA
PLA2R1	1.01289993641036	NA	NA
TFPI	1.18516428771165	NA	NA
FTCD	1.02701635126312	NA	NA
CTSD	1.04772381688609	NA	NA
ACADSB	1.10097810966507	NA	NA
GLRX	1.13470664663545	NA	NA
MMP8	1.0422574695928	NA	NA
PKLR	1.21132795470503	NA	NA
SHH	1.11216995034121	NA	NA
EVA1C	1.14553583402105	NA	NA
CD4	1.20212289747759	NA	NA
ULK3	1.13086397078462	NA	NA
IL2RA	1.15756876706218	NA	NA
POLM	1.06208409397678	NA	NA
ECHS1	1.19610943727913	NA	NA
LRP12	1.20225710758433	NA	NA
LYPLAL1	1.09824742303938	NA	NA
COL3A1	1.16686529659154	NA	NA
SDSL	1.04633091777781	NA	NA
DCTD	1.12129902730086	NA	NA
IDI1	1.18576607851532	NA	NA
RGS18	1.18292641271786	NA	NA
CETN3	1.13808761641932	NA	NA
EPB41	1.16017952055435	NA	NA
RTN4IP1	1.15508347039264	NA	NA
CHGB	1.14572677449242	NA	NA
ENPP6	1.17820821228859	NA	NA
JAG1	1.15183748651947	NA	NA
FAIM3	1.08475142357793	NA	NA
PTHLH	1.09090831464196	NA	NA
CFL2	1.09163949348231	NA	NA
PSME1	1.19465164720821	NA	NA
DNAJB4	1.06642103419802	NA	NA
SYK	1.08199292656016	NA	NA
ENTHD2	1.15498287224599	NA	NA
KRT1	1.147596635679	NA	NA
KRT5	1.07513652984811	NA	NA
NTF3	1.10204897661858	NA	NA
THBS3	1.10065954662752	NA	NA
TPM4	1.14939092795896	NA	NA
WFDC5	1.19119226477263	NA	NA
LYVE1	1.04773047758549	NA	NA
TGM3	1.02959371411301	NA	NA
PCNP	1.12166096130112	NA	NA
WIF1	1.17214800154887	NA	NA
FBLN5	1.13381824822172	NA	NA
ELMO1	1.09480636618984	NA	NA
P4HB	1.08127870781156	NA	NA
CRADD	1.19348938585597	NA	NA
GLRX2	1.03621077007673	NA	NA
PPP1R1A	1.19734688592729	NA	NA
PGM2	1.21525135573429	NA	NA
DAPK2	1.0382252295077	NA	NA
GLRX3	1.12724806974758	NA	NA
IBSP	1.10500185276767	NA	NA
SMPDL3A	1.04337467702273	NA	NA
CD160	1.07552738596435	NA	NA
NUDT1	1.15185383033982	NA	NA
RRM1	1.18275791531972	NA	NA
TLL1	1.17705272161276	NA	NA
SORCS1	1.15718326253163	NA	NA
EFNA3	1.19396376613424	NA	NA
SNPH	1.17225915042893	NA	NA
PROS1	1.15422107651786	NA	NA
LRRTM4	1.20165455738667	NA	NA
PMM2	1.0885465884221	NA	NA
SBDS	1.0865935482057	NA	NA
AP2A2	1.16964576109458	NA	NA
PECR	1.10518049630971	NA	NA
MAPRE1	1.1606827216862	NA	NA
TNFRSF19	1.1372228011977	NA	NA
GALP	1.15999456186103	NA	NA
DNAJB14	1.18078029351165	NA	NA
FBP2	1.0783046388069	NA	NA
TNFSF13B	1.16481283226045	NA	NA
RSPO4	1.08731399209427	NA	NA
SH3BP2	1.03860682649112	NA	NA
IL22	1.17784602322219	NA	NA
C1orf198	1.10253924847497	NA	NA
MCEMP1	1.18468060779409	NA	NA
PLAT	1.04664139036804	NA	NA
NOG	1.03315209438107	NA	NA
CRYBB1	1.05845240954328	NA	NA
IL2RB	1.10245251156242	NA	NA
MANF	1.16995210080732	NA	NA
FGR	1.07338637245655	NA	NA
GSTT1	1.01590969441121	NA	NA
APCS	1.04007141159366	NA	NA
CCT5	1.17906127410173	NA	NA
TCL1A	1.05467899086875	NA	NA
MIA	NA	1.03894103141065	1.01866386787357
BCHE	NA	1.14074122299475	1.03945513098092
GSTM1	NA	1.06915847900998	1.02505590159773
GLCE	NA	1.04468339774265	1.03135307691307
MLN	1.02300460393113	1.08985632278007	1.05098956851614
CFHR1	NA	1.04451793565582	1.04321994462922
ART4	1.04119787766812	1.03896528750488	1.02637285800774
FABP2	NA	1.04840412756674	1.01987003934692
EGFR	NA	1.13946881949346	1.08609791013585
PRDX6	NA	1.10969752964775	1.09216290225727
IFNLR1	NA	1.11484228856092	1.09263219418136
NPTX2	NA	1.09480311980372	1.07229168426429
FAHD1	NA	1.1130227784575	1.0632335661922
GRHPR	NA	1.07501857091039	1.0859408475757
B3GAT3	NA	1.13354708262808	1.09282499708784
SNCA	NA	1.134550554292	1.10312856422594
CKMT1A	NA	1.096579509768	1.09936952511843
OSMR	NA	1.17920206064554	1.04356922542729
TAPBP	NA	1.03788141905449	1.04540830331086
NEU1	NA	1.07325371046724	1.10374352104028
POMGNT2	NA	1.05895564718166	1.05390226949357
PXDN	NA	1.13749888543547	1.06794436942712
FBP1	NA	1.09682572356009	1.07066127965394
CST7	NA	1.05942966458154	1.0762060906733
UGT1A1	NA	1.06330567177889	1.04559959522197
CLEC12A	NA	1.03860478537328	1.01968057591528
LEPR	NA	1.03738225076819	1.02043972802903
NUDT9	NA	1.04539353121258	1.04369815756694
GMPR	1.09263062606684	1.04964299172762	1.03262119115101
GSTM4	NA	1.0728779432616	1.02951609387567
FCGR3A	NA	1.19137667471294	1.0167876694783
ST3GAL6	1.01233461282334	1.04377344106479	1.0340900795678
DNAJC10	NA	1.1738302181899	1.07453019295115
IDI2	NA	1.17612693394588	1.08099649938532
MST1	NA	1.04219624216859	1.02706915648944
SERPINA3	NA	1.1134344718367	1.05297506942628
CD177	NA	1.06983820422463	1.02274620060772
ART3	1.04894102720327	1.07834026783934	1.05730308095315
AGRP	NA	1.08903431207486	1.02891690080703
MAN2B2	1.01293087471477	1.06572224374152	1.01616481080071
ASAH2	NA	1.04636549531217	1.02609561128879
AKR7A3	NA	1.05812649144379	1.09876378207834
SIGLEC14	NA	1.05621479524675	1.01649308724366
SPINK9	NA	1.1422725178747	1.04443965565268
BTNL8	1.06535124260731	1.09813835802291	1.05983990111398
AMY1A	NA	1.18436010784656	1.06405968768254
HRG	NA	1.04512250436914	1.01379883469022
H6PD	1.02155286834208	1.07506014972746	1.03107661715058
LRRC4C	NA	1.13835262362896	1.10124371040612
BMP1	NA	1.21050623034378	1.09393212616256
CD86	NA	1.05897898293918	1.04285722370656
CLPS	NA	1.12764077061226	1.03608850312645
ITIH5	NA	1.09253653628112	1.04765696679009
WARS	NA	1.07385705523195	1.05577857182654
GBP1	NA	1.15323163307977	1.07339340597972
PRG3	NA	1.07290319482901	1.06060099002497
ADPRHL2	NA	1.0360101672557	1.07730221382496
AZGP1	NA	1.09976860136583	1.06919368791488
A1BG	NA	1.05077160126053	1.02829547917328
PLOD3	NA	1.22701848499819	1.03333704865527
ZG16	NA	1.04046842500796	1.02717771801968
EPHA5	1.12065138263169	1.17898327716121	1.09199491202576
CHMP2B	NA	1.07464183263485	1.09087870944964
FCN3	1.03424788418012	1.07425184473356	1.02332151069779
POGLUT1	NA	1.07186139557705	1.07756677229681
SEMA5A	NA	1.08852253410424	1.06016272198867
LILRB5	NA	1.05140315638885	1.01659463749854
IL23R	NA	1.20096127636309	1.10331625511889
SIGLEC5	NA	1.05479546911065	1.01338327707486
CLEC3B	NA	1.1173897979689	1.08833656010194
GC	NA	1.05782821882711	1.0341290744531
MATN2	NA	1.11952437164253	1.06958925589143
NT5C	NA	1.09652245366872	1.10145670260712
CFI	1.05133240982204	1.05628932759895	1.03879266120957
SH3BGRL3	NA	1.04891532168178	1.07423872744571
RPN1	NA	1.08634703819103	1.07387670304211
C1QL1	NA	1.13884148072461	1.07149205167551
EPHB6	NA	1.13720686883955	NA
PPIH	NA	1.16144952639631	NA
PRKCB	NA	1.1059508248399	NA
AIDA	NA	1.16249415395672	NA
TYMP	NA	1.23840418149436	NA
PPIA	NA	1.17857683590063	NA
UBE2I	NA	1.16471960611518	NA
UBE2N	NA	1.17469289694885	NA
NAE1	NA	1.09342445086332	NA
AARS	NA	1.06074527468308	NA
MOBKL1A	NA	1.1820087658287	NA
CRIM1	NA	1.21422918961783	NA
SCGN	NA	1.18269126039024	NA
TNFRSF10D	NA	1.11857616776566	NA
CRK	NA	1.12696930953505	NA
IL18BP	NA	1.03913156619231	NA
AIP	NA	1.09374212763562	NA
ATOX1	NA	1.22848440259791	NA
HS3ST3B1	NA	1.17989544985469	NA
S100A9	NA	1.22674953962713	NA
DCN	NA	1.1433572488334	NA
EIF2B1	NA	1.1041246065034	NA
NOTCH3	NA	1.0914830427169	NA
DEF6	NA	1.11468200820857	NA
PPIE	1.034665843613	1.07205990709554	NA
NAP1L4	NA	1.08299561297691	NA
SIGLEC15	NA	1.10561830252233	NA
BOLA1	NA	1.07242570404783	NA
CRYZ	1.02571779934517	1.05714168730675	NA
CAB39	NA	1.18625897876338	NA
CD244	NA	1.11349965307127	NA
MDH2	NA	1.15565239401499	NA
LRTM1	NA	1.17096917439462	NA
TPI1	NA	1.06401471561531	NA
GPC6	NA	1.19157442235165	NA
TACO1	NA	1.11327888343834	NA
TBC1D5	NA	1.21412202542614	NA
DNAJB11	NA	1.0959751155652	NA
EFNA5	1.07889568428864	1.10434403328155	NA
NSFL1C	NA	1.21534959510485	NA
UXS1	NA	1.15851438115074	NA
YWHAH	NA	1.17171285667738	NA
CACYBP	NA	1.08034376441884	NA
ICAM5	NA	1.04499869513749	1.0127618264029
DUSP3	NA	1.15592300232146	NA
EPHA4	1.09566243782418	1.19318440834432	NA
CNTN5	NA	1.10957526595303	NA
ACYP2	1.04505307584012	1.10201695822514	NA
AS3MT	NA	1.19711810998398	NA
JTB	NA	1.1294606540869	NA
PKM2	NA	1.14217538207331	NA
PTPRJ	NA	1.04605094941211	NA
EIF4H	NA	1.24300568869861	NA
GNS	NA	1.07103782163298	NA
OSTM1	NA	1.14412273085936	NA
CTSE	NA	1.13501814342355	NA
UNC45A	NA	1.11730473065475	NA
CADM2	NA	1.22746785660543	NA
CLIC4	NA	1.09549218890328	NA
IGFBP6	NA	1.14612877697588	NA
CSK	NA	1.174542188272	NA
KIAA1279	NA	1.10086657553844	NA
DDC	NA	1.19563908667701	NA
HRAS	NA	1.21827494407752	NA
DSC2	NA	1.1067219651591	NA
PIP4K2A	NA	1.08968293764075	NA
TMEFF1	NA	1.10890205427587	NA
CCT8	NA	1.08090747253911	NA
MESDC2	NA	1.15696419112922	NA
PAFAH2	NA	1.18639932222328	NA
ALPP	NA	1.10665365008875	NA
PMVK	NA	1.10413773545038	NA
CD93	NA	1.08271657786383	NA
VPS24	NA	1.1415973191562	NA
HTRA2	NA	1.13624243005619	NA
IL17RB	NA	1.19464243310281	NA
CD97	NA	1.11872016606412	NA
DUSP28	NA	1.05292883723015	NA
SPINK5	NA	1.06072878281398	NA
VASP	NA	1.10053951632909	NA
NAPA	NA	1.14949352700218	NA
TARS	NA	1.06625993232232	NA
PAFAH1B3	NA	1.13814060723821	NA
HPCAL1	NA	1.15907010367967	NA
DUSP13	NA	1.12664527339052	NA
BAG1	NA	1.10787427154694	NA
ZFAND1	NA	1.06257398514302	NA
EVL	NA	1.22123752551952	NA
ACOT13	NA	1.06792676116925	NA
CLEC1B	NA	1.08929458558929	NA
GCDH	NA	1.12515969761783	NA
CAPN3	NA	1.17130909951106	NA
MOG	NA	1.25731743803868	NA
TAX1BP3	1.11162244118784	1.08744267266466	NA
PPBP	NA	1.08327304294672	NA
EIF5A	NA	1.08854596014157	NA
DTD1	NA	1.0600748942396	NA
SLPI	NA	1.16838402696805	NA
FYN	NA	1.14500464365976	NA
ADH1A	NA	1.12956792433463	NA
OMD	NA	1.27125275706968	NA
IL11RA	NA	1.09461517995959	NA
IST1	NA	1.23706878851469	NA
MTHFD1	NA	1.13223012064694	NA
SLITRK5	NA	1.14717162360657	NA
CLEC4G	NA	1.21369186034469	NA
PYY	NA	1.21905090988925	NA
IRAK4	NA	1.23349262595944	NA
PRPSAP2	NA	1.23107953873934	NA
CYB5D2	NA	1.17997539565842	NA
PRKCA	NA	1.09235582628601	NA
ADH4	NA	1.10198516360203	NA
ADH7	1.18185481941335	1.13388262707849	NA
TXNDC12	NA	1.18664247253823	NA
TGM2	1.05723789424761	1.13988505785823	NA
SUMO2	NA	1.20100781733744	NA
APOL3	1.0250150808292	1.07358169014024	NA
PPME1	NA	1.19923115590604	NA
AGFG1	NA	1.07532079368475	NA
SEMA6B	NA	1.14211707358631	NA
PAK4	NA	1.10336188866982	NA
GGA1	NA	1.14630586609732	NA
STAMBP	NA	1.1391061105198	NA
LY86	NA	1.17700983939769	NA
PPP2R5A	NA	1.06984594211402	NA
LRRTM2	NA	1.17340970581214	NA
SHMT2	NA	1.0746675757389	NA
DNAJC30	NA	1.12687543695953	NA
GNGT2	NA	1.14020915959167	NA
VCAM1	NA	1.08131587654842	NA
ACPL2	NA	1.15999848187741	NA
SUGT1	NA	1.09340134718908	NA
NT5M	NA	1.13541964838963	NA
PDIA6	NA	1.10871093196564	NA
HS6ST3	1.10572746439466	1.20889654268556	NA
PEBP1	NA	1.09904821281113	NA
RANBP3	NA	1.09419800681214	NA
TCEA1	NA	1.13034697735618	NA
RAC1	NA	1.25087547666859	NA
ARHGDIB	NA	1.20590324971577	NA
NEO1	1.05800880463041	1.18235370943472	NA
LRP8	1.09395563716749	1.10430316845437	NA
GMFG	NA	1.04842228352836	NA
BMP10	NA	1.07655478692105	NA
BLVRA	NA	1.13638139576482	NA
GABARAPL2	NA	1.20064615627354	NA
CCL27	NA	1.22388613752619	NA
ENTPD1	NA	1.16875323231727	NA
RHOC	NA	1.13297257970253	NA
NCK2	NA	1.12741470708757	NA
CASP3	NA	1.07671451802183	NA
NUDC	NA	1.12002850830927	NA
QDPR	NA	1.05082945244387	NA
GNPNAT1	NA	1.12701940732183	NA
PMEL	NA	1.12877461825434	NA
APRT	NA	1.05991104860339	NA
INPP5B	NA	1.09810741515453	NA
PRCP	NA	1.09009973466872	NA
AASDHPPT	NA	1.25670223421632	NA
GDI2	NA	1.07584620048031	NA
SPARC	NA	1.17988540915042	NA
CLU	NA	1.06472115752224	NA
PPM1A	NA	1.19153214468536	NA
PGD	NA	1.09707433953044	NA
HSPB6	NA	1.2168573753382	NA
PNLIPRP2	NA	1.04183186285953	NA
GPD1	NA	1.05248612949395	NA
RPIA	1.07625955684988	1.14695517658219	NA
ABHD10	NA	1.2136439288607	NA
PDGFA	NA	1.07862339805832	NA
YWHAG	NA	1.17656185387626	NA
RDX	NA	1.1851310781107	NA
LANCL2	NA	1.22551386343014	NA
GP5	NA	1.09389829945646	NA
OLA1	NA	1.1000248251034	NA
DOK2	NA	1.1591023681878	NA
ERN1	NA	1.14680732955696	NA
CARS	NA	1.09070787919699	NA
CAPZA1	NA	1.24941355058259	NA
NME4	NA	1.1318816982059	NA
GUSB	NA	1.14478848397053	NA
PSMB1	1.03165329794338	1.08194724632377	NA
STC1	NA	1.20142332446485	NA
TGFB3	NA	1.21068763057926	NA
ACY1	NA	1.07309281256701	NA
DAPP1	NA	1.08577310478343	NA
CASC4	NA	1.21236570375011	NA
SERPIND1	NA	1.09791309259539	NA
MINPP1	NA	1.14724690357946	NA
TMEM106B	NA	NA	1.06648234264358
ACAA1	NA	NA	1.10506847585487
GSTM3	NA	NA	1.06063216394559
APOA1	NA	NA	1.02771377760297
ERO1LB	1.06001418265932	NA	1.10722493559437
ANXA7	NA	NA	1.03360006018899
CALCOCO2	NA	NA	1.07824421980458
ATG3	NA	NA	1.09444380938856
CCBL2	1.0344198844795	NA	1.10400431332988
FAM20A	NA	NA	1.10665656964599
ALDOB	NA	NA	1.08553634853235
NEGR1	NA	NA	1.10622438679621
KITLG	NA	NA	1.06161946764516
VARS	NA	NA	1.10183400362132
GNRH2	NA	NA	1.04205792921254
PACAP	NA	NA	1.03298702840944
TFRC	NA	NA	1.02578116169426
PSG9	NA	NA	1.03908498391094
LMAN2	NA	NA	1.03916757130038
ADM2	NA	NA	1.09956841009873
SEMA4D	1.01549404489333	NA	1.08890066034884
FSTL3	NA	NA	1.1068897179133
GZMA	1.13795584499702	NA	1.02478216257982
RBM17	NA	NA	1.09545054685784
LRRTM1	NA	NA	1.07506508826312
SH3GLB2	1.02879477141018	NA	1.09860604715953
TPSB2	NA	NA	1.02172260443465
CST1	1.03836996620646	NA	1.0678608415641
CXCL8	NA	NA	1.10955455256207
FKBP7	NA	1.05023741967655	1.0421091628353
ARSA	NA	NA	1.02686684174643
AKR1C3	NA	NA	1.05476378902694
LGALS9	NA	NA	1.09741189696893
DMKN	NA	NA	1.08669838033208
ADAM22	1.03559531697128	NA	1.06453607351577
SCIN	NA	NA	1.09950639747885
