# Supplementary material for: Unravelling the molecular mechanisms causal to type 2 diabetes across global populations and disease-relevant tissues
Source: Nat Metab. 2026 Jan 27;8(2):506–20. doi: 10.1038/s42255-025-01444-1 (PMC12945685; doi:10.1038/s42255-025-01444-1)
Supplement: Supplementary file 11 — Statistical source data: results from MR analyses for PTGES2 and TOLLIP-AS1. [file 42255_2025_1444_MOESM11_ESM.xlsx]

## Sheet: Feuil1
		Meta-analysis							eQTLGen EUR								GENOA AFR									GALAII PR									Replication EUR GENOA				Replication AFR SAGE				Replication AMR GALAII MX
mol.trait	hgnc_symbol	nstudies	beta	se	p-value	q-value	I2	method	nsnp	IVs	beta	se	p-value	q-value	PASS_MR_sensitivity	PWCoCo_H4	method	nsnp	IVs	beta	se	p-value	q-value	PASS_MR_sensitivity	PWCoCo_H4	method	nsnp	IVs	beta	se	p-value	q-value	PASS_MR_sensitivity	PWCoCo_H4	beta	se	p-value	q-value	beta	se	p-value	q-value	beta	se	p-value	q-value
ENSG00000148334	PTGES2	3	-0.0820591302505746	0.0378815424902464	0.0302956391545304	0.317989628523649	58.4356450399665	Inverse variance weighted	2	rs2253928,rs10819363	-0.0280714027854066	0.0327025163500553	0.390679008094537	0.72955067770955	TRUE	NA	Wald ratio	1	rs9695803	-0.110486246782197	0.0260991134131174	2.30252836196383e-05	0.0243081208498753	TRUE	0.965245	Wald ratio	1	rs62585395	-0.195396080774479	0.122728116850086	0.111361054712299	0.784194710236084	TRUE	NA	NA	NA	NA	NA	-0.115816	0.0449163	0.0099233	0.0165388	NA	NA	NA	NA
ENSG00000255153	TOLLIP-AS1	2	-0.0669691297523091	0.0658143782920999	0.30889396054829	0.82564779218012	95.8122796504508	Inverse variance weighted	4	rs79890848,rs78885558,rs117860708,rs113753671	-0.00317899637262443	0.0096088795470237	0.740765764558696	0.923891358222903	FALSE	NA		NA	NA	NA	NA	NA	NA	NA	NA	Inverse variance weighted	3	rs7396152,rs34156488,rs5743891	-0.13487198808612	0.0251783164539021	8.47687034972481e-08	0.000224834857909201	TRUE	0.964235	NA	NA	NA	NA	NA	NA	NA	NA	-0.179663	0.0676826	0.00794285	0.00970793
