# Supplementary material for: Unravelling the molecular mechanisms causal to type 2 diabetes across global populations and disease-relevant tissues
Source: Nat Metab. 2026 Jan 27;8(2):506–20. doi: 10.1038/s42255-025-01444-1 (PMC12945685; doi:10.1038/s42255-025-01444-1)
Supplement: Supplementary file 12 — Statistical source data: results from MR analyses for genes and proteins significant in the meta-analysis. [file 42255_2025_1444_MOESM12_ESM.xlsx]

## Sheet: ExtFig4_eQTL
		Meta-analysis							eQTLGen EUR							GENOA AFR								GALAII PR
mol.trait	hgnc_symbol	nstudies	beta	se	p-value	q-value	I2	method	nsnp	IVs	beta	se	p-value	q-value	PWCoCo_H4	method	nsnp	IVs	beta	se	p-value	q-value	PWCoCo_H4	method	nsnp	IVs	beta	se	p-value	q-value	PWCoCo_H4
ENSG00000131966	ACTR10	2	-0.0315584	0.00901498	0.000464108	0.021254	0	Inverse variance weighted	3	rs10141231,rs10220388,rs17832891	-0.0320841	0.00910401	0.000424805	0.00693806	0.970123		NA	NA	NA	NA		NA		Inverse variance weighted	2	rs117034962,rs117334169	-0.00507242	0.0646168	0.93743	0.997116
ENSG00000197381	ADARB1	2	0.0860717	0.0170983	4.80516e-07	9.01032e-05	0	Inverse variance weighted	3	rs915814,rs427943,rs67202942	0.0843059	0.0173405	1.1633e-06	4.93115e-05	0.999998		NA	NA	NA	NA		NA		Inverse variance weighted	2	rs62216572,rs117741617	0.147959	0.102658	0.149504	0.827531
ENSG00000128271	ADORA2A	2	-0.140171	0.0260461	7.38071e-08	1.96951e-05	0	Wald ratio	1	rs4822502	-0.14026	0.0264777	1.17529e-07	6.70521e-06	0.999519		NA	NA	NA	NA		NA		Wald ratio	1	rs9624466	-0.137502	0.144849	0.342481	0.93343
ENSG00000029534	ANK1	2	0.332323	0.020009	6.0315e-62	8.36932e-58	0	Inverse variance weighted	2	rs4736819,rs11989912	0.33172	0.0202868	4.24192e-60	3.53331e-56	0.999887		NA	NA	NA	NA		NA		Inverse variance weighted	3	rs6995005,rs59682898,rs6989203	0.353924	0.121338	0.00353593	0.322459	0.990859
ENSG00000156381	ANKRD9	2	-0.0598169	0.0118197	4.17592e-07	8.0971e-05	0	Inverse variance weighted	3	rs1190596,rs4906203,rs56002716	-0.0601708	0.0118328	3.67441e-07	1.76913e-05	0.870852		NA	NA	NA	NA		NA		Inverse variance weighted	2	rs4906199,rs11625430	0.100576	0.251891	0.689684	0.981112
ENSG00000133794	ARNTL	2	-0.0421758	0.00978627	1.6348e-05	0.00165581	0	Inverse variance weighted	4	rs56368530,rs7478844,rs1351522,rs966100	-0.0422226	0.00980036	1.64538e-05	0.000463014	0.967828		NA	NA	NA	NA		NA		Wald ratio	1	rs34541162,rs72867447	-0.0259534	0.182539	0.886938	0.995669
ENSG00000123810	B9D2	2	-0.121169	0.0267642	5.97473e-06	0.000733676	0	Wald ratio	1	rs4803457	-0.124004	0.0275564	6.79535e-06	0.000222842	0.998469		NA	NA	NA	NA		NA		Inverse variance weighted	2	rs11555272,rs1800468	-0.0739818	0.112427	0.510509	0.967011
ENSG00000006453	BAIAP2L1	3	0.0982334	0.0189195	2.07857e-07	4.65197e-05	0.322647	Wald ratio	1	rs2906184	0.109829	0.0255303	1.6935e-05	0.000473356	0.925361	Wald ratio	1	rs6465680	0.0432331	0.0444802	0.331069	0.860244		Wald ratio	1	rs11772157,rs4506131	0.1114	0.0361222	0.00204259	0.244404	0.383741
ENSG00000205771	CATSPER2P1	2	-0.124767	0.0342544	0.00027016	0.014093	26.8285	Wald ratio	1	rs1060939	-0.10769	0.0218578	8.35747e-07	3.65426e-05	0.951351		NA	NA	NA	NA		NA		Wald ratio	1	rs2927070	-0.193477	0.0700521	0.00574652	0.384049	0.0747524
ENSG00000128596	CCDC136	2	-0.0599567	0.017036	0.00043249	0.0203431	0	Inverse variance weighted	4	rs2270593,rs117927520,rs73459286,rs17339221	-0.0587081	0.0180486	0.0011428	0.0155032	0.935288		NA	NA	NA	NA		NA		Wald ratio	1	rs9690481	-0.0701562	0.0515854	0.17383	0.852823
ENSG00000111642	CHD4	2	-0.204417	0.0297748	6.62951e-12	6.13274e-09	0	Inverse variance weighted	3	rs7969177,rs10774442,rs11064391	-0.206075	0.0301026	7.60816e-12	1.30664e-09	0.942019		NA	NA	NA	NA		NA		Wald ratio	1	rs56848735	-0.129529	0.202312	0.522014	0.967011
ENSG00000115561	CHMP3	3	-0.0735754	0.0176808	3.16412e-05	0.00267716	0	Inverse variance weighted	2	rs11691069,rs7596717	-0.077679	0.0202225	0.000122428	0.00250556	0.911815	Wald ratio	1	rs11127034	-0.0550021	0.0375914	0.143424	0.720044		Inverse variance weighted	2	rs10432704,rs13402783	-0.14128	0.147564	0.338357	0.930501
ENSG00000110172	CHORDC1	2	-0.195739	0.0442388	9.66177e-06	0.00108118	0	Wald ratio	1	rs10830452	-0.20371	0.0453982	7.21723e-06	0.000235133	0.911931		NA	NA	NA	NA		NA		Inverse variance weighted	2	rs148606737,rs12295671	-0.0456402	0.19701	0.816799	0.992171
ENSG00000168763	CNNM3	2	0.215166	0.0630694	0.000645901	0.0266162	0	Inverse variance weighted	2	rs138803287,rs878064	0.227722	0.0706124	0.00125989	0.0167106	0.938197		NA	NA	NA	NA		NA		Wald ratio	1	rs7580104	0.165632	0.140246	0.237599	0.891797
ENSG00000226950	DANCR	2	0.0311002	0.00861509	0.000306239	0.0156227	0	Inverse variance weighted	3	rs346927,rs28506870,rs6840442	0.0326227	0.00879585	0.000208179	0.00385357	0.865182		NA	NA	NA	NA		NA		Inverse variance weighted	4	rs73248687,rs12186300,rs3912335,rs55849518	-0.00480582	0.042714	0.910418	0.995669
ENSG00000143369	ECM1	2	0.0784192	0.0213745	0.000243673	0.0130257	1.09485	Inverse variance weighted	2	rs34447451,rs34542152	0.0948203	0.0267422	0.000391539	0.00650326	0.995284		NA	NA	NA	NA		NA		Inverse variance weighted	2	rs77444832,rs73011385	0.0505632	0.0349586	0.148072	0.826235
ENSG00000236493	EIF2S2P3	2	-0.187258	0.0235689	1.93995e-15	5.38375e-12	0	Inverse variance weighted	2	rs12415807,rs2185756	-0.19728	0.0418741	2.46186e-06	9.11382e-05	0.998458		NA	NA	NA	NA		NA		Inverse variance weighted	2	rs73323618,rs2185756	-0.182611	0.0285145	1.51231e-10	6.01673e-07	0.998413
ENSG00000086619	ERO1LB	3	0.0944862	0.0168305	1.97728e-08	6.23562e-06	0	Inverse variance weighted	2	rs1726627,rs68188176	0.0925228	0.0180964	3.17475e-07	1.56938e-05	0.999966	Wald ratio	1	rs12030605	0.11403	0.0512364	0.0260434	0.457331	0.0120261	Inverse variance weighted	2	rs114243843,rs2463185	0.0793424	0.102223	0.437647	0.957086
ENSG00000070610	GBA2	3	-0.0532986	0.0145395	0.000246583	0.0130766	29.8287	Inverse variance weighted	5	rs116977990,rs72725035,rs117114999,rs2756892,rs112238132	-0.0636344	0.012654	4.93559e-07	2.26507e-05	0.99682	Wald ratio	1	rs10758321	-0.0674577	0.0280167	0.0160504	0.394482	0.0745233	Inverse variance weighted	2	rs137922174,rs1570247	-0.0123607	0.0275994	0.654252	0.978556
ENSG00000204287	HLA-DRA	2	0.234327	0.0326011	6.58862e-13	7.61865e-10	0	Wald ratio	1	rs9273500	0.244501	0.0347925	2.10422e-12	3.93867e-10	0.976029		NA	NA	NA	NA		NA		Inverse variance weighted	2	rs116673414,rs113718114	0.161114	0.0933362	0.0843165	0.743066
ENSG00000137309	HMGA1	2	0.541839	0.0898539	1.63738e-09	8.41493e-07	0	Wald ratio	1	rs115447786	0.546329	0.0907524	1.74417e-09	1.76098e-07	0.932384		NA	NA	NA	NA		NA		Inverse variance weighted	2	rs7768978,rs1150782	0.31841	0.640161	0.618914	0.974609
ENSG00000167244	IGF2	2	-0.0772495	0.0366371	0.0349874	0.342132	0	Inverse variance weighted	2	rs7933888,rs689	0.0116507	0.460166	0.979801	0.994666			NA	NA	NA	NA		NA		Wald ratio	1	rs11042596	-0.0778167	0.0367538	0.0342394	0.606078	0.967952
ENSG00000167930	ITFG3	2	0.15394	0.0187712	2.38628e-16	8.27799e-13	0	Inverse variance weighted	2	rs56007737,rs113345834	0.153523	0.0188504	3.81414e-16	1.17666e-13	0.968434		NA	NA	NA	NA		NA		Inverse variance weighted	3	rs7193384,rs74003728,rs117064493	0.203259	0.205024	0.321494	0.923798
ENSG00000171988	JMJD1C	2	0.403382	0.10863	0.000204532	0.0112622	10.3257	Wald ratio	1	rs9919429	0.436387	0.0708172	7.17583e-10	7.7124e-08	0.994159		NA	NA	NA	NA		NA		Wald ratio	1	rs17797274	0.0458386	0.362992	0.89951	0.995669
ENSG00000115548	KDM3A	2	0.196783	0.0389132	4.25979e-07	8.0971e-05	0	Wald ratio	1	rs4832298	0.198749	0.0393657	4.44639e-07	2.07486e-05	0.976693		NA	NA	NA	NA		NA		Wald ratio	1	rs10865481	0.112734	0.257374	0.661374	0.978864
ENSG00000176542	KIAA2018	2	0.0348917	0.00728977	1.698e-06	0.000267743	0	Wald ratio	1	rs13078317	0.0346556	0.00729592	2.03417e-06	7.82614e-05	0.97449		NA	NA	NA	NA		NA		Wald ratio	1	rs112505878	0.17462	0.177489	0.325195	0.925291
ENSG00000146021	KLHL3	2	-0.0764767	0.0158987	1.5074e-06	0.000243218	0	Inverse variance weighted	3	rs1229741,rs17797119,rs76624248	-0.0770696	0.0160762	1.63473e-06	6.49951e-05	0.861628		NA	NA	NA	NA		NA		Inverse variance weighted	2	rs60701788,rs116183273	-0.050073	0.107285	0.640695	0.976864
ENSG00000169223	LMAN2	2	0.121901	0.0332102	0.000241991	0.013015	0	Wald ratio	1	rs4976645	0.120172	0.033381	0.000318217	0.00551632	0.956431		NA	NA	NA	NA		NA		Inverse variance weighted	2	rs34316179,rs10475632	0.289503	0.32864	0.378365	0.944584
ENSG00000184574	LPAR5	3	-0.0922774	0.0155939	3.26777e-09	1.41698e-06	0.161652	Inverse variance weighted	3	rs2364493,rs59321364,rs4764613	-0.0913574	0.0172684	1.22024e-07	6.93788e-06	0.975294	Wald ratio	1	rs10849492	-0.0454773	0.0444667	0.306437	0.844001		Inverse variance weighted	3	rs57049008,rs111988423,rs73047887	-0.187408	0.0596699	0.00168512	0.234938	0.316983
ENSG00000166986	MARS	2	0.0837995	0.0217163	0.000113932	0.00705768	0	Inverse variance weighted	2	rs3782125,rs11172302	0.0896875	0.0226922	7.73848e-05	0.00170749	0.997915		NA	NA	NA	NA		NA		Inverse variance weighted	2	rs512490,rs139294025	0.0197234	0.0748585	0.792184	0.991005
ENSG00000140259	MFAP1	2	-0.208958	0.0403365	2.21448e-07	4.87748e-05	0	Wald ratio	1	rs28476182	-0.208506	0.0418242	6.18676e-07	2.7931e-05	0.804734		NA	NA	NA	NA		NA		Wald ratio	1	rs16977724	-0.214971	0.152591	0.158893	0.83903
ENSG00000173542	MOB1B	2	0.282765	0.0614046	4.12568e-06	0.000550461	0	Wald ratio	1	rs12649012	0.280546	0.0626398	7.50908e-06	0.000242485	0.925406		NA	NA	NA	NA		NA		Inverse variance weighted	2	rs9998140,rs10446507	0.337364	0.310738	0.277618	0.910607
ENSG00000173171	MTX1	2	0.0695839	0.0119595	5.94529e-09	2.17097e-06	0	Inverse variance weighted	2	rs143522632,rs370545	0.0694045	0.0119782	6.86405e-09	5.86401e-07	0.994638		NA	NA	NA	NA		NA		Inverse variance weighted	3	rs150219549,rs114056923,rs116147918	0.126902	0.214057	0.553285	0.970888
ENSG00000132781	MUTYH	3	0.0375907	0.0117329	0.00135588	0.0460005	0	Inverse variance weighted	3	rs66988384,rs767975,rs12739418	0.0363249	0.014288	0.0110116	0.0865701	0.960655	Wald ratio	1	rs7417107	0.0562922	0.0275275	0.0408604	0.511042	0.0358074	Inverse variance weighted	2	rs10890324,rs3219476	0.0199271	0.0309168	0.519226	0.967011
ENSG00000128833	MYO5C	3	-0.0889297	0.0142628	4.5148e-10	2.7238e-07	0	Inverse variance weighted	4	rs2231289,rs2007854,rs7165320,rs8029191	-0.0932202	0.0152723	1.03521e-09	1.08462e-07	0.99138	Inverse variance weighted	2	rs116172215,rs11854886	-0.0521719	0.0468402	0.265353	0.829415		Wald ratio	1	rs4774616	-0.079422	0.0761127	0.296727	0.918437
ENSG00000140398	NEIL1	3	-0.160534	0.0392099	4.23565e-05	0.00333942	0.0108386	Wald ratio	1	rs11853141	-0.171623	0.0708876	0.0154756	0.109287	0.929293	Wald ratio	1	rs7165469	-0.180945	0.0488345	0.000211171	0.0917974	0.973318	Wald ratio	1	rs73438515	0.173007	0.176042	0.325726	0.925291
ENSG00000141101	NOB1	2	-0.156146	0.0474689	0.00100391	0.0370487	0	Wald ratio	1	rs1469908	-0.169444	0.0497574	0.000660659	0.00989741	0.952726		NA	NA	NA	NA		NA		Wald ratio	1	rs12596945	-0.0214702	0.158343	0.892143	0.995669
ENSG00000157045	NTAN1	2	0.0691335	0.0137438	4.90059e-07	9.06675e-05	0	Inverse variance weighted	2	rs12928424,rs62039105	0.0707564	0.0138535	3.26503e-07	1.59977e-05	0.994835		NA	NA	NA	NA		NA		Wald ratio	1	rs7404621	-0.0321053	0.10942	0.769206	0.988851
ENSG00000030066	NUP160	2	-0.142182	0.030288	2.67461e-06	0.000390662	0	Inverse variance weighted	2	rs2903517,rs6485784	-0.143096	0.0306504	3.03172e-06	0.000108848	0.930596		NA	NA	NA	NA		NA		Wald ratio	1	rs7121264	-0.104222	0.197556	0.597805	0.973247
ENSG00000140961	OSGIN1	2	0.0574736	0.0162836	0.000416265	0.0198491	0	Inverse variance weighted	4	rs72797281,rs75788592,rs2665304,rs12922815,rs11864916	0.0620873	0.0180291	0.000573744	0.00878493	0.801358		NA	NA	NA	NA		NA		Inverse variance weighted	3	rs12923097,rs2550438,rs247814	0.0370485	0.0379344	0.328744	0.926366
ENSG00000127838	PNKD	3	-0.0364415	0.00959639	0.000146213	0.00856254	0.201156	Inverse variance weighted	5	rs10172987,rs111885709,rs6737563,rs57678725,rs6728701	-0.0397895	0.0107965	0.000228341	0.00417658	0.8558	Wald ratio	1	rs2695343	0.0265382	0.045298	0.557971	0.932039		Inverse variance weighted	4	rs7567441,rs10427268,rs168612,rs1473901	-0.0376239	0.0231095	0.10351	0.774342
ENSG00000141744	PNMT	2	0.205889	0.0540142	0.000137982	0.00825276	0	Wald ratio	1	rs876493	0.224864	0.0581281	0.000109542	0.00229832	0.999999		NA	NA	NA	NA		NA		Inverse variance weighted	2	rs9912903,rs876493	0.085891	0.146179	0.556819	0.971753
ENSG00000196504	PRPF40A	2	-0.182745	0.0453592	5.6051e-05	0.00416629	0	Wald ratio	1	rs7596408	-0.189024	0.0458239	3.70735e-05	0.00091362	0.996361		NA	NA	NA	NA		NA		Wald ratio	1	rs11901227	0.122084	0.319296	0.7022	0.983692
ENSG00000161847	RAVER1	2	0.393767	0.0831065	2.15732e-06	0.000321881	0	Wald ratio	1	rs73019227	0.377491	0.0871133	1.46868e-05	0.000423301	0.836849		NA	NA	NA	NA		NA		Wald ratio	1	rs12977159	0.55859	0.277216	0.0439046	0.637715	0.00389352
ENSG00000104918	RETN	2	-0.0398884	0.0190698	0.0364646	0.350161	0	Inverse variance weighted	4	rs34124816,rs35547567,rs1423096,rs4804793	-0.0162411	0.0350048	0.642672	0.883098			NA	NA	NA	NA		NA		Inverse variance weighted	4	rs11669384,rs6422427,rs7249830,rs3219175	-0.0498683	0.0227405	0.0283124	0.590059	0.830987
ENSG00000026297	RNASET2	2	-0.0287413	0.00568263	4.24234e-07	8.0971e-05	0	Inverse variance weighted	5	rs118051809,rs62436418,rs204295,rs17617310,rs4235920	-0.0289705	0.00577203	5.19124e-07	2.36934e-05	0.8317		NA	NA	NA	NA		NA		Inverse variance weighted	3	rs62428263,rs364283,rs143173979	-0.0215163	0.0324127	0.506804	0.967011
ENSG00000071242	RPS6KA2	3	-0.0456116	0.0102192	8.07003e-06	0.000941007	0	Inverse variance weighted	5	rs4709108,rs4709112,rs3823200,rs6920936,rs2769345	-0.0393842	0.0126486	0.00184748	0.0223893	0.878689	Inverse variance weighted	4	rs76792213,rs116484082,rs74730092,rs2345568	-0.0568369	0.0192189	0.00310308	0.220498	0.0673729	Inverse variance weighted	2	rs3734606,rs444210,rs9459562	-0.0594248	0.0402333	0.139674	0.819606
ENSG00000116497	S100PBP	2	0.0361868	0.0111905	0.00122189	0.0429239	0	Inverse variance weighted	4	rs72666778,rs35901955,rs72638117,rs3845497	0.0361021	0.0114703	0.001647	0.020539	0.985329		NA	NA	NA	NA		NA		Inverse variance weighted	3	rs16835499,rs796772,rs72656278	0.0378592	0.0509743	0.457656	0.960622
ENSG00000148396	SEC16A	3	0.0831589	0.0110677	5.75011e-14	9.97357e-11	0	Inverse variance weighted	2	rs28407334,rs4378078	0.0815432	0.0113362	6.32956e-13	1.2859e-10	0.993064	Wald ratio	1	rs1051957	0.12012	0.0542288	0.0267564	0.462654	0.0225917	Inverse variance weighted	2	rs10781540,rs113077382	0.0832492	0.154226	0.589343	0.973247
ENSG00000112701	SENP6	3	0.063563	0.0108171	4.19925e-09	1.66482e-06	2.46125	Inverse variance weighted	4	rs142264079,rs17496664,rs76604824,rs72893803	0.0667055	0.00931235	7.88561e-13	1.58273e-10	0.806883	Wald ratio	1	rs115465481	0.0632346	0.0582358	0.277551	0.831916		Inverse variance weighted	3	rs112275923,rs6930338,rs113806258	-0.00533776	0.0524169	0.918889	0.995669
ENSG00000181555	SETD2	2	0.189559	0.0360438	1.44741e-07	3.46281e-05	0	Wald ratio	1	rs6791062	0.191201	0.0366951	1.88306e-07	9.83381e-06	0.999301		NA	NA	NA	NA		NA		Wald ratio	1	rs4682852	0.14454	0.192172	0.451969	0.959727
ENSG00000214193	SH3D21	2	-0.282398	0.0440143	1.39854e-10	9.70309e-08	13.0318	Wald ratio	1	rs11576244	-0.324883	0.056892	1.12627e-08	8.93456e-07	0.99297		NA	NA	NA	NA		NA		Inverse variance weighted	2	rs12031548,rs58971913	-0.2368	0.0592531	6.43113e-05	0.0487357	0.522787
ENSG00000169371	SNUPN	3	-0.0733916	0.020846	0.00043047	0.020317	47.8522	Inverse variance weighted	3	rs12441881,rs10220738,rs77237106	-0.0917869	0.0109834	6.43824e-17	2.55368e-14	0.970163	Wald ratio	1	rs8026113	-0.0470689	0.0237902	0.0478729	0.530025	0.170038	Inverse variance weighted	2	rs118002495,rs8037089	-0.031499	0.118195	0.789853	0.990943
ENSG00000118363	SPCS2	3	0.067918	0.0193115	0.000436501	0.0204618	0	Inverse variance weighted	2	rs1315299,rs150719322	0.0647838	0.021753	0.00289989	0.0322492	0.995883	Wald ratio	1	rs629573	0.0625925	0.0487327	0.199001	0.775588		Wald ratio	1	rs673731	0.128208	0.0824626	0.120007	0.789872
ENSG00000169689	STRA13	2	-0.0852831	0.0140187	1.1756e-09	6.27408e-07	0	Inverse variance weighted	2	rs142664023,rs3934983	-0.0843134	0.0141709	2.68577e-09	2.58626e-07	0.999092		NA	NA	NA	NA		NA		Wald ratio	1	rs9895872	-0.129679	0.0958841	0.176229	0.856075
ENSG00000162367	TAL1	2	-0.151205	0.0237308	1.86963e-10	1.23538e-07	0	Wald ratio	1	rs7664	-0.154922	0.0245293	2.68786e-10	3.15331e-08	0.977125		NA	NA	NA	NA		NA		Inverse variance weighted	2	rs1258065,rs977747	-0.0968901	0.0937703	0.301477	0.918702
ENSG00000105329	TGFB1	2	0.401881	0.0872438	4.09683e-06	0.000550461	0	Wald ratio	1	rs1963413	0.404071	0.0882455	4.67322e-06	0.000160188	0.990838		NA	NA	NA	NA		NA		Inverse variance weighted	2	rs4803457,rs111286228	0.30702	0.580685	0.597	0.973247
ENSG00000235897	TM4SF19-AS1	2	0.0472194	0.0119562	7.83562e-05	0.00512864	0	Inverse variance weighted	2	rs9842342,rs73212184	0.0453737	0.0122722	0.000217916	0.00400691	0.924824		NA	NA	NA	NA		NA		Wald ratio	1	rs58845625	0.0816833	0.05303	0.123482	0.792713
ENSG00000133069	TMCC2	2	0.104833	0.0250073	2.76421e-05	0.00244307	0	Wald ratio	1	rs1668871	0.11682	0.0305771	0.000133174	0.0026859	0.97253	Wald ratio	1	rs11583518	0.0806178	0.0434581	0.0635859	0.580123			NA	NA	NA	NA		NA
ENSG00000160949	TONSL	2	0.0456042	0.0107927	2.38438e-05	0.00214842	0	Inverse variance weighted	2	rs2620630,rs4925848	0.0470148	0.011165	2.54352e-05	0.000661038	1		NA	NA	NA	NA		NA		Inverse variance weighted	3	rs4875029,rs112487331,rs1011212	0.0255067	0.0421427	0.545016	0.970337
ENSG00000178952	TUFM	3	0.0249893	0.00715987	0.000482687	0.0219599	0	Inverse variance weighted	5	rs6498057,rs112223196,rs117968396,rs1642026,rs235663	0.0220884	0.00791896	0.00528211	0.0513088	0.999033	Wald ratio	1	rs8049439	0.0239292	0.0448035	0.593279	0.941155		Inverse variance weighted	5	rs115285601,rs113273372,rs8049439,rs4480810,rs71387642	0.0402672	0.0180706	0.0258585	0.577232	0.104878
ENSG00000223501	VPS52	2	-0.0919541	0.027386	0.000785912	0.0311581	0	Wald ratio	1	rs1800837	-0.0994991	0.0311764	0.00141541	0.0182644	0.973102		NA	NA	NA	NA		NA		Inverse variance weighted	2	rs2008560,rs9277956	-0.0664618	0.057306	0.246143	0.895192
ENSG00000134684	YARS	2	0.151155	0.0442555	0.000636622	0.0264484	0	Wald ratio	1	rs1085228	0.151952	0.0450227	0.000738157	0.0108343	0.99654		NA	NA	NA	NA		NA		Inverse variance weighted	2	rs186492680,rs192186624	0.128381	0.240751	0.593858	0.973247
ENSG00000177311	ZBTB38	2	-0.101798	0.0151517	1.83464e-11	1.59109e-08	0	Wald ratio	1	rs1344674	-0.100629	0.0158013	1.90984e-10	2.39101e-08	0.984041		NA	NA	NA	NA		NA		Inverse variance weighted	3	rs72981064,rs724016,rs56162837	-0.115145	0.0533922	0.0310369	0.596401	0.0728676
ENSG00000130749	ZC3H4	2	-0.315078	0.0475143	3.3295e-11	2.71765e-08	0	Wald ratio	1	rs11671304	-0.329545	0.0501209	4.86532e-11	7.30192e-09	0.944179		NA	NA	NA	NA		NA		Inverse variance weighted	2	rs10164280,rs1549637	-0.186737	0.149283	0.210975	0.874771
ENSG00000152518	ZFP36L2	2	0.123209	0.0341992	0.000314945	0.016008	0	Wald ratio	1	rs7589428	0.136418	0.0515049	0.00808143	0.0702288	0.984492	Wald ratio	1	rs12185704	0.112792	0.0457371	0.0136593	0.383223	0.0217967		NA	NA	NA	NA		NA
ENSG00000196793	ZNF239	3	0.0414488	0.0116414	0.000370186	0.018087	0	Inverse variance weighted	5	rs10508868,rs117615818,rs1338569,rs76736192,rs12358200	0.045586	0.0124071	0.000238598	0.00432528	1	Inverse variance weighted	2	rs3006408,rs1338569	0.018982	0.0572652	0.740286	0.976423		Inverse variance weighted	3	rs2435353,rs10793442,rs112708741	0.00678608	0.0416051	0.870434	0.99446
ENSG00000006194	ZNF263	2	0.153616	0.0309807	7.10574e-07	0.000126409	0	Wald ratio	1	rs17684522	0.150039	0.0319881	2.7257e-06	9.97965e-05	0.853621		NA	NA	NA	NA		NA		Inverse variance weighted	2	rs57001410,rs2735522	0.207733	0.124426	0.0950118	0.757524
ENSG00000196653	ZNF502	3	-0.0292938	0.00781452	0.000177794	0.0100287	0.598819	Inverse variance weighted	5	rs57305437,rs62251289,rs113482651,rs12637537,rs6779416	-0.0346195	0.00932578	0.000205437	0.00383245	0.918938	Wald ratio	1	rs56084453	-0.00059376	0.0227608	0.979188	0.998647		Wald ratio	1	rs56084453	-0.0277298	0.0177644	0.11853	0.788248
ENSG00000178665	ZNF713	2	0.082234	0.0213857	0.000120415	0.00740751	42.8504	Inverse variance weighted	2	rs11769274,rs4948087	0.0997808	0.0189141	1.32408e-07	7.452e-06	0.933548		NA	NA	NA	NA		NA		Inverse variance weighted	3	rs7793921,rs7806143,rs7786903	0.0561695	0.0270039	0.0375212	0.613717	0.185768
ENSG00000181220	ZNF746	3	0.0716557	0.021928	0.00108398	0.0390235	10.7005	Inverse variance weighted	2	rs1636337,rs11766910	0.0807213	0.0166428	1.23316e-06	5.11628e-05	0.847194	Wald ratio	1	rs6464982	0.0139049	0.0513042	0.786369	0.978369		Inverse variance weighted	2	rs2270205,rs55845918	0.169069	0.150691	0.261881	0.900082
ENSG00000217083		2	0.0646222	0.0145847	9.38725e-06	0.00106768	0	Wald ratio	1	rs216257	0.0643069	0.0149551	1.70798e-05	0.000476604	0.807275		NA	NA	NA	NA		NA		Wald ratio	1	rs216258	0.0707523	0.0659392	0.283274	0.91216
ENSG00000234184		2	-0.201125	0.0484373	3.29187e-05	0.00276336	4.86153	Wald ratio	1	rs66896425	-0.21738	0.0445363	1.05575e-06	4.52646e-05	0.889147		NA	NA	NA	NA		NA		Inverse variance weighted	2	rs12033175,rs72678215	-0.056786	0.150177	0.705336	0.983769
ENSG00000235782		2	0.0609215	0.013216	4.03318e-06	0.00054867	0	Wald ratio	1	rs650194	0.059354	0.0133804	9.16895e-06	0.000288199	0.857488		NA	NA	NA	NA		NA		Inverse variance weighted	2	rs72926263,rs515036	0.123567	0.0845861	0.144059	0.821808
ENSG00000241772		2	0.064007	0.0165657	0.00011162	0.00694547	0	Wald ratio	1	rs80018513	0.0646728	0.0168047	0.000118851	0.00245345	0.85037		NA	NA	NA	NA		NA		Wald ratio	1	rs13004492	0.0411058	0.0985549	0.676616	0.978864
ENSG00000245904		2	-0.142699	0.0307617	3.50351e-06	0.000496069	5.36122	Wald ratio	1	rs10777380	-0.170039	0.0398857	2.01558e-05	0.000546866	0.929546		NA	NA	NA	NA		NA		Inverse variance weighted	2	rs11835224,rs7977717	-0.108087	0.0451817	0.0167443	0.510365	0.085627
ENSG00000248489		2	-0.0251365	0.00753056	0.000844034	0.0328984	0	Wald ratio	1	rs34495	-0.0260421	0.00775721	0.000787524	0.011458	0.841445		NA	NA	NA	NA		NA		Inverse variance weighted	2	rs11958599,rs161954	-0.0103161	0.031382	0.742364	0.987065
ENSG00000253669		2	0.200405	0.0515247	0.000100456	0.00630737	19.3765	Wald ratio	1	rs2679747	0.225735	0.0406905	2.89586e-08	1.98527e-06	0.858605		NA	NA	NA	NA		NA		Wald ratio	1	rs10109351	0.0955999	0.109536	0.382787	0.944639
ENSG00000261094		2	0.19598	0.0332467	3.75324e-09	1.53176e-06	0	Wald ratio	1	rs10818794	0.202017	0.0354533	1.21141e-08	9.47456e-07	0.86869		NA	NA	NA	NA		NA		Wald ratio	1	rs10985617	0.151962	0.0957344	0.112439	0.784195
ENSG00000266469		2	0.124504	0.03709	0.00078852	0.0311724	21.8131	Wald ratio	1	rs12942360	0.140624	0.0226474	5.32203e-10	5.87151e-08	0.832103		NA	NA	NA	NA		NA		Wald ratio	1	rs36079893	0.0391682	0.0868052	0.651831	0.978556

## Sheet: ExtFig4_pQTL
		Meta-analysis						deCODE EUR									ARIC AFR									Kyoto EAS
protein	hgnc_symbol	nstudies	beta	se	p-value	q-value	I2	method	nsnp	IVs	beta	se	p-value	q-value	PASS_MR_sensitivity	PWCoCo_H4	method	nsnp	IVs	beta	se	p-value	q-value	PASS_MR_sensitivity	PWCoCo_H4	method	nsnp	IVs	beta	se	p-value	q-value	PASS_MR_sensitivity	PWCoCo_H4
ALDH2.18381_16	ALDH2	2	0.04477	0.00740536	1.48827e-09	1.62221e-06	0	Wald ratio	1	rs4766462	0.0644753	0.05689	0.257074	0.568094	TRUE	NA	NA	NA	NA	NA	NA	NA	NA	NA	NA	Wald ratio	1	rs4646776	0.0444304	0.0074689	2.70251e-09	6.70222e-07	TRUE	0.998067
ENO3.16616_137	ENO3	2	0.0644829	0.0119019	6.0307e-08	6.55537e-05	0	Wald ratio	1	rs238238	0.065624	0.0122662	8.79542e-08	3.77928e-06	TRUE	0.97987	Wald ratio	1	rs2243102	0.0461245	0.0491995	0.348501	0.883617	TRUE	NA	NA	NA	NA	NA	NA	NA	NA	NA	NA
NELL1.6544_33	NELL1	3	0.0399571	0.00614237	7.76088e-11	8.49041e-08	0	Wald ratio	1	rs8176786	0.0405482	0.00788436	2.70591e-07	1.03351e-05	TRUE	0.987278	Inverse variance weighted	2	rs12416881,rs80327544	0.0416084	0.0367138	0.257082	0.799659	TRUE	NA	Wald ratio	1	rs79221907	0.038848	0.0101658	0.000132681	0.00822621	TRUE	0.880982
SHBG.4929_55	SHBG	2	-0.112444	0.0200251	1.96415e-08	2.137e-05	0	Wald ratio	1	rs858519	-0.120047	0.0218805	4.10007e-08	2.01343e-06	TRUE	0.853674	Wald ratio	1	rs1050540	-0.0732279	0.0496904	0.140567	0.714711	TRUE	NA	NA	NA	NA	NA	NA	NA	NA	NA	NA
SIRPA.5430_66	SIRPA	3	-0.0157939	0.00250453	2.86098e-10	3.12419e-07	0	Wald ratio	1	rs6136377	-0.014643	0.00300776	1.12493e-06	3.77265e-05	TRUE	0.926139	Wald ratio	1	rs6075340	-0.0167673	0.00905055	0.0639352	0.595529	TRUE	NA	Wald ratio	1	rs6075339	-0.0189385	0.00522173	0.000286882	0.0116005	FALSE	0.690997
