# Supplementary material for: Unravelling the molecular mechanisms causal to type 2 diabetes across global populations and disease-relevant tissues
Source: Nat Metab. 2026 Jan 27;8(2):506–20. doi: 10.1038/s42255-025-01444-1 (PMC12945685; doi:10.1038/s42255-025-01444-1)
Supplement: Supplementary file 13 — Statistical source data: results from MR analyses in T2D-relevant tissues. [file 42255_2025_1444_MOESM13_ESM.xlsx]

## Sheet: Feuil1
		Subcutaneous Adipose										Visceral Adipose										Brain Hypothalamus										Liver										Skeletal Muscle
mol.trait	hgnc_symbol	method	nsnp	IVs	beta	se	p-value	q-value	PASS_MR_sensitivity	PWCoCo_H4	Median_TPM	method	nsnp	IVs	beta	se	p-value	q-value	PASS_MR_sensitivity	PWCoCo_H4	Median_TPM	method	nsnp	IVs	beta	se	p-value	q-value	PASS_MR_sensitivity	PWCoCo_H4	Median_TPM	method	nsnp	IVs	beta	se	p-value	q-value	PASS_MR_sensitivity	PWCoCo_H4	Median_TPM	method	nsnp	IVs	beta	se	p-value	q-value	PASS_MR_sensitivity
ENSG00000002933	TMEM176A	NA	NA	NA	NA	NA	NA		NA		56.7146	Inverse variance weighted	2	rs12531266,rs2373876	-0.0663863	0.0300981	0.0274074	0.134102	FALSE	0.282508	103.578	Wald ratio	1	rs12703101	0.0809831	0.00951378	1.70671058558591e-17	4.23526796084627e-15	TRUE	0.990997	20.5334	NA	NA	NA	NA	NA	NA		NA		633.854	NA	NA	NA	NA	NA	NA		NA
ENSG00000004534	RBM6	NA	NA	NA	NA	NA	NA		NA		80.0388	Wald ratio	1	rs6771546	0.0526488	0.00735097	7.94143991420331e-13	8.2403468887518e-11	TRUE	0.962448	85.9595	Wald ratio	1	rs6765484	0.0762339	0.010604	6.51772096105896e-13	7.50934565013436e-11	TRUE	0.913439	38.1282	Wald ratio	1	rs9821675	-0.064983	0.00939208	4.55103231345183e-12	4.21104342885867e-10	TRUE	0.888264	41.0251	Wald ratio	1	rs6771546	0.0650939	0.00908859	7.94143991420331e-13	8.97919294082961e-11	TRUE
ENSG00000004700	RECQL	Wald ratio	1	rs1061627	-0.0631966	0.0192519	0.00102851	0.0115849	TRUE	0.992033	33.7596	Wald ratio	1	rs2284393	-0.0526847	0.0232266	0.0233114	0.120525	TRUE	0.417772	26.0554	NA	NA	NA	NA	NA	NA		NA		3.99139	Wald ratio	1	rs1061627	0.070167	0.0213754	0.00102851	0.00983496	TRUE	0.453615	3.92954	NA	NA	NA	NA	NA	NA		NA
ENSG00000007402	CACNA2D2	NA	NA	NA	NA	NA	NA		NA		1.45652	Wald ratio	1	rs116717961,rs6803672	-0.0380751	0.0228698	0.0959397	0.299401	TRUE		1.95082	NA	NA	NA	NA	NA	NA		NA		15.777	Wald ratio	1	rs2282751	0.0134213	0.00820189	0.101764	0.296983	TRUE		0.365906	NA	NA	NA	NA	NA	NA		NA
ENSG00000010438	PRSS3	NA	NA	NA	NA	NA	NA		NA		0.118013	NA	NA	NA	NA	NA	NA		NA		0.184628	Wald ratio	1	rs10758227	0.0490811	0.0136726	0.000331003	0.00360166	TRUE	0.586304	10.3077	NA	NA	NA	NA	NA	NA		NA		2.74314	NA	NA	NA	NA	NA	NA		NA
ENSG00000011028	MRC2	NA	NA	NA	NA	NA	NA		NA		29.0664	NA	NA	NA	NA	NA	NA		NA		41.6382	NA	NA	NA	NA	NA	NA		NA		5.27842	NA	NA	NA	NA	NA	NA		NA		2.29433	NA	NA	NA	NA	NA	NA		NA
ENSG00000011523	CEP68	Wald ratio	1	rs1009358	-0.138883	0.0114729	9.90512110401288e-34	9.49802062663795e-31	TRUE	0.994009	24.2368	Wald ratio	1	rs1009358	-0.14152	0.0116908	9.90512110401288e-34	1.05715942525829e-30	TRUE	0.993939	16.3776	NA	NA	NA	NA	NA	NA		NA		7.71412	Wald ratio	1	rs1009358	0.145152	0.0119908	9.90512110401288e-34	7.79037774830613e-31	TRUE	0.986849	1.46645	Wald ratio	1	rs1009358	-0.157511	0.0130117	9.90512110401309e-34	1.18394497538968e-30	TRUE
ENSG00000013523	ANGEL1	Wald ratio	1	rs3825697	0.104278	0.0189963	4.03388816405193e-08	1.79911412116716e-06	TRUE	0.680483	13.4222	NA	NA	NA	NA	NA	NA		NA		11.2818	NA	NA	NA	NA	NA	NA		NA		12.0873	NA	NA	NA	NA	NA	NA		NA		8.55181	Wald ratio	1	rs11628619	-0.0959145	0.021015	5.01635520128846e-06	0.000123085	TRUE
ENSG00000018408	WWTR1	NA	NA	NA	NA	NA	NA		NA		45.1403	Wald ratio	1	rs9809940	0.0623839	0.0278736	0.0252148	0.127542	TRUE	0.473448	36.9557	NA	NA	NA	NA	NA	NA		NA		8.70791	NA	NA	NA	NA	NA	NA		NA		4.04932	Wald ratio	1	rs4681534	0.134605	0.031574	2.01557987930417e-05	0.000396808	TRUE
ENSG00000029534	ANK1	Wald ratio	1	rs508419	-0.3094	0.0188293	1.13212941847512e-60	1.55085557053684e-57	TRUE	0.976911	0.668539	NA	NA	NA	NA	NA	NA		NA		0.477812	NA	NA	NA	NA	NA	NA		NA		4.49036	NA	NA	NA	NA	NA	NA		NA		0.071671	Wald ratio	1	rs9694034	-0.483047	0.0294377	1.6465240860847e-60	3.44411675706766e-57	TRUE
ENSG00000030066	NUP160	NA	NA	NA	NA	NA	NA		NA		21.028	NA	NA	NA	NA	NA	NA		NA		16.6429	NA	NA	NA	NA	NA	NA		NA		4.45665	NA	NA	NA	NA	NA	NA		NA		5.22581	Wald ratio	1	rs10838757	-0.0726396	0.0181599	6.33424836662399e-05	0.00106423	TRUE
ENSG00000030110	BAK1	Inverse variance weighted	2	rs10484563,rs511515	-0.0367553	0.0073868	6.49753227079752e-07	2.07211635325903e-05	TRUE	0.0336895	10.3113	Wald ratio	1	rs210142,rs3800463	-0.0552949	0.0121887	5.71723535921201e-06	0.000128269	TRUE	0.11036	11.9558	Wald ratio	1	rs511515	0.050053	0.0111531	7.1960789466021e-06	0.000120909	TRUE	0.0738168	6.39848	Wald ratio	1	rs210142	0.0302399	0.00666578	5.71723535921201e-06	0.000114563	TRUE	0.0841184	5.49012	Wald ratio	1	rs210142	-0.0269548	0.00594164	5.71723535921204e-06	0.000136285	TRUE
ENSG00000037042	TUBG2	NA	NA	NA	NA	NA	NA		NA		42.2087	Inverse variance weighted	2	rs34074411,rs2292755	0.0926067	0.0142862	9.03518576159367e-11	6.81837099241074e-09	TRUE	0.997765	35.0588	NA	NA	NA	NA	NA	NA		NA		86.1812	NA	NA	NA	NA	NA	NA		NA		13.087	Wald ratio	1	rs35733365	0.132405	0.0155103	1.38246552308573e-17	3.21308028657175e-15	TRUE
ENSG00000038210	PI4K2B	Inverse variance weighted	2	rs17838934,rs7654358	0.0424754	0.0172019	0.0135405	0.0817115	TRUE	0.140949	14.2515	Wald ratio	1	rs10939038	0.0625398	0.0214257	0.00351248	0.0291575	TRUE	0.965108	10.4052	NA	NA	NA	NA	NA	NA		NA		2.62713	NA	NA	NA	NA	NA	NA		NA		17.0478	Wald ratio	1	rs7654358	0.0462032	0.0192936	0.0166323	0.0935231	TRUE
ENSG00000041988	THAP3	NA	NA	NA	NA	NA	NA		NA		15.9321	Wald ratio	1	rs10523	0.108471	0.0238397	5.36459155927771e-06	0.00012182	TRUE	0.222288	13.2921	Wald ratio	1	rs201172	-0.0581155	0.0105186	3.29485611216376e-08	1.0736571533172e-06	TRUE	0.219226	9.2036	Wald ratio	1	rs12127191	-0.0477666	0.0141128	0.000712781	0.00730426	TRUE	0.503908	6.41611	Wald ratio	1	rs3747994	-0.0390936	0.0091447	1.91137294745819e-05	0.000383512	TRUE
ENSG00000047932	GOPC	Wald ratio	1	rs210633	0.0973932	0.0153342	2.13431597110347e-10	1.51599672940082e-08	TRUE	0.986324	29.7346	Wald ratio	1	rs11754735	-0.123916	0.0264821	2.87932819321866e-06	7.05293801033986e-05	TRUE	0.835044	22.1047	NA	NA	NA	NA	NA	NA		NA		15.585	NA	NA	NA	NA	NA	NA		NA		9.16805	Inverse variance weighted	2	rs210634,rs7761843	-0.0232554	0.0555807	0.675649	0.864794	FALSE
ENSG00000053900	ANAPC4	Wald ratio	1	rs1533133	-0.0272274	0.0056916	1.72025728700779e-06	4.92404391794558e-05	TRUE	0.964923	32.0829	NA	NA	NA	NA	NA	NA		NA		27.1111	NA	NA	NA	NA	NA	NA		NA		16.1021	Wald ratio	1	rs1533133	0.0283499	0.00592625	1.72025728700779e-06	4.00883661105667e-05	TRUE	0.858047	11.3965	Wald ratio	1	rs28669083	0.0379571	0.00846031	7.24073075840292e-06	0.000165981	TRUE
ENSG00000054983	GALC	Wald ratio	1	rs28533072	-0.0410348	0.0100256	4.2578499781395e-05	0.0008117	TRUE	0.859369	16.7369	Wald ratio	1	rs28533072	-0.0552724	0.013504	4.2578499781395e-05	0.000743234	TRUE	0.79051	14.669	NA	NA	NA	NA	NA	NA		NA		13.8054	Wald ratio	1	rs17759941	-0.0093639	0.0040817	0.0217837	0.102134	TRUE	0.0539321	3.33934	Wald ratio	1	rs74404031	-0.0214083	0.00902332	0.0176658	0.0976287	TRUE
ENSG00000055483	USP36	Wald ratio	1	rs3744802	-0.191549	0.0281243	9.70501921992448e-12	9.21400290097583e-10	TRUE	0.975949	27.4145	NA	NA	NA	NA	NA	NA		NA		31.5619	Wald ratio	1	rs9896392	0.0387814	0.0127099	0.00227866	0.0185163	TRUE	0.466616	9.05413	NA	NA	NA	NA	NA	NA		NA		7.62138	NA	NA	NA	NA	NA	NA		NA
ENSG00000055955	ITIH4	NA	NA	NA	NA	NA	NA		NA		11.3332	NA	NA	NA	NA	NA	NA		NA		7.3971	Wald ratio	1	rs6445538	0.0315295	0.00584384	6.83905495671832e-08	2.01255634213513e-06	TRUE	0.252839	3.3844	NA	NA	NA	NA	NA	NA		NA		1593	Wald ratio	1	rs7620690	-0.0655378	0.0145246	6.41601218793577e-06	0.000149534	TRUE
ENSG00000061656	SPAG4	NA	NA	NA	NA	NA	NA		NA		1.59548	Wald ratio	1	rs11698601	-0.0929376	0.0225706	3.82760283509306e-05	0.000682483	TRUE	0.852828	3.70958	NA	NA	NA	NA	NA	NA		NA		3.27622	NA	NA	NA	NA	NA	NA		NA		1.6725	NA	NA	NA	NA	NA	NA		NA
ENSG00000067208	EVI5	Wald ratio	1	rs6422512	0.112721	0.0238949	2.38887954584181e-06	6.56360056305934e-05	TRUE	0.5833	7.51423	Wald ratio	1	rs7549341	0.115604	0.0180039	1.35335222759202e-10	9.91264165915685e-09	TRUE	0.922765	6.58522	Wald ratio	1	rs1825813	0.0634716	0.0146718	1.51781524480815e-05	0.000234281	TRUE	0.119557	4.68027	Wald ratio	1	rs12021539	0.0913319	0.0146439	4.46492242956943e-10	2.46432385323253e-08	TRUE	0.912728	4.99626	Inverse variance weighted	2	rs12035198,rs71652521	0.0728287	0.0214436	0.000683045	0.00777556	TRUE
ENSG00000067221	STOML1	NA	NA	NA	NA	NA	NA		NA		6.22188	NA	NA	NA	NA	NA	NA		NA		4.85947	NA	NA	NA	NA	NA	NA		NA		10.6279	NA	NA	NA	NA	NA	NA		NA		2.52097	Wald ratio	1	rs12901603	-0.0639165	0.0200416	0.00142672	0.0144172	TRUE
ENSG00000068885	IFT80	NA	NA	NA	NA	NA	NA		NA		9.02955	Wald ratio	1	rs2275151	0.12899	0.027189	2.09346381347622e-06	5.31981909880301e-05	TRUE	0.935952	9.16747	Wald ratio	1	rs7624902	-0.108177	0.0165394	6.1296877827081e-11	4.20731335893965e-09	TRUE	0.992462	12.4456	NA	NA	NA	NA	NA	NA		NA		3.88764	Wald ratio	1	rs2095529	0.16843	0.0345077	1.05574735023559e-06	3.17749571202201e-05	TRUE
ENSG00000070610	GBA2	NA	NA	NA	NA	NA	NA		NA		52.8246	Wald ratio	1	rs3750434	-0.143197	0.0226423	2.54343023991584e-10	1.71188894796498e-08	TRUE	0.995311	45.7596	NA	NA	NA	NA	NA	NA		NA		37.6151	NA	NA	NA	NA	NA	NA		NA		29.3426	Wald ratio	1	rs10758321	-0.0716286	0.0117323	1.02631440043805e-09	6.70872858473844e-08	TRUE
ENSG00000071894	CPSF1	Inverse variance weighted	2	rs34345429,rs2280836	0.012071	0.0214188	0.573045	0.797521	FALSE		56.6579	Inverse variance weighted	2	rs4977202,rs2280836	0.0143374	0.0242694	0.554681	0.784111	FALSE		45.296	Wald ratio	1	rs2977835	-0.0164726	0.00414471	7.05690607324347e-05	0.000939514	TRUE	0.133459	22.3043	Inverse variance weighted	2	rs112194547,rs2280836	-0.00925808	0.00338408	0.00622341	0.0411321	TRUE	0.369135	28.9016	Inverse variance weighted	2	rs112194547,rs2977835	0.0201186	0.00481509	2.93768296357479e-05	0.00055235	TRUE
ENSG00000072310	SREBF1	Wald ratio	1	rs4925114	-0.16618	0.0229631	4.59252281383574e-13	5.24258348355606e-11	TRUE	0.79909	47.595	NA	NA	NA	NA	NA	NA		NA		44.0949	NA	NA	NA	NA	NA	NA		NA		36.3135	NA	NA	NA	NA	NA	NA		NA		104.618	Wald ratio	1	rs8071238	-0.0814469	0.0156474	1.93862718124073e-07	7.01356638161834e-06	TRUE
ENSG00000073614	KDM5A	Wald ratio	1	rs2300131	0.153045	0.0287408	1.00953039567387e-07	4.08253591708472e-06	TRUE	0.917105	15.8341	NA	NA	NA	NA	NA	NA		NA		12.1544	NA	NA	NA	NA	NA	NA		NA		3.03748	NA	NA	NA	NA	NA	NA		NA		4.24447	NA	NA	NA	NA	NA	NA		NA
ENSG00000073849	ST6GAL1	NA	NA	NA	NA	NA	NA		NA		16.9866	NA	NA	NA	NA	NA	NA		NA		19.3463	NA	NA	NA	NA	NA	NA		NA		6.33985	NA	NA	NA	NA	NA	NA		NA		141.255	NA	NA	NA	NA	NA	NA		NA
ENSG00000074370	ATP2A3	Wald ratio	1	rs9912501	0.127084	0.0239903	1.17529258028394e-07	4.59995124585415e-06	TRUE	0.938952	10.4407	Wald ratio	1	rs9912501	0.112769	0.021288	1.17529258028393e-07	4.30422101338298e-06	TRUE	0.738578	11.0209	NA	NA	NA	NA	NA	NA		NA		2.1629	NA	NA	NA	NA	NA	NA		NA		3.09449	Wald ratio	1	rs7215084	0.107034	0.0220014	1.14535035158238e-06	3.41037238138425e-05	TRUE
ENSG00000074755	ZZEF1	NA	NA	NA	NA	NA	NA		NA		20.1842	NA	NA	NA	NA	NA	NA		NA		14.9743	NA	NA	NA	NA	NA	NA		NA		7.44727	NA	NA	NA	NA	NA	NA		NA		6.27983	Wald ratio	1	rs8079766	0.259971	0.0229742	1.09611144818223e-29	1.01901827632675e-26	TRUE
ENSG00000076201	PTPN23	Wald ratio	1	rs4858805	-0.15276	0.0312089	9.84373617731656e-07	2.99655829219963e-05	TRUE	0.939592	44.1401	NA	NA	NA	NA	NA	NA		NA		34.6559	NA	NA	NA	NA	NA	NA		NA		22.2063	NA	NA	NA	NA	NA	NA		NA		15.2991	Wald ratio	1	rs111972305	0.14132	0.0517511	0.00631867	0.0460927	TRUE
ENSG00000076864	RAP1GAP	NA	NA	NA	NA	NA	NA		NA		0.43703	NA	NA	NA	NA	NA	NA		NA		0.636839	Wald ratio	1	rs74059000	0.00821051	0.00605775	0.175299	0.426252	TRUE		53.3913	NA	NA	NA	NA	NA	NA		NA		16.2441	NA	NA	NA	NA	NA	NA		NA
ENSG00000077063	CTTNBP2	Wald ratio	1	rs12154872	0.0809713	0.0182679	9.31759063263816e-06	0.00021686	TRUE	0.872983	3.78555	NA	NA	NA	NA	NA	NA		NA		5.1745	NA	NA	NA	NA	NA	NA		NA		7.45289	NA	NA	NA	NA	NA	NA		NA		0.413625	Inverse variance weighted	2	rs739798,rs145085491	-0.0253109	0.0673071	0.706879	0.883203	FALSE
ENSG00000077348	EXOSC5	NA	NA	NA	NA	NA	NA		NA		21.6491	NA	NA	NA	NA	NA	NA		NA		21.2744	NA	NA	NA	NA	NA	NA		NA		18.3542	NA	NA	NA	NA	NA	NA		NA		13.8085	Wald ratio	1	rs8103531	-0.0660771	0.0175589	0.000167781	0.00247588	TRUE
ENSG00000079150	FKBP7	Wald ratio	1	rs7575643,rs114545006	-0.00149758	0.0146763	0.918724	0.966987	TRUE		10.3849	Wald ratio	1	rs7587593	-0.00195466	0.0149857	0.896222	0.956525	TRUE		9.8552	NA	NA	NA	NA	NA	NA		NA		1.35557	NA	NA	NA	NA	NA	NA		NA		2.12207	Wald ratio	1	rs7575643	-0.001545	0.015141	0.918724	0.970454	TRUE
ENSG00000080345	RIF1	NA	NA	NA	NA	NA	NA		NA		9.79912	Wald ratio	1	rs6715917	0.0616582	0.0214463	0.00404027	0.032774	TRUE	0.333666	7.38936	NA	NA	NA	NA	NA	NA		NA		3.32516	NA	NA	NA	NA	NA	NA		NA		2.25633	NA	NA	NA	NA	NA	NA		NA
ENSG00000081665	ZNF506	NA	NA	NA	NA	NA	NA		NA		8.61034	NA	NA	NA	NA	NA	NA		NA		7.39678	Wald ratio	1	rs737195	0.035821	0.00788719	5.5811237651583e-06	9.73179929433949e-05	TRUE	0.238434	5.764	NA	NA	NA	NA	NA	NA		NA		1.43479	Wald ratio	1	rs72620575	-0.032521	0.00700003	3.38706380400895e-06	8.74677865683422e-05	TRUE
ENSG00000082438	COBLL1	Wald ratio	1	rs16849787	-0.0289086	0.0356195	0.417025	0.689012	TRUE		20.7259	Wald ratio	1	rs3769885	-0.2666	0.0244769	1.25995290327705e-27	7.84425678365237e-25	TRUE	0.939372	14.7099	NA	NA	NA	NA	NA	NA		NA		2.49534	NA	NA	NA	NA	NA	NA		NA		12.8023	Wald ratio	1	rs4667772,rs10184126	0.164644	0.0385885	1.98415277711095e-05	0.000393398	TRUE
ENSG00000082497	SERTAD4	Wald ratio	1	rs845451	0.0866137	0.0245621	0.000421384	0.00549002	TRUE	0.992856	2.1319	Wald ratio	1	rs4951508	0.0393191	0.0254743	0.122715	0.349258	TRUE		1.38911	NA	NA	NA	NA	NA	NA		NA		1.71875	NA	NA	NA	NA	NA	NA		NA		0.026977	Wald ratio	1	rs677520	0.120636	0.0247304	1.07140431366833e-06	3.21306089335589e-05	TRUE
ENSG00000085721	RRN3	Wald ratio	1	rs76711645	0.0339339	0.026364	0.198049	0.465579	TRUE		37.726	NA	NA	NA	NA	NA	NA		NA		33.1965	Wald ratio	1	rs2941265	0.076175	0.0138824	4.08402111531229e-08	1.27913127359198e-06	TRUE	0.93684	14.6722	NA	NA	NA	NA	NA	NA		NA		15.7675	Wald ratio	1	rs11075256,rs72774861,rs111695018	0.0177572	0.0347588	0.609442	0.825381	TRUE
ENSG00000085978	ATG16L1	Wald ratio	1	rs13411660	0.0523433	0.0164384	0.00145149	0.0151451	TRUE	0.0885958	20.8299	Wald ratio	1	rs35931729	0.0340193	0.0212004	0.108571	0.322774	TRUE		17.7551	NA	NA	NA	NA	NA	NA		NA		11.2807	Wald ratio	1	rs10187752	0.042549	0.0130392	0.00110178	0.0103469	TRUE	0.206763	11.4739	Wald ratio	1	rs6431252	-0.13834	0.0316315	1.22273620473431e-05	0.000260321	TRUE
ENSG00000086619	ERO1LB	Wald ratio	1	rs1749553	-0.0259657	0.0110865	0.0191753	0.105492	TRUE	0.742149	9.94417	Wald ratio	1	rs2463199	-0.0433444	0.00871035	6.48478376038011e-07	1.94569556119678e-05	TRUE	0.856918	8.71409	Wald ratio	1	rs2812468	-0.050922	0.00986327	2.43295127238107e-07	6.38105756479784e-06	TRUE	0.670982	6.6292	Wald ratio	1	rs941238	0.0535547	0.0102384	1.68806130593434e-07	5.59014828259939e-06	TRUE	0.555053	9.36599	Inverse variance weighted	2	rs2025017,rs2463184	-0.0385552	0.00787988	9.93789006873897e-07	3.04579949469374e-05	TRUE
ENSG00000087448	KLHL42	Wald ratio	1	rs11049114	0.10382	0.0244601	2.19135647913362e-05	0.000456803	TRUE	0.078776	13.599	NA	NA	NA	NA	NA	NA		NA		10.9532	NA	NA	NA	NA	NA	NA		NA		14.6583	NA	NA	NA	NA	NA	NA		NA		3.9774	Wald ratio	1	rs61915449	0.380828	0.0338514	2.31592063713728e-29	1.93773079709277e-26	TRUE
ENSG00000088882	CPXM1	Wald ratio	1	rs7268366	0.070694	0.0148829	2.03416648513741e-06	5.68677038658387e-05	TRUE	0.934541	62.5196	Inverse variance weighted	2	rs215545,rs73077077	-0.000290974	0.0433713	0.994647	0.999598	FALSE		90.3409	NA	NA	NA	NA	NA	NA		NA		0.351905	NA	NA	NA	NA	NA	NA		NA		0.135426	Wald ratio	1	rs34211052	0.0685599	0.0150202	5.00647711607289e-06	0.000123085	TRUE
ENSG00000089101	C20orf26	NA	NA	NA	NA	NA	NA		NA		0.132824	NA	NA	NA	NA	NA	NA		NA		0.033619	NA	NA	NA	NA	NA	NA		NA		1.09009	NA	NA	NA	NA	NA	NA		NA		0.004485	Wald ratio	1	rs73125628	0.0520775	0.0114181	5.09164956625439e-06	0.000124204	TRUE
ENSG00000090621	PABPC4	Wald ratio	1	rs72663520	-0.234473	0.0157291	2.96894176529358e-50	3.55864782342501e-47	TRUE	0.853802	99.7563	Inverse variance weighted	2	rs6659223,rs74504886	-0.241729	0.164697	0.14218	0.380045	FALSE		98.0458	NA	NA	NA	NA	NA	NA		NA		21.2369	NA	NA	NA	NA	NA	NA		NA		32.7787	Wald ratio	1	rs61781390	-0.273803	0.0193687	2.26699682094454e-45	3.16132706680716e-42	TRUE
ENSG00000091536	MYO15A	Wald ratio	1	rs8077577	0.0377623	0.0172313	0.0284164	0.137042	TRUE	0.191299	0.488334	Wald ratio	1	rs62072467	0.0362976	0.0167528	0.0302603	0.142634	TRUE	0.0563924	0.429708	Wald ratio	1	rs854804	-0.0524876	0.0136612	0.000121983	0.00155541	TRUE	0.928093	1.29935	NA	NA	NA	NA	NA	NA		NA		0.659669	Wald ratio	1	rs11652964	0.0402398	0.0183953	0.028706	0.137091	TRUE
ENSG00000091542	ALKBH5	Inverse variance weighted	2	rs11871970,rs9912832	-0.0521926	0.0106746	1.01133848021962e-06	3.04003908677929e-05	TRUE	0.984302	69.12	Wald ratio	1	rs2925137,rs9912832	-0.0157613	0.0203969	0.439684	0.701447	TRUE		60.2515	Wald ratio	1	rs75348544	-0.0175561	0.01574	0.264686	0.536691	TRUE		57.8587	NA	NA	NA	NA	NA	NA		NA		37.9937	Inverse variance weighted	2	rs12150618,rs62076204	0.0763265	0.0123876	7.20479154761604e-10	4.86149119991157e-08	TRUE
ENSG00000091844	RGS17	Wald ratio	1	rs1281973	-0.0556696	0.0133752	3.15248342041657e-05	0.000633735	TRUE	0.98812	0.904158	Wald ratio	1	rs1281973	-0.0514682	0.0123657	3.15248342041657e-05	0.000578678	TRUE	0.987337	0.672265	NA	NA	NA	NA	NA	NA		NA		2.6799	NA	NA	NA	NA	NA	NA		NA		0.0974425	NA	NA	NA	NA	NA	NA		NA
ENSG00000099994	SUSD2	Wald ratio	1	rs176159	-0.0340128	0.0105849	0.00131204	0.0140415	TRUE	0.996445	17.7078	Wald ratio	1	rs5760186	0.035878	0.0115985	0.00197922	0.0186231	TRUE	0.893911	20.1777	NA	NA	NA	NA	NA	NA		NA		7.38563	Wald ratio	1	rs117447789	-0.0349741	0.0117019	0.00280108	0.0224229	TRUE	0.189778	1.7002	NA	NA	NA	NA	NA	NA		NA
ENSG00000100024	UPB1	Wald ratio	1	rs2298383	0.0537531	0.0103587	2.11211723799269e-07	7.55712395339999e-06	TRUE	0.507581	0.268023	Wald ratio	1	rs4822498	-0.0626872	0.0110283	1.31418310266016e-08	5.87919877842759e-07	TRUE	0.601202	0.252297	Wald ratio	1	rs2232866	-0.0413925	0.00922604	7.24073075840295e-06	0.000121029	TRUE	0.867568	0.147761	NA	NA	NA	NA	NA	NA		NA		51.3488	Wald ratio	1	rs7288789	0.0705629	0.0135276	1.82615001253844e-07	6.70148998022332e-06	TRUE
ENSG00000100027	YPEL1	Wald ratio	1	rs113304165	0.0973019	0.0208802	3.16209383794102e-06	8.37605464420344e-05	TRUE	0.909474	5.16581	NA	NA	NA	NA	NA	NA		NA		3.83088	NA	NA	NA	NA	NA	NA		NA		5.6891	NA	NA	NA	NA	NA	NA		NA		1.58174	Wald ratio	1	rs9610294	-0.00882068	0.0323425	0.785063	0.918046	TRUE
ENSG00000100284	TOM1	Wald ratio	1	rs2038010	0.0809046	0.0151696	9.64260673022821e-08	3.95140837334012e-06	TRUE	0.925252	58.3394	NA	NA	NA	NA	NA	NA		NA		46.225	NA	NA	NA	NA	NA	NA		NA		39.926	NA	NA	NA	NA	NA	NA		NA		44.1022	Wald ratio	1	rs138722	-0.0640517	0.0119522	8.3695731432958e-08	3.38300572415246e-06	TRUE
ENSG00000100412	ACO2	Wald ratio	1	rs202637	-0.0902725	0.0390368	0.0207501	0.111345	TRUE	0.067767	33.1834	Wald ratio	1	rs139564	0.0702643	0.0434529	0.105874	0.318277	TRUE		36.8405	NA	NA	NA	NA	NA	NA		NA		41.8804	NA	NA	NA	NA	NA	NA		NA		15.1952	Wald ratio	1	rs9619963	-0.172487	0.0391105	1.03248290356544e-05	0.000223224	TRUE
ENSG00000100580	TMED8	NA	NA	NA	NA	NA	NA		NA		7.6744	Wald ratio	1	rs12590279	0.0548917	0.0167952	0.00108198	0.0113753	TRUE	0.974967	7.89274	NA	NA	NA	NA	NA	NA		NA		14.449	Wald ratio	1	rs8177571	0.0259501	0.0115736	0.0249493	0.112129	TRUE	0.985702	2.60201	Wald ratio	1	rs12881960	0.0602509	0.0160897	0.000180623	0.00265136	TRUE
ENSG00000100583	SAMD15	NA	NA	NA	NA	NA	NA		NA		0.196099	NA	NA	NA	NA	NA	NA		NA		0.310416	Wald ratio	1	rs4903577	0.0866923	0.0152744	1.38142290134058e-08	5.06417077241443e-07	TRUE	0.984001	1.63787	NA	NA	NA	NA	NA	NA		NA		0.08637	NA	NA	NA	NA	NA	NA		NA
ENSG00000100591	AHSA1	Wald ratio	1	rs8018513	-0.161734	0.0293341	3.51740015679147e-08	1.58349061518655e-06	TRUE	0.973874	59.0016	Wald ratio	1	rs12894112	0.0747787	0.0260306	0.00406945	0.0329035	TRUE	0.978644	66.4852	NA	NA	NA	NA	NA	NA		NA		67.1399	NA	NA	NA	NA	NA	NA		NA		28.1129	NA	NA	NA	NA	NA	NA		NA
ENSG00000100731	PCNX	Inverse variance weighted	2	rs2526887,rs118175576	0.0285254	0.00904449	0.00161103	0.0164025	TRUE	0.287581	17.3232	Wald ratio	1	rs2810078	0.0466965	0.0136045	0.000598193	0.00679194	TRUE	0.434034	13.9974	Wald ratio	1	rs2526887	-0.0485307	0.0153681	0.00158913	0.0140069	TRUE	0.198065	5.46269	NA	NA	NA	NA	NA	NA		NA		4.2681	Wald ratio	1	rs2810078	0.124819	0.0363647	0.000598193	0.0069515	TRUE
ENSG00000100883	SRP54	Wald ratio	1	rs8009854	0.117025	0.0212252	3.51740015679146e-08	1.58349061518655e-06	TRUE	0.893956	35.0258	Inverse variance weighted	2	rs1627716,rs11626914	-0.00591399	0.0378181	0.875734	0.945984	FALSE		31.7723	NA	NA	NA	NA	NA	NA		NA		26.1729	NA	NA	NA	NA	NA	NA		NA		28.4514	Inverse variance weighted	2	rs8006908,rs61326103	0.0807056	0.064535	0.211091	0.481204	FALSE
ENSG00000100889	PCK2	Wald ratio	1	rs3561	0.039471	0.0210872	0.061235	0.230455	TRUE		25.172	Wald ratio	1	rs4982856	-0.0474732	0.0260768	0.0686809	0.244807	TRUE		18.7206	Wald ratio	1	rs61013448	0.0157658	0.00808502	0.0511761	0.198669	TRUE		3.23005	NA	NA	NA	NA	NA	NA		NA		128.677	Wald ratio	1	rs8017358	0.116119	0.0224943	2.44113674152303e-07	8.61813971152879e-06	TRUE
ENSG00000101158	NELFCD	Inverse variance weighted	2	rs17851253,rs6064811	0.0177701	0.00543535	0.00107795	0.0120472	TRUE	0.979791	3.31128	Wald ratio	1	rs17851253	0.0202026	0.00546767	0.00021996	0.00300425	TRUE	0.979791	2.69316	Wald ratio	1	rs17851253	-0.0247349	0.0066943	0.00021996	0.0025617	TRUE	0.978585	1.18124	Wald ratio	1	rs17851253	-0.0272379	0.00737172	0.00021996	0.00266152	TRUE	0.939848	1.14579	Wald ratio	1	rs17851253	0.0282728	0.00765181	0.00021996	0.00309312	TRUE
ENSG00000101307	SIRPB1	NA	NA	NA	NA	NA	NA		NA		0.973173	NA	NA	NA	NA	NA	NA		NA		1.27959	NA	NA	NA	NA	NA	NA		NA		0.283569	NA	NA	NA	NA	NA	NA		NA		0.357078	Inverse variance weighted	2	rs144051864,rs67499412,rs74560714	0.00140017	0.0330174	0.966174	0.989108	FALSE
ENSG00000101421	CHMP4B	Wald ratio	1	rs6141425	0.173682	0.0308954	1.89173246323638e-08	8.98011019305626e-07	TRUE	0.961711	204.303	Wald ratio	1	rs2626551	0.191646	0.0366787	1.74155109593595e-07	6.10851090973592e-06	TRUE	0.908019	167.371	NA	NA	NA	NA	NA	NA		NA		150.475	NA	NA	NA	NA	NA	NA		NA		44.3651	Wald ratio	1	rs2747535	0.209104	0.0294176	1.17644396875975e-12	1.31244089154837e-10	TRUE
ENSG00000101746	NOL4	NA	NA	NA	NA	NA	NA		NA		0.035459	NA	NA	NA	NA	NA	NA		NA		0.017995	NA	NA	NA	NA	NA	NA		NA		6.30966	Wald ratio	1	rs4327121	0.0895912	0.0187592	1.78939016521976e-06	4.13928048513336e-05	TRUE	0.924271	0.250085	NA	NA	NA	NA	NA	NA		NA
ENSG00000101782	RIOK3	NA	NA	NA	NA	NA	NA		NA		51.8229	NA	NA	NA	NA	NA	NA		NA		39.0758	NA	NA	NA	NA	NA	NA		NA		14.7179	NA	NA	NA	NA	NA	NA		NA		28.1215	Wald ratio	1	rs34466616	-0.259282	0.0470267	3.51740015679146e-08	1.53281703707678e-06	TRUE
ENSG00000102554	KLF5	Inverse variance weighted	2	rs45597035,rs913448	0.0040501	0.0346569	0.906969	0.963648	FALSE		7.95981	NA	NA	NA	NA	NA	NA		NA		7.79256	NA	NA	NA	NA	NA	NA		NA		1.78247	NA	NA	NA	NA	NA	NA		NA		0.914005	Wald ratio	1	rs981625,rs1887646	0.0361483	0.00857365	2.484355747809e-05	0.000476757	TRUE
ENSG00000102572	STK24	Wald ratio	1	rs4411372	0.0795132	0.0195212	4.63774010785549e-05	0.0008652	TRUE	0.707287	26.5719	Wald ratio	1	rs9556958	-0.110566	0.0201525	4.10006772481346e-08	1.63805379529847e-06	TRUE	0.996624	18.1566	NA	NA	NA	NA	NA	NA		NA		5.0437	NA	NA	NA	NA	NA	NA		NA		4.11012	NA	NA	NA	NA	NA	NA		NA
ENSG00000102882	MAPK3	NA	NA	NA	NA	NA	NA		NA		92.4748	NA	NA	NA	NA	NA	NA		NA		84.4136	NA	NA	NA	NA	NA	NA		NA		75.5069	Wald ratio	1	rs147736861	-0.0168492	0.0134793	0.2113	0.462273	TRUE		7.69875	NA	NA	NA	NA	NA	NA		NA
ENSG00000102967	DHODH	Wald ratio	1	rs3213422,rs7342728	-0.0364231	0.0213914	0.0886237	0.290733	TRUE		4.69105	NA	NA	NA	NA	NA	NA		NA		6.46911	NA	NA	NA	NA	NA	NA		NA		2.14971	NA	NA	NA	NA	NA	NA		NA		43.8105	Inverse variance weighted	2	rs12933065,rs1424241	0.0255046	0.0148262	0.0853898	0.280429	TRUE
ENSG00000103111	MON1B	Wald ratio	1	rs8398	0.0181578	0.0155098	0.241707	0.522499	TRUE		18.6705	Wald ratio	1	rs111987476	-0.139862	0.024991	2.18733383384877e-08	9.28498356402511e-07	TRUE	0.750116	16.8632	NA	NA	NA	NA	NA	NA		NA		12.8928	Wald ratio	1	rs2343035	0.0321782	0.018654	0.0845275	0.263551	TRUE		10.9829	Wald ratio	1	rs7187474,rs9924848	-0.104992	0.02318	5.91481285752253e-06	0.000140594	TRUE
ENSG00000103148	NPRL3	Inverse variance weighted	2	rs2562191,rs113643051	0.0359436	0.013139	0.00622576	0.0462423	FALSE	0.895541	30.0094	Wald ratio	1	rs2562191	0.0328919	0.00671986	9.84373617731656e-07	2.74412511122134e-05	TRUE	0.0990226	27.8178	Wald ratio	1	rs2562191	-0.0384053	0.00784625	9.84373617731652e-07	2.10303926543199e-05	TRUE	0.0865057	23.497	Inverse variance weighted	2	rs2541604,rs118006150	0.0503488	0.0188416	0.00753508	0.0473161	FALSE	0.996445	14.1512	Wald ratio	1	rs2562191,rs55859500	0.037583	0.00767826	9.84373617731656e-07	3.02803458072087e-05	TRUE
ENSG00000103351	CLUAP1	Wald ratio	1	rs250470,rs12933120	-0.0275269	0.0213571	0.197437	0.464708	TRUE		6.66657	NA	NA	NA	NA	NA	NA		NA		5.75515	NA	NA	NA	NA	NA	NA		NA		7.21434	Wald ratio	1	rs12445430	-0.0621414	0.00787466	2.99044372723098e-15	4.2763345299403e-13	TRUE	0.938659	1.43495	NA	NA	NA	NA	NA	NA		NA
ENSG00000103512	NOMO1	Wald ratio	1	rs222917	0.114011	0.0189332	1.72552848605877e-09	1.04063475803884e-07	TRUE	0.8946	19.1864	NA	NA	NA	NA	NA	NA		NA		16.3767	NA	NA	NA	NA	NA	NA		NA		21.9982	NA	NA	NA	NA	NA	NA		NA		6.88131	NA	NA	NA	NA	NA	NA		NA
ENSG00000103599	IQCH	Wald ratio	1	rs12916403	0	0.011242	1	1	TRUE		0.291404	NA	NA	NA	NA	NA	NA		NA		0.229947	Wald ratio	1	rs11631200	-0.0786471	0.0166282	2.2481892747166e-06	4.31705869061652e-05	TRUE	0.963608	0.609756	Wald ratio	1	rs3825977	0.000623894	0.0099823	0.950165	0.979108	TRUE		0.139302	NA	NA	NA	NA	NA	NA		NA
ENSG00000103932	RPAP1	Wald ratio	1	rs28860492	-0.0771836	0.0111992	5.50552086885749e-12	5.49921245952859e-10	TRUE	0.903294	12.3827	Wald ratio	1	rs111829098,rs1200345	-0.0979233	0.0142085	5.50552086885749e-12	5.27330082195312e-10	TRUE	0.921618	10.371	Wald ratio	1	rs2297380	0.0572507	0.00897575	1.78972890098198e-10	1.04975735173961e-08	TRUE	0.65713	5.65921	NA	NA	NA	NA	NA	NA		NA		5.03815	NA	NA	NA	NA	NA	NA		NA
ENSG00000104313	EYA1	Wald ratio	1	rs150449323	-0.0362884	0.0087504	3.36773560785533e-05	0.000671377	TRUE	0.769222	0.119238	Wald ratio	1	rs13253114	-0.0590779	0.0119774	8.12118763107724e-07	2.34521141697289e-05	TRUE	0.864775	0.114492	NA	NA	NA	NA	NA	NA		NA		1.10435	NA	NA	NA	NA	NA	NA		NA		0.0079955	Wald ratio	1	rs12675900	-0.134896	0.0276811	1.09783033231565e-06	3.2805522823161e-05	TRUE
ENSG00000104870	FCGRT	Inverse variance weighted	2	rs76685169,rs56709164	0.0952289	0.038036	0.0122918	0.0761902	FALSE	0.996698	223.134	Wald ratio	1	rs59774409	-0.108838	0.0252856	1.67478362367319e-05	0.000329271	TRUE	0.982106	219.933	Wald ratio	1	rs10419198	0.0459092	0.0202967	0.0237033	0.115684	TRUE	0.202376	17.2077	Wald ratio	1	rs149807892	0.0454106	0.0291547	0.119334	0.327881	TRUE		121.5	NA	NA	NA	NA	NA	NA		NA
ENSG00000104872	PIH1D1	Wald ratio	1	rs12975598	-0.101622	0.0335796	0.00247554	0.0225158	TRUE	0.991515	57.0524	NA	NA	NA	NA	NA	NA		NA		45.0591	NA	NA	NA	NA	NA	NA		NA		31.3171	NA	NA	NA	NA	NA	NA		NA		28.1899	Wald ratio	1	rs13394	0.0449694	0.0222262	0.0430468	0.179727	TRUE
ENSG00000105376	ICAM5	Wald ratio	1	rs901886	0.0668935	0.0143067	2.92987337495329e-06	7.80404327567419e-05	TRUE	0.971704	0.562162	Wald ratio	1	rs901886	0.0424831	0.00908598	2.92987337495329e-06	7.12999478315179e-05	TRUE	0.951458	1.16623	NA	NA	NA	NA	NA	NA		NA		1.43339	NA	NA	NA	NA	NA	NA		NA		0.149635	NA	NA	NA	NA	NA	NA		NA
ENSG00000105607	GCDH	Wald ratio	1	rs8012	0.161753	0.0170024	1.84329278432517e-21	8.03424295858819e-19	TRUE	1	16.1525	Wald ratio	1	rs8012	0.211858	0.0222692	1.84329278432517e-21	7.65068910649629e-19	TRUE	0.999996	15.8611	Wald ratio	1	rs8012	-0.0680851	0.00715667	1.84329278432517e-21	5.94646252223299e-19	TRUE	1	9.63554	Wald ratio	1	rs2238641	0.172556	0.0174857	5.70556255546607e-23	2.99161663324937e-20	TRUE	0.925338	38.593	Wald ratio	1	rs2242515,rs8012	0.126223	0.0132677	1.84329278432513e-21	8.56823929247133e-19	TRUE
ENSG00000105610	KLF1	NA	NA	NA	NA	NA	NA		NA		0.0482175	NA	NA	NA	NA	NA	NA		NA		0.071189	NA	NA	NA	NA	NA	NA		NA		0.121458	NA	NA	NA	NA	NA	NA		NA		0.116936	Wald ratio	1	rs2072597	0.0405884	0.00718378	1.6044783701327e-08	7.68784608605628e-07	TRUE
ENSG00000105612	DNASE2	NA	NA	NA	NA	NA	NA		NA		49.6208	NA	NA	NA	NA	NA	NA		NA		37.8701	NA	NA	NA	NA	NA	NA		NA		14.321	NA	NA	NA	NA	NA	NA		NA		19.516	Wald ratio	1	rs2072597	0.0387408	0.00685678	1.60447837013271e-08	7.68784608605628e-07	TRUE
ENSG00000106392	C1GALT1	NA	NA	NA	NA	NA	NA		NA		10.0519	Inverse variance weighted	2	rs6463627,rs6463656	0.0385125	0.0214275	0.0722807	0.252486	FALSE		8.74806	NA	NA	NA	NA	NA	NA		NA		5.50987	NA	NA	NA	NA	NA	NA		NA		4.51148	Wald ratio	1	rs5010183	0.0391768	0.0111098	0.000421384	0.00529388	TRUE
ENSG00000106636	YKT6	Wald ratio	1	rs34443021	0.0741959	0.0261687	0.00457835	0.0368613	TRUE	0.999992	32.0156	Wald ratio	1	rs34443021	0.166328	0.0586636	0.00457835	0.036234	TRUE	0.836771	28.9469	NA	NA	NA	NA	NA	NA		NA		33.7416	NA	NA	NA	NA	NA	NA		NA		10.7866	Wald ratio	1	rs62459095	0.108368	0.0325487	0.000870296	0.0095436	TRUE
ENSG00000106771	TMEM245	Inverse variance weighted	2	rs57387569,rs908859	0.0313912	0.0613243	0.60873	0.818812	FALSE		29.4568	NA	NA	NA	NA	NA	NA		NA		28.3777	NA	NA	NA	NA	NA	NA		NA		18.1834	NA	NA	NA	NA	NA	NA		NA		8.54327	Wald ratio	1	rs7867120	0.0869522	0.0240024	0.00029161	0.00392267	TRUE
ENSG00000106780	MEGF9	NA	NA	NA	NA	NA	NA		NA		15.8047	Wald ratio	1	rs12554440	0.0599193	0.0122224	9.46540007040416e-07	2.66852845003734e-05	TRUE	0.885348	11.2474	NA	NA	NA	NA	NA	NA		NA		18.3286	NA	NA	NA	NA	NA	NA		NA		13.2117	NA	NA	NA	NA	NA	NA		NA
ENSG00000107175	CREB3	NA	NA	NA	NA	NA	NA		NA		68.4466	NA	NA	NA	NA	NA	NA		NA		60.4689	NA	NA	NA	NA	NA	NA		NA		65.1487	Wald ratio	1	rs3750434	-0.142177	0.0224809	2.54343023991586e-10	1.48178361755098e-08	TRUE	0.958217	25.386	Wald ratio	1	rs7862695	0.13282	0.0229991	7.69530850937811e-09	4.02416539362294e-07	TRUE
ENSG00000107185	RGP1	Wald ratio	1	rs1927949,rs1570246	-0.100317	0.0382653	0.00875125	0.0587645	TRUE	0.995485	13.0617	Wald ratio	1	rs3750434	0.14835	0.0234571	2.54343023991581e-10	1.71188894796498e-08	TRUE	0.995396	12.7247	NA	NA	NA	NA	NA	NA		NA		6.90156	NA	NA	NA	NA	NA	NA		NA		4.72586	NA	NA	NA	NA	NA	NA		NA
ENSG00000107651	SEC23IP	NA	NA	NA	NA	NA	NA		NA		15.5532	NA	NA	NA	NA	NA	NA		NA		13.0916	NA	NA	NA	NA	NA	NA		NA		4.82911	NA	NA	NA	NA	NA	NA		NA		6.28265	Wald ratio	1	rs72826465	-0.115505	0.0170978	1.42288971777612e-11	1.30827673281679e-09	TRUE
ENSG00000107679	PLEKHA1	Wald ratio	1	rs11200595	-0.208114	0.0229173	1.07501702826185e-19	3.81790306814921e-17	TRUE	0.973627	22.2437	Wald ratio	1	rs2901307	0.202537	0.0229874	1.242438992214e-18	3.05635071862739e-16	TRUE	0.983241	18.3897	NA	NA	NA	NA	NA	NA		NA		14.861	NA	NA	NA	NA	NA	NA		NA		13.4343	Wald ratio	1	rs3850765	-0.154124	0.0247119	4.46492242956941e-10	3.08743850976919e-08	TRUE
ENSG00000108306	FBXL20	Wald ratio	1	rs8079355	-0.150236	0.0244702	8.27634487397418e-10	5.22117572345647e-08	TRUE	0.920083	7.48396	NA	NA	NA	NA	NA	NA		NA		5.87189	NA	NA	NA	NA	NA	NA		NA		5.04964	NA	NA	NA	NA	NA	NA		NA		2.16438	NA	NA	NA	NA	NA	NA		NA
ENSG00000108379	WNT3	Wald ratio	1	rs9904865	0.0418047	0.00715081	5.03068811238534e-09	2.80460862265483e-07	TRUE	0.923976	0.928288	Wald ratio	1	rs9904865	0.0412182	0.00705048	5.03068811238534e-09	2.57426512928979e-07	TRUE	0.923976	1.64601	Wald ratio	1	rs9904865	-0.0256176	0.00438195	5.03068811238531e-09	2.13539471717829e-07	TRUE	0.923976	5.90392	NA	NA	NA	NA	NA	NA		NA		6.62581	Wald ratio	1	rs199502	0.0456228	0.0136578	0.000836501	0.00924571	TRUE
ENSG00000108395	TRIM37	Wald ratio	1	rs7502208	0.0207141	0.00735641	0.00486575	0.0386559	TRUE	0.378448	12.4548	Wald ratio	1	rs7502208,rs345164	0.0202906	0.00720599	0.00486575	0.0381049	TRUE	0.202378	11.8515	NA	NA	NA	NA	NA	NA		NA		27.651	NA	NA	NA	NA	NA	NA		NA		4.35644	Wald ratio	1	rs6503890	-0.0372356	0.0117913	0.00158913	0.0156059	TRUE
ENSG00000108592	FTSJ3	Wald ratio	1	rs8077013	-0.0137923	0.00503951	0.00620321	0.0461463	TRUE	0.162375	40.8836	Wald ratio	1	rs7212196	0.0162465	0.00593621	0.00620321	0.0452138	TRUE	0.81579	32.3632	Wald ratio	1	rs8066754	-0.0132914	0.00485649	0.00620321	0.0410915	TRUE	0.0954507	10.5524	Wald ratio	1	rs1877317	-0.0248739	0.00917677	0.00671765	0.0433958	TRUE	0.297021	13.2481	Wald ratio	1	rs2727295	-0.0216656	0.00762308	0.00448167	0.0354425	TRUE
ENSG00000108669	CYTH1	Wald ratio	1	rs7221314	-0.186242	0.0232078	1.01525943490154e-15	1.99669333622517e-13	TRUE	0.987616	45.3474	Wald ratio	1	rs12953123	0.161868	0.0234678	5.29495226443362e-12	5.13747900877709e-10	TRUE	0.921156	45.476	NA	NA	NA	NA	NA	NA		NA		27.2876	NA	NA	NA	NA	NA	NA		NA		19.121	Wald ratio	1	rs8079153	-0.0654567	0.01035	2.54343023991583e-10	1.83455869115309e-08	TRUE
ENSG00000108785	HSD17B1P1	NA	NA	NA	NA	NA	NA		NA		1.65961	Wald ratio	1	rs2292750	-0.149914	0.0200247	7.07418247733961e-14	8.38908210923876e-12	TRUE	0.98309	1.26405	Wald ratio	1	rs77865039	0.00302336	0.0105022	0.77344	0.899141	TRUE		1.07199	NA	NA	NA	NA	NA	NA		NA		0.467344	NA	NA	NA	NA	NA	NA		NA
ENSG00000108797	CNTNAP1	Wald ratio	1	rs9889373	-0.169544	0.0301059	1.78567201485807e-08	8.51881042312142e-07	TRUE	0.900416	12.2122	NA	NA	NA	NA	NA	NA		NA		13.182	Wald ratio	1	rs75140957	-0.0714912	0.0239658	0.00285391	0.0218168	TRUE	0.146896	36.1429	NA	NA	NA	NA	NA	NA		NA		1.0551	NA	NA	NA	NA	NA	NA		NA
ENSG00000109180	OCIAD1	Wald ratio	1	rs7665209	0.135256	0.0248979	5.55910058329103e-08	2.41204594991754e-06	TRUE	0.657259	72.9967	NA	NA	NA	NA	NA	NA		NA		67.1535	Wald ratio	1	rs13109500	0.126282	0.0233621	6.4661970066055e-08	1.9495281816177e-06	TRUE	0.922358	88.3571	NA	NA	NA	NA	NA	NA		NA		47.7493	NA	NA	NA	NA	NA	NA		NA
ENSG00000109332	UBE2D3	Wald ratio	1	rs7688014	-0.443278	0.0537747	1.67604356568259e-16	3.91989798812936e-14	TRUE	0.926568	130.773	Wald ratio	1	rs223340	0.408483	0.063878	1.60824090087285e-10	1.15530459330972e-08	TRUE	0.870326	139.867	NA	NA	NA	NA	NA	NA		NA		56.6535	Wald ratio	1	rs227279	0.158515	0.0196155	6.41951087902525e-16	1.18798713090667e-13	TRUE	0.412673	63.1257	Wald ratio	1	rs13130741	0.325227	0.0354967	5.08677260780209e-20	1.7024410563792e-17	TRUE
ENSG00000109501	WFS1	Wald ratio	1	rs10755148	-0.349361	0.0188452	1.01071820427674e-76	1.93835537216192e-73	TRUE	0.957178	58.7416	NA	NA	NA	NA	NA	NA		NA		50.5701	Wald ratio	1	rs10937752	0.00100503	0.0190956	0.958025	0.984429	TRUE		25.0839	NA	NA	NA	NA	NA	NA		NA		8.33499	Wald ratio	1	rs6830765	-0.184898	0.0101976	1.79529394655858e-73	5.00707481695189e-70	TRUE
ENSG00000109919	MTCH2	NA	NA	NA	NA	NA	NA		NA		37.7227	NA	NA	NA	NA	NA	NA		NA		34.9224	Wald ratio	1	rs10838738	0.0637654	0.0140063	5.29790047917169e-06	9.33935898678026e-05	TRUE	0.281002	32.6091	NA	NA	NA	NA	NA	NA		NA		65.1433	Wald ratio	1	rs1317149	0.0656879	0.0143456	4.67321758656178e-06	0.000115683	TRUE
ENSG00000110514	MADD	Wald ratio	1	rs4647720	-0.0663911	0.0244384	0.0065943	0.0483431	TRUE	0.894694	24.2976	NA	NA	NA	NA	NA	NA		NA		20.096	Wald ratio	1	rs35233100	-0.0772602	0.016147	1.71149047445903e-06	3.42460215227493e-05	TRUE	0.211345	29.0447	NA	NA	NA	NA	NA	NA		NA		7.80849	Inverse variance weighted	2	rs113954134,rs35233100	0.0682546	0.042873	0.11138	0.334742	FALSE
ENSG00000110536	PTPMT1	Wald ratio	1	rs11039429	0.270969	0.0326575	1.06506610562562e-16	2.55322972171102e-14	TRUE	0.800373	12.1855	NA	NA	NA	NA	NA	NA		NA		12.2303	NA	NA	NA	NA	NA	NA		NA		12.7109	NA	NA	NA	NA	NA	NA		NA		5.5048	NA	NA	NA	NA	NA	NA		NA
ENSG00000111877	MCM9	Inverse variance weighted	2	rs2883849,rs62424024	-0.00645031	0.0466383	0.889999	0.958684	FALSE		6.91732	Wald ratio	1	rs114000233,rs76001763	0.0119278	0.0285888	0.676519	0.857275	TRUE		4.67946	NA	NA	NA	NA	NA	NA		NA		1.70624	Wald ratio	1	rs794614	0.0352141	0.0118237	0.00289889	0.023147	TRUE	0.215279	2.02611	Wald ratio	1	rs2357023	0.0916779	0.0200216	4.67321758656178e-06	0.000115683	TRUE
ENSG00000112130	RNF8	Wald ratio	1	rs2284923	-0.045228	0.0105248	1.72893241318319e-05	0.00037172	TRUE	0.98256	6.10308	Wald ratio	1	rs34150698	-0.0399368	0.0132473	0.00257229	0.02296	TRUE	0.982801	5.65108	Wald ratio	1	rs2284923	0.0589079	0.0137081	1.72893241318319e-05	0.000264338	TRUE	0.967003	6.77526	NA	NA	NA	NA	NA	NA		NA		2.28619	NA	NA	NA	NA	NA	NA		NA
ENSG00000112149	CD83	Inverse variance weighted	2	rs35048447,rs6915882	0.0344472	0.0307326	0.262344	0.547587	FALSE		8.23551	Wald ratio	1	rs10484345	-0.0717343	0.0149111	1.50319251575727e-06	3.99656629367351e-05	TRUE	0.913834	13.5435	NA	NA	NA	NA	NA	NA		NA		21.2593	NA	NA	NA	NA	NA	NA		NA		1.54004	Wald ratio	1	rs12205252	0.0366203	0.0133165	0.00595953	0.0440489	TRUE
ENSG00000112164	GLP1R	NA	NA	NA	NA	NA	NA		NA		0.104218	Wald ratio	1	rs170643	-0.0193019	0.0141053	0.17118	0.418722	TRUE		0.083436	NA	NA	NA	NA	NA	NA		NA		1.21122	NA	NA	NA	NA	NA	NA		NA		0.0062	NA	NA	NA	NA	NA	NA		NA
ENSG00000112282	MED23	NA	NA	NA	NA	NA	NA		NA		14.949	Wald ratio	1	rs2246012	0.185416	0.0292134	2.19641488887802e-10	1.53359024624371e-08	TRUE	0.621139	11.707	NA	NA	NA	NA	NA	NA		NA		5.58371	NA	NA	NA	NA	NA	NA		NA		4.76207	NA	NA	NA	NA	NA	NA		NA
ENSG00000112561	TFEB	Wald ratio	1	rs13204294,rs35088334	0.107984	0.0256115	2.484355747809e-05	0.000511212	TRUE	0.429143	10.7134	Wald ratio	1	rs11759908	-0.114331	0.0183316	4.46492242956941e-10	2.85106286079599e-08	TRUE	0.992658	8.64828	NA	NA	NA	NA	NA	NA		NA		5.33255	NA	NA	NA	NA	NA	NA		NA		2.81483	NA	NA	NA	NA	NA	NA		NA
ENSG00000112701	SENP6	Wald ratio	1	rs62414240	0.118119	0.0291359	5.03375768688534e-05	0.000931828	TRUE	0.923842	31.0409	Wald ratio	1	rs34747139	0.00626099	0.0391312	0.872881	0.945404	TRUE		26.0351	NA	NA	NA	NA	NA	NA		NA		14.3801	NA	NA	NA	NA	NA	NA		NA		8.37964	NA	NA	NA	NA	NA	NA		NA
ENSG00000112787	FBRSL1	Wald ratio	1	rs11146945	0.0742382	0.0235951	0.00165327	0.0167936	TRUE	0.72098	17.7756	Wald ratio	1	rs4883516	-0.110812	0.0298901	0.000209467	0.00290339	TRUE	0.925031	15.6741	NA	NA	NA	NA	NA	NA		NA		11.126	NA	NA	NA	NA	NA	NA		NA		13.0967	NA	NA	NA	NA	NA	NA		NA
ENSG00000113068	PFDN1	NA	NA	NA	NA	NA	NA		NA		69.6143	NA	NA	NA	NA	NA	NA		NA		59.2272	NA	NA	NA	NA	NA	NA		NA		61.0149	Wald ratio	1	rs36078551	-0.0289297	0.00723242	6.33424836662399e-05	0.000958055	TRUE	0.898271	14.1408	Wald ratio	1	rs34386219	0.0267092	0.00577843	3.79650996542113e-06	9.62587844869048e-05	TRUE
ENSG00000113231	PDE8B	NA	NA	NA	NA	NA	NA		NA		21.2425	NA	NA	NA	NA	NA	NA		NA		16.9242	NA	NA	NA	NA	NA	NA		NA		21.8768	Wald ratio	1	rs34802194	0.0161177	0.00543849	0.00304027	0.0239117	TRUE	0.0750349	0.93978	NA	NA	NA	NA	NA	NA		NA
ENSG00000113621	TXNDC15	NA	NA	NA	NA	NA	NA		NA		36.8754	Wald ratio	1	rs6894317	-0.14504	0.0283006	2.97537746375533e-07	9.49959189389574e-06	TRUE	0.81204	35.479	Wald ratio	1	rs7706190	0.039339	0.0110903	0.000389394	0.00411863	TRUE	0.959009	26.2084	NA	NA	NA	NA	NA	NA		NA		11.6386	Wald ratio	1	rs3733897	0.0612438	0.0173579	0.000418235	0.00527014	TRUE
ENSG00000113810	SMC4	NA	NA	NA	NA	NA	NA		NA		9.01488	NA	NA	NA	NA	NA	NA		NA		6.96273	NA	NA	NA	NA	NA	NA		NA		1.07681	NA	NA	NA	NA	NA	NA		NA		3.31026	Wald ratio	1	rs78376817	0.117208	0.0245852	1.8657981242638e-06	5.20371096857173e-05	TRUE
ENSG00000114107	CEP70	NA	NA	NA	NA	NA	NA		NA		5.02363	Wald ratio	1	rs12485273	-0.0709922	0.017579	5.38029128654715e-05	0.00091772	TRUE	0.0554277	4.76369	NA	NA	NA	NA	NA	NA		NA		8.00982	NA	NA	NA	NA	NA	NA		NA		5.9987	Wald ratio	1	rs1672927	-0.0951086	0.0165991	1.00590774936807e-08	5.10086675088646e-07	TRUE
ENSG00000114378	HYAL1	Wald ratio	1	rs115261880,rs3806708	-0.0334169	0.0119641	0.0052205	0.0408648	TRUE	0.989487	10.2524	Wald ratio	1	rs79536844	0.0396711	0.0136081	0.00355399	0.0294055	TRUE	0.765069	12.8165	NA	NA	NA	NA	NA	NA		NA		1.60485	NA	NA	NA	NA	NA	NA		NA		97.2709	Wald ratio	1	rs116503914,rs2526396	-0.039013	0.0164412	0.0176499	0.0976054	TRUE
ENSG00000114650	SCAP	Inverse variance weighted	2	rs75723305,rs141569354	-0.0136318	0.0201422	0.498546	0.74956	TRUE		37.1144	NA	NA	NA	NA	NA	NA		NA		34.5483	Wald ratio	1	rs66564457	0.0687616	0.0133518	2.60486459066404e-07	6.66928029323983e-06	TRUE	0.956354	24.4169	NA	NA	NA	NA	NA	NA		NA		37.9843	Wald ratio	1	rs73083125	0.0106903	0.0320708	0.738883	0.900019	TRUE
ENSG00000115216	NRBP1	Wald ratio	1	rs10182937	0.124064	0.0141151	1.50262239032368e-18	4.366256394186e-16	TRUE	0.880666	84.8634	Wald ratio	1	rs1260338	0.187652	0.0178486	7.48518307027015e-26	3.99441447985631e-23	TRUE	0.975598	73.702	NA	NA	NA	NA	NA	NA		NA		38.9431	NA	NA	NA	NA	NA	NA		NA		27.305	NA	NA	NA	NA	NA	NA		NA
ENSG00000115221	ITGB6	NA	NA	NA	NA	NA	NA		NA		0.0154615	NA	NA	NA	NA	NA	NA		NA		0.02228	Wald ratio	1	rs1563575	0.0353335	0.00441668	1.24419211485436e-15	2.67584250834677e-13	TRUE	0.982494	0.014162	NA	NA	NA	NA	NA	NA		NA		0.051071	NA	NA	NA	NA	NA	NA		NA
ENSG00000115234	SNX17	Wald ratio	1	rs72819512	-0.321219	0.0362205	7.41903356543386e-19	2.29487460835307e-16	TRUE	0.874892	113.126	NA	NA	NA	NA	NA	NA		NA		99.1337	NA	NA	NA	NA	NA	NA		NA		53.0713	NA	NA	NA	NA	NA	NA		NA		47.9637	Wald ratio	1	rs13391837	0.0673237	0.00761399	9.39316636666539e-19	3.02279319191882e-16	TRUE
ENSG00000115241	PPM1G	Wald ratio	1	rs2272417	0.240873	0.0302112	1.54902060528646e-15	2.97071171681838e-13	TRUE	0.990606	89.5927	NA	NA	NA	NA	NA	NA		NA		82.5564	NA	NA	NA	NA	NA	NA		NA		41.883	NA	NA	NA	NA	NA	NA		NA		30.6629	NA	NA	NA	NA	NA	NA		NA
ENSG00000115310	RTN4	Wald ratio	1	rs2968821	-0.119889	0.0267223	7.24073075840292e-06	0.000177121	TRUE	0.966859	215.104	Inverse variance weighted	2	rs62134775,rs12713288	-0.0127123	0.0273112	0.641602	0.837769	TRUE		212.633	NA	NA	NA	NA	NA	NA		NA		176.823	NA	NA	NA	NA	NA	NA		NA		46.9544	Wald ratio	1	rs7607923,rs6753814	0.10832	0.0381127	0.00448167	0.0354425	TRUE
ENSG00000115561	CHMP3	Wald ratio	1	rs66990144,rs72930400	-0.0146429	0.0344108	0.670449	0.854457	TRUE		49.7942	Wald ratio	1	rs11691069,rs1080551	-0.0654547	0.0139735	2.81041036458747e-06	6.95250855424934e-05	TRUE	0.877719	37.6143	NA	NA	NA	NA	NA	NA		NA		17.7035	NA	NA	NA	NA	NA	NA		NA		4.35855	NA	NA	NA	NA	NA	NA		NA
ENSG00000115596	WNT6	Inverse variance weighted	2	rs78058190,rs9677752	0.067218	0.0126353	1.03839452077621e-07	4.1661778492565e-06	FALSE	0.999862	5.04954	Wald ratio	1	rs113414093	0.0925717	0.0114237	5.34229456153375e-16	8.92608896548138e-14	TRUE	0.998739	4.12503	NA	NA	NA	NA	NA	NA		NA		0.796885	NA	NA	NA	NA	NA	NA		NA		0.193906	Inverse variance weighted	2	rs77252344,rs78058190	0.0518795	0.0105429	8.61872428338971e-07	2.66099136823327e-05	FALSE
ENSG00000115760	BIRC6	NA	NA	NA	NA	NA	NA		NA		16.0231	Wald ratio	1	rs2069213	-0.128092	0.0318191	5.68203145646779e-05	0.000964783	TRUE	0.877015	12.1728	NA	NA	NA	NA	NA	NA		NA		5.38904	NA	NA	NA	NA	NA	NA		NA		5.99387	Wald ratio	1	rs6748386	0.0755746	0.0491499	0.124138	0.357297	TRUE
ENSG00000116095	PLEKHA3	Wald ratio	1	rs2366911	-0.129749	0.0355609	0.000263623	0.00377296	TRUE	0.937233	4.72242	NA	NA	NA	NA	NA	NA		NA		4.14119	NA	NA	NA	NA	NA	NA		NA		3.49335	NA	NA	NA	NA	NA	NA		NA		1.63639	Wald ratio	1	rs71423566	0.132037	0.0275077	1.5866563039512e-06	4.59361705714867e-05	TRUE
ENSG00000116199	FAM20B	Wald ratio	1	rs4271171	0.0177809	0.0212224	0.402122	0.678028	TRUE		29.0955	Wald ratio	1	rs6425514	0.0162778	0.0188212	0.387113	0.655958	TRUE		28.3341	Wald ratio	1	rs3813638	0.0531079	0.0172709	0.00210503	0.0173678	TRUE	0.130949	18.748	Wald ratio	1	rs4652343	0.0117113	0.0127446	0.358138	0.617371	TRUE		6.71555	Inverse variance weighted	2	rs4652335,rs12743735	0.0676039	0.0222021	0.00232736	0.0213286	TRUE
ENSG00000117280	RAB7L1	NA	NA	NA	NA	NA	NA		NA		22.2863	NA	NA	NA	NA	NA	NA		NA		16.1524	Wald ratio	1	rs823114	0.0964691	0.0143196	1.61865908274655e-11	1.27360834169277e-09	TRUE	0.275461	9.94224	NA	NA	NA	NA	NA	NA		NA		9.79134	Wald ratio	1	rs823144,rs180994111	-0.0189568	0.0314602	0.546799	0.782062	TRUE
ENSG00000117335	CD46	Wald ratio	1	rs56075814	-0.124918	0.0261193	1.73034764668572e-06	4.93818559049684e-05	TRUE	0.486422	98.9222	Wald ratio	1	rs11118580	-0.0963028	0.0208959	4.05202960674981e-06	9.4307517732174e-05	TRUE	0.865561	75.1393	Wald ratio	1	rs4844620	-0.0551811	0.0126513	1.29054493353015e-05	0.000200159	TRUE	0.845416	19.6427	NA	NA	NA	NA	NA	NA		NA		31.7301	NA	NA	NA	NA	NA	NA		NA
ENSG00000119242	CCDC92	Inverse variance weighted	2	rs57316347,rs1716409	0.095215	0.0122351	7.13288373879543e-15	1.19995126616332e-12	TRUE	0.323035	27.98	NA	NA	NA	NA	NA	NA		NA		23.1066	NA	NA	NA	NA	NA	NA		NA		31.3417	Wald ratio	1	rs1054852	-0.0641414	0.0124356	2.49741946478709e-07	7.77909072893087e-06	TRUE	0.994068	7.36537	Wald ratio	1	rs4765335,rs10846616	-0.245175	0.0298085	1.95190857096098e-16	3.98332171054402e-14	TRUE
ENSG00000119655	NPC2	Wald ratio	1	rs4903231	0.182243	0.0341144	9.18732759873697e-08	3.81373525299952e-06	TRUE	0.989044	140.139	NA	NA	NA	NA	NA	NA		NA		122.483	NA	NA	NA	NA	NA	NA		NA		33.6168	NA	NA	NA	NA	NA	NA		NA		19.9355	NA	NA	NA	NA	NA	NA		NA
ENSG00000120071	KANSL1	Inverse variance weighted	2	rs143699161,rs11656151	0.0373705	0.0249963	0.134903	0.374953	FALSE		16.9797	NA	NA	NA	NA	NA	NA		NA		12.4755	Wald ratio	1	rs11656151	-0.0519298	0.00868787	2.26904156801187e-09	1.06085914469656e-07	TRUE	0.994499	6.20625	Wald ratio	1	rs11653367	-0.053348	0.00881786	1.44845834102753e-09	7.47024580470918e-08	TRUE	0.980247	4.69325	Wald ratio	1	rs34619181,rs2532345	-0.0170349	0.010077	0.0909369	0.292192	TRUE
ENSG00000120306	CYSTM1	Wald ratio	1	rs36078551	0.108551	0.0271379	6.33424836662399e-05	0.00113744	TRUE	0.902754	96.059	NA	NA	NA	NA	NA	NA		NA		94.8443	Wald ratio	1	rs7726349	-0.0708995	0.0170469	3.19516722579882e-05	0.000458116	TRUE	0.881683	45.3399	Wald ratio	1	rs141074724	0.0389203	0.0146825	0.00803029	0.0495359	TRUE	0.609643	19.8574	NA	NA	NA	NA	NA	NA		NA
ENSG00000120647	CCDC77	Wald ratio	1	rs797765	-0.0409761	0.00892549	4.41319541850332e-06	0.000114373	TRUE	0.996331	6.23121	Wald ratio	1	rs11062803	0.0497458	0.0107491	3.69379854280427e-06	8.7330281371173e-05	TRUE	0.557941	5.16103	Wald ratio	1	rs797765	0.0352603	0.00768045	4.4131954185033e-06	7.9536136425093e-05	TRUE	0.992043	3.32118	NA	NA	NA	NA	NA	NA		NA		1.68209	Inverse variance weighted	2	rs10773936,rs797765	-0.0463672	0.0370288	0.210499	0.481204	FALSE
ENSG00000121101	TEX14	NA	NA	NA	NA	NA	NA		NA		0.220107	Wald ratio	1	rs11655808	-0.0642707	0.0131165	9.58366553180638e-07	2.6917129769972e-05	TRUE	0.153155	0.260725	Wald ratio	1	rs7221274	0.0353882	0.00704058	4.999923035112e-07	1.16041379217779e-05	TRUE	0.95308	0.411787	NA	NA	NA	NA	NA	NA		NA		0.175795	NA	NA	NA	NA	NA	NA		NA
ENSG00000122008	POLK	Wald ratio	1	rs16872670	-0.175416	0.0424796	3.63692543030039e-05	0.000716108	TRUE	0.909992	12.7424	NA	NA	NA	NA	NA	NA		NA		9.89754	NA	NA	NA	NA	NA	NA		NA		4.01279	NA	NA	NA	NA	NA	NA		NA		3.02235	NA	NA	NA	NA	NA	NA		NA
ENSG00000122033	MTIF3	Wald ratio	1	rs17085633	-0.0191389	0.0105692	0.0701701	0.249393	TRUE		77.4772	Wald ratio	1	rs17085633	-0.0217561	0.0120145	0.0701701	0.247634	TRUE		50.9437	Wald ratio	1	rs2146819	0.0487545	0.015159	0.00129893	0.0119383	TRUE	0.847277	30.4477	NA	NA	NA	NA	NA	NA		NA		21.8579	NA	NA	NA	NA	NA	NA		NA
ENSG00000122417	ODF2L	Wald ratio	1	rs2390097	0.0387994	0.0089537	1.46868476737893e-05	0.000326	TRUE	0.891083	11.1249	Wald ratio	1	rs2275001	0.0408493	0.0111655	0.00025366	0.00339388	TRUE	0.891309	10.4591	Inverse variance weighted	2	rs11810689,rs17129934	0.036767	0.0296046	0.21426	0.478672	FALSE		5.70334	NA	NA	NA	NA	NA	NA		NA		1.14696	Wald ratio	1	rs11810689	-0.0811042	0.0184974	1.16190883796245e-05	0.000248002	TRUE
ENSG00000123200	ZC3H13	Wald ratio	1	rs12431359	-0.165578	0.0250876	4.11157781879905e-11	3.42834084386644e-09	TRUE	0.975325	21.5903	NA	NA	NA	NA	NA	NA		NA		17.128	NA	NA	NA	NA	NA	NA		NA		14.0519	NA	NA	NA	NA	NA	NA		NA		30.4773	Wald ratio	1	rs117271679	-0.101995	0.0377042	0.0068278	0.0486198	TRUE
ENSG00000123352	SPATS2	Wald ratio	1	rs11169042	0.0366125	0.030635	0.232039	0.509859	TRUE		8.56048	NA	NA	NA	NA	NA	NA		NA		7.48585	NA	NA	NA	NA	NA	NA		NA		4.89033	NA	NA	NA	NA	NA	NA		NA		1.83909	NA	NA	NA	NA	NA	NA		NA
ENSG00000123610	TNFAIP6	NA	NA	NA	NA	NA	NA		NA		5.31894	Wald ratio	1	rs4664021	-0.067123	0.01867	0.000324095	0.004139	TRUE	0.905529	6.40374	Inverse variance weighted	2	rs35845966,rs6433983	0.0223372	0.0205301	0.276585	0.549424	FALSE		1.46552	NA	NA	NA	NA	NA	NA		NA		0.123523	Wald ratio	1	rs12999396	0.0858775	0.0152032	1.6171398483876e-08	7.68784608605628e-07	TRUE
ENSG00000123965	PMS2P5	Wald ratio	1	rs1635749	-0.0291818	0.0074265	8.51539154402471e-05	0.00146072	TRUE	0.546189	2.4361	Inverse variance weighted	2	rs112087168,rs2529275	-0.0216426	0.0038727	2.29018295315049e-08	9.66664228417364e-07	TRUE	0.728775	1.96624	Inverse variance weighted	3	rs112087168,rs2529275,rs58513914	0.0185482	0.00385687	1.51585838282698e-06	3.16478796459959e-05	TRUE	0.999557	2.23165	Inverse variance weighted	2	rs112087168,rs2529275	0.0238347	0.00617389	0.000113124	0.00154064	TRUE	0.540813	1.69292	Wald ratio	1	rs1635749,rs140921648	-0.0313465	0.0079774	8.51539154402468e-05	0.0013883	TRUE
ENSG00000125629	INSIG2	Wald ratio	1	rs17819430,rs17047806	-0.0363356	0.027601	0.188021	0.453537	TRUE		17.0572	Wald ratio	1	rs10197745	-0.0133405	0.021246	0.530065	0.768805	TRUE		11.4816	NA	NA	NA	NA	NA	NA		NA		10.9557	Wald ratio	1	rs10187263	0.0111973	0.0145565	0.441756	0.686304	TRUE		15.0332	Wald ratio	1	rs10197745	-0.0122761	0.0195509	0.530065	0.771179	TRUE
ENSG00000125834	STK35	NA	NA	NA	NA	NA	NA		NA		12.9096	NA	NA	NA	NA	NA	NA		NA		14.6976	NA	NA	NA	NA	NA	NA		NA		9.08131	NA	NA	NA	NA	NA	NA		NA		6.59884	NA	NA	NA	NA	NA	NA		NA
ENSG00000127324	TSPAN8	NA	NA	NA	NA	NA	NA		NA		8.19118	NA	NA	NA	NA	NA	NA		NA		4.64405	NA	NA	NA	NA	NA	NA		NA		1.53735	NA	NA	NA	NA	NA	NA		NA		5.38731	Wald ratio	1	rs1798076	-0.27392	0.0319293	9.57452703121688e-18	2.28885907629122e-15	TRUE
ENSG00000127774	EMC6	NA	NA	NA	NA	NA	NA		NA		37.3017	NA	NA	NA	NA	NA	NA		NA		41.5141	NA	NA	NA	NA	NA	NA		NA		32.6348	NA	NA	NA	NA	NA	NA		NA		36.1523	NA	NA	NA	NA	NA	NA		NA
ENSG00000127838	PNKD	Wald ratio	1	rs4672884	-0.0919035	0.0207181	9.16894980516405e-06	0.000214442	TRUE	0.834392	17.6866	Wald ratio	1	rs1473901	-0.105079	0.0238261	1.03248290356544e-05	0.000213675	TRUE	0.849797	17.9327	NA	NA	NA	NA	NA	NA		NA		25.3871	NA	NA	NA	NA	NA	NA		NA		61.8125	NA	NA	NA	NA	NA	NA		NA
ENSG00000128262	POM121L9P	Wald ratio	1	rs4050098	-0.0363529	0.00731009	6.59338562038492e-07	2.07291720373348e-05	TRUE	0.830352	3.80981	Wald ratio	1	rs4050098	-0.0269385	0.00541698	6.5933856203849e-07	1.96251728963727e-05	TRUE	0.996857	2.9081	NA	NA	NA	NA	NA	NA		NA		0.386023	Inverse variance weighted	2	rs131399,rs4050098	0.0221622	0.0192428	0.249438	0.503522	FALSE		0.425921	NA	NA	NA	NA	NA	NA		NA
ENSG00000128271	ADORA2A	Wald ratio	1	rs8138769	0.113158	0.027998	5.30726395429546e-05	0.000971209	TRUE	0.935654	2.44393	NA	NA	NA	NA	NA	NA		NA		2.91659	NA	NA	NA	NA	NA	NA		NA		3.18597	NA	NA	NA	NA	NA	NA		NA		4.67622	NA	NA	NA	NA	NA	NA		NA
ENSG00000128298	BAIAP2L2	NA	NA	NA	NA	NA	NA		NA		4.72472	Wald ratio	1	rs2267372	-0.092148	0.0164395	2.07938785314478e-08	9.03203875049107e-07	TRUE	0.804385	3.55488	NA	NA	NA	NA	NA	NA		NA		4.80476	NA	NA	NA	NA	NA	NA		NA		1.65719	Wald ratio	1	rs111568133	0.00312284	0.0201783	0.877009	0.952526	TRUE
ENSG00000128313	APOL5	Wald ratio	1	rs9610329	-0.0331511	0.00768136	1.59033493652039e-05	0.000347374	TRUE	0.802737	0.200646	Wald ratio	1	rs9610329	-0.0584925	0.0135531	1.59033493652039e-05	0.000315156	TRUE	0.076233	0.061144	NA	NA	NA	NA	NA	NA		NA		0	Inverse variance weighted	2	rs2073198,rs132749	0.0118278	0.00863502	0.170766	0.40798	FALSE		0.149491	Wald ratio	1	rs5999937	-0.0204632	0.0072673	0.00486575	0.037942	TRUE
ENSG00000128683	GAD1	Wald ratio	1	rs7557793	-0.0323253	0.0077722	3.19516722579881e-05	0.000639634	TRUE	0.873431	0.141217	Wald ratio	1	rs3749034	0.0442325	0.0106351	3.19516722579882e-05	0.000585076	TRUE	0.871807	0.159374	NA	NA	NA	NA	NA	NA		NA		46.0402	NA	NA	NA	NA	NA	NA		NA		0.0213605	NA	NA	NA	NA	NA	NA		NA
ENSG00000128833	MYO5C	NA	NA	NA	NA	NA	NA		NA		22.1519	Wald ratio	1	rs28613818	0.0228949	0.0292107	0.433167	0.695805	TRUE		13.4489	NA	NA	NA	NA	NA	NA		NA		1.42541	NA	NA	NA	NA	NA	NA		NA		2.05583	Wald ratio	1	rs12594710	-0.12922	0.0222979	6.82476481868489e-09	3.66043636140619e-07	TRUE
ENSG00000128886	ELL3	NA	NA	NA	NA	NA	NA		NA		3.07593	NA	NA	NA	NA	NA	NA		NA		1.92926	NA	NA	NA	NA	NA	NA		NA		1.16946	NA	NA	NA	NA	NA	NA		NA		0.682784	NA	NA	NA	NA	NA	NA		NA
ENSG00000130584	ZBTB46	NA	NA	NA	NA	NA	NA		NA		8.36615	NA	NA	NA	NA	NA	NA		NA		9.01893	NA	NA	NA	NA	NA	NA		NA		2.82333	NA	NA	NA	NA	NA	NA		NA		1.2272	Wald ratio	1	rs4809370	-0.127798	0.019582	6.74071272456478e-11	5.41875082222363e-09	TRUE
ENSG00000130856	ZNF236	NA	NA	NA	NA	NA	NA		NA		4.69028	Wald ratio	1	rs12957245	-0.109497	0.0175385	4.28589592899344e-10	2.76033866254396e-08	TRUE	0.554721	3.9123	Wald ratio	1	rs9973056	0.0727314	0.0125627	7.06073175894804e-09	2.81208896967486e-07	TRUE	0.663742	2.60851	NA	NA	NA	NA	NA	NA		NA		1.42124	Wald ratio	1	rs470560	-0.0267213	0.0241764	0.269046	0.552012	TRUE
ENSG00000130943	PKDREJ	Inverse variance weighted	2	rs3087501,rs4823815	0.0287852	0.0135767	0.0339899	0.154689	FALSE	0.852106	0.165028	NA	NA	NA	NA	NA	NA		NA		0.112847	Wald ratio	1	rs6008762	-0.0398281	0.00829752	1.58665630395119e-06	3.21921587204186e-05	TRUE	0.76924	0.125555	NA	NA	NA	NA	NA	NA		NA		0.058306	Inverse variance weighted	2	rs35597676,rs3087501	0.0340508	0.00615181	3.11067899623753e-08	1.37709265404865e-06	TRUE
ENSG00000131470	PSMC3IP	NA	NA	NA	NA	NA	NA		NA		5.10451	NA	NA	NA	NA	NA	NA		NA		3.55495	NA	NA	NA	NA	NA	NA		NA		4.41973	NA	NA	NA	NA	NA	NA		NA		0.876285	NA	NA	NA	NA	NA	NA		NA
ENSG00000131558	EXOC4	Wald ratio	1	rs2542256,rs7780048	0.0215194	0.0272579	0.429835	0.699065	TRUE		18.6318	Wald ratio	1	rs73156959	-0.0662711	0.0144639	4.60950588228381e-06	0.000104993	TRUE	0.897438	15.4819	NA	NA	NA	NA	NA	NA		NA		10.0438	NA	NA	NA	NA	NA	NA		NA		4.2197	Wald ratio	1	rs4731990	0.0357017	0.021421	0.0955807	0.300648	TRUE
ENSG00000131899	LLGL1	Wald ratio	1	rs712274	-0.0898997	0.0424246	0.0340864	0.154981	TRUE	0.343674	19.6116	NA	NA	NA	NA	NA	NA		NA		14.564	NA	NA	NA	NA	NA	NA		NA		30.6793	Wald ratio	1	rs117782228	0.0652618	0.0121074	7.03621212414808e-08	2.60422627559646e-06	TRUE	0.928366	2.02794	Wald ratio	1	rs4925167	-0.107941	0.0260956	3.52852879513062e-05	0.000651726	TRUE
ENSG00000131966	ACTR10	Wald ratio	1	rs79224182	0.0411101	0.0131324	0.00174548	0.0174712	TRUE	0.136842	50.6763	Wald ratio	1	rs147402949	-0.0436252	0.0133299	0.00106515	0.0112239	TRUE	0.0975908	43.4439	Wald ratio	1	rs12147879	-0.111563	0.020038	2.58319923449961e-08	8.68062576093305e-07	TRUE	0.899331	42.8892	Wald ratio	1	rs79224182	-0.0320646	0.0102429	0.00174548	0.0152113	TRUE	0.165318	12.4904	Wald ratio	1	rs12897235,rs147402949	-0.0470743	0.0143838	0.00106515	0.011382	TRUE
ENSG00000132463	GRSF1	NA	NA	NA	NA	NA	NA		NA		25.2367	Wald ratio	1	rs12508115	-0.0541888	0.0357332	0.129397	0.359511	TRUE		24.1713	NA	NA	NA	NA	NA	NA		NA		23.2089	NA	NA	NA	NA	NA	NA		NA		11.3034	NA	NA	NA	NA	NA	NA		NA
ENSG00000132824	SERINC3	Wald ratio	1	rs6103759	-0.0776846	0.0165405	2.64489943432633e-06	7.18468574383999e-05	TRUE	0.975776	145.251	Wald ratio	1	rs6103759	-0.106992	0.0227807	2.64489943432632e-06	6.5647985627415e-05	TRUE	0.169706	110.009	NA	NA	NA	NA	NA	NA		NA		61.3664	NA	NA	NA	NA	NA	NA		NA		31.8456	Inverse variance weighted	2	rs189465365,rs6103759	-0.107934	0.0778604	0.165669	0.420909	FALSE
ENSG00000132837	DMGDH	Wald ratio	1	rs586199	-0.182366	0.0305318	2.32968507427315e-09	1.37051228081014e-07	TRUE	0.987042	3.77912	Wald ratio	1	rs642934,rs10462567	-0.129367	0.0254814	3.83596078905757e-07	1.18914784460785e-05	TRUE	0.180175	2.09742	NA	NA	NA	NA	NA	NA		NA		1.53582	NA	NA	NA	NA	NA	NA		NA		42.0086	NA	NA	NA	NA	NA	NA		NA
ENSG00000132964	CDK8	Wald ratio	1	rs12430162	0.0507984	0.0180725	0.00494168	0.0390328	TRUE	0.0762071	9.87223	NA	NA	NA	NA	NA	NA		NA		9.65584	NA	NA	NA	NA	NA	NA		NA		7.56392	NA	NA	NA	NA	NA	NA		NA		5.54465	Wald ratio	1	rs306411	-0.00669508	0.0278962	0.81033	0.927007	TRUE
ENSG00000133059	DSTYK	Wald ratio	1	rs1172130	-0.0520274	0.0141893	0.000245733	0.00354336	TRUE	0.573856	8.80131	Wald ratio	1	rs1572993	-0.252082	0.0291159	4.80556986279333e-18	1.12195038890403e-15	TRUE	0.895541	7.58461	Wald ratio	1	rs11240369	0.0717469	0.016934	2.26685426308992e-05	0.000335453	TRUE	0.768663	11.5041	NA	NA	NA	NA	NA	NA		NA		1.61225	Wald ratio	1	rs12122105	-0.140521	0.0336216	2.92167189218442e-05	0.000550577	TRUE
ENSG00000133065	SLC41A1	Wald ratio	1	rs56152218	-0.0430864	0.0236672	0.0686809	0.246475	TRUE		15.7505	NA	NA	NA	NA	NA	NA		NA		19.3787	NA	NA	NA	NA	NA	NA		NA		11.7037	Wald ratio	1	rs1772159	0.0752467	0.0124878	1.68440669508598e-09	8.54700558506531e-08	TRUE	0.0793351	2.49603	Wald ratio	1	rs823156	-0.104141	0.0426807	0.0146873	0.0854578	TRUE
ENSG00000133101	CCNA1	NA	NA	NA	NA	NA	NA		NA		0.370611	Wald ratio	1	rs1935099	-0.0432381	0.0133317	0.00118177	0.0123138	TRUE	0.870875	0.505187	NA	NA	NA	NA	NA	NA		NA		8.72186	NA	NA	NA	NA	NA	NA		NA		0.060881	NA	NA	NA	NA	NA	NA		NA
ENSG00000133104	SPG20	NA	NA	NA	NA	NA	NA		NA		40.357	NA	NA	NA	NA	NA	NA		NA		36.0082	NA	NA	NA	NA	NA	NA		NA		20.6507	NA	NA	NA	NA	NA	NA		NA		4.37801	Wald ratio	1	rs10467364	-0.103372	0.0354145	0.00351248	0.0294953	TRUE
ENSG00000133116	KL	NA	NA	NA	NA	NA	NA		NA		6.797	Wald ratio	1	rs73176817	0.0707684	0.0267999	0.00827533	0.0566163	TRUE	0.366211	4.29246	NA	NA	NA	NA	NA	NA		NA		0.851673	NA	NA	NA	NA	NA	NA		NA		0.067722	NA	NA	NA	NA	NA	NA		NA
ENSG00000133812	SBF2	Wald ratio	1	rs7128698	0.150661	0.0325991	3.807520067936e-06	9.97549451678641e-05	TRUE	0.983467	10.4153	Wald ratio	1	rs7111987	0.0722653	0.0289061	0.0124193	0.076492	TRUE	0.0718678	7.71535	NA	NA	NA	NA	NA	NA		NA		3.14713	NA	NA	NA	NA	NA	NA		NA		1.66431	NA	NA	NA	NA	NA	NA		NA
ENSG00000134077	THUMPD3	Wald ratio	1	rs1046788,rs17746498	0.168986	0.0280626	1.72552848605876e-09	1.04063475803884e-07	TRUE	0.993511	14.0444	Wald ratio	1	rs2728923,rs3885754	0.127648	0.0205309	5.05488083042279e-10	3.1973755575909e-08	TRUE	0.991943	11.679	Wald ratio	1	rs62246267	0.0441467	0.00894109	7.91304065576988e-07	1.73656252758596e-05	TRUE	0.0855187	9.12887	Wald ratio	1	rs62246305	0.098361	0.0189007	1.94958299030064e-07	6.3230805025627e-06	TRUE	0.131688	6.69206	Wald ratio	1	rs7638655	-0.128501	0.0260256	7.91304065576988e-07	2.47971577403845e-05	TRUE
ENSG00000134247	PTGFRN	NA	NA	NA	NA	NA	NA		NA		12.3384	NA	NA	NA	NA	NA	NA		NA		18.1785	NA	NA	NA	NA	NA	NA		NA		4.09702	NA	NA	NA	NA	NA	NA		NA		5.10037	NA	NA	NA	NA	NA	NA		NA
ENSG00000134250	NOTCH2	NA	NA	NA	NA	NA	NA		NA		31.9257	NA	NA	NA	NA	NA	NA		NA		21.7439	NA	NA	NA	NA	NA	NA		NA		3.19174	Wald ratio	1	rs2641348	-0.126649	0.0111298	5.30173264712134e-30	3.33585018156875e-27	TRUE	0.895266	7.09884	NA	NA	NA	NA	NA	NA		NA
ENSG00000134363	FST	Wald ratio	1	rs788514	0.106527	0.0234906	5.7635229092829e-06	0.000145056	TRUE	0.942687	38.4712	NA	NA	NA	NA	NA	NA		NA		12.735	NA	NA	NA	NA	NA	NA		NA		1.10699	NA	NA	NA	NA	NA	NA		NA		27.904	NA	NA	NA	NA	NA	NA		NA
ENSG00000134640	MTNR1B	NA	NA	NA	NA	NA	NA		NA		0	NA	NA	NA	NA	NA	NA		NA		0	NA	NA	NA	NA	NA	NA		NA		0.031225	NA	NA	NA	NA	NA	NA		NA		0	NA	NA	NA	NA	NA	NA		NA
ENSG00000134817	APLNR	Wald ratio	1	rs75588277,rs717211	0.107982	0.0290201	0.00019849	0.0029693	TRUE	0.878761	15.6942	Wald ratio	1	rs10736682	0.0867928	0.0247026	0.000442222	0.00528614	TRUE	0.835637	8.03684	NA	NA	NA	NA	NA	NA		NA		36.5477	NA	NA	NA	NA	NA	NA		NA		5.93425	Wald ratio	1	rs9943582	-0.102269	0.0300312	0.000660659	0.00754125	TRUE
ENSG00000134824	FADS2	NA	NA	NA	NA	NA	NA		NA		17.099	Wald ratio	1	rs968567	-0.0095392	0.0101481	0.347218	0.620589	TRUE		18.9549	NA	NA	NA	NA	NA	NA		NA		98.4775	NA	NA	NA	NA	NA	NA		NA		44.2377	Wald ratio	1	rs174559	-0.0705952	0.0130379	6.14141463012331e-08	2.58217166885637e-06	TRUE
ENSG00000134825	TMEM258	Wald ratio	1	rs174538	-0.130051	0.0225196	7.69530850937815e-09	4.07681288930536e-07	TRUE	0.778768	29.0411	Wald ratio	1	rs968567	-0.0268178	0.0285295	0.347218	0.620589	TRUE		31.2808	NA	NA	NA	NA	NA	NA		NA		20.1852	NA	NA	NA	NA	NA	NA		NA		17.6249	Wald ratio	1	rs174598	-0.144906	0.0250919	7.69530850937815e-09	4.02416539362294e-07	TRUE
ENSG00000135124	P2RX4	NA	NA	NA	NA	NA	NA		NA		24.3894	NA	NA	NA	NA	NA	NA		NA		19.5871	NA	NA	NA	NA	NA	NA		NA		7.68347	NA	NA	NA	NA	NA	NA		NA		12.6123	NA	NA	NA	NA	NA	NA		NA
ENSG00000135845	PIGC	Wald ratio	1	rs34945663	0.0826234	0.0251463	0.00101724	0.0114757	TRUE	0.966732	11.7224	NA	NA	NA	NA	NA	NA		NA		9.13252	Wald ratio	1	rs10752946	-0.0149688	0.0126403	0.23633	0.506915	TRUE		5.9549	NA	NA	NA	NA	NA	NA		NA		3.43297	Inverse variance weighted	2	rs10911624,rs1023479,rs2051628	-0.067381	0.0168961	6.66400275746223e-05	0.00111515	TRUE
ENSG00000135926	TMBIM1	Wald ratio	1	rs10167446	0.0952666	0.0253156	0.000167781	0.00257417	TRUE	0.356405	219.823	Wald ratio	1	rs6736362	-0.140977	0.031781	9.16894980516405e-06	0.000194054	TRUE	0.894122	216.784	NA	NA	NA	NA	NA	NA		NA		33.7887	NA	NA	NA	NA	NA	NA		NA		78.1115	Wald ratio	1	rs7559416	0.0564201	0.0131759	1.85178289915892e-05	0.000374248	TRUE
ENSG00000136250	AOAH	Wald ratio	1	rs4509214	-0.0678977	0.0129006	1.41601867785995e-07	5.38817583412664e-06	TRUE	0.965712	3.51154	Wald ratio	1	rs7785921	0.0627033	0.0158647	7.7377426706116e-05	0.00124588	TRUE	0.910173	5.4588	Wald ratio	1	rs80126971	-0.0294448	0.017418	0.0909369	0.289131	TRUE		1.59689	NA	NA	NA	NA	NA	NA		NA		1.80898	Wald ratio	1	rs12531209,rs12701522	0.0126804	0.0211339	0.548506	0.782899	TRUE
ENSG00000136891	TEX10	Wald ratio	1	rs6479013	-0.107684	0.0242817	9.21652440645437e-06	0.00021503	TRUE	0.972577	10.737	NA	NA	NA	NA	NA	NA		NA		11.3642	Wald ratio	1	rs10988942	-0.00614734	0.0113003	0.586441	0.792568	TRUE		4.36697	NA	NA	NA	NA	NA	NA		NA		2.98565	Wald ratio	1	rs7047694	0.12921	0.0376059	0.000590595	0.00690154	TRUE
ENSG00000137462	TLR2	NA	NA	NA	NA	NA	NA		NA		13.2067	Wald ratio	1	rs1439164	-0.148174	0.0374176	7.49497633821468e-05	0.00120939	TRUE	0.821007	16.2341	NA	NA	NA	NA	NA	NA		NA		2.02345	NA	NA	NA	NA	NA	NA		NA		3.25699	Wald ratio	1	rs10007443,rs34995524	-0.0307658	0.0383458	0.422365	0.692776	TRUE
ENSG00000137491	SLCO2B1	NA	NA	NA	NA	NA	NA		NA		37.964	NA	NA	NA	NA	NA	NA		NA		35.8793	NA	NA	NA	NA	NA	NA		NA		19.9935	NA	NA	NA	NA	NA	NA		NA		95.3323	Wald ratio	1	rs2851075	-0.103264	0.0304187	0.000686946	0.00778818	TRUE
ENSG00000137731	FXYD2	Wald ratio	1	rs2239695	-0.0577887	0.0188925	0.00222208	0.0208693	TRUE	0.30821	0.492576	NA	NA	NA	NA	NA	NA		NA		0.647631	NA	NA	NA	NA	NA	NA		NA		0.253272	NA	NA	NA	NA	NA	NA		NA		1.72363	Wald ratio	1	rs10892173	-0.00498759	0.0141954	0.725325	0.894736	TRUE
ENSG00000137764	MAP2K5	Wald ratio	1	rs12441715	0.0385528	0.0104922	0.000238392	0.00346354	TRUE	0.163727	14.0171	Wald ratio	1	rs4776943	-0.0475829	0.0128683	0.000217584	0.00298269	TRUE	0.189021	9.97031	NA	NA	NA	NA	NA	NA		NA		7.44459	NA	NA	NA	NA	NA	NA		NA		4.13208	Wald ratio	1	rs57030473	-0.0590742	0.0172106	0.000598193	0.0069515	TRUE
ENSG00000137802	MAPKBP1	Wald ratio	1	rs75037879	-0.0736913	0.0334128	0.0274205	0.133386	TRUE	0.828971	11.298	Wald ratio	1	rs8040440	-0.145136	0.0228512	2.13431597110344e-10	1.5042900585013e-08	TRUE	0.878389	9.15786	NA	NA	NA	NA	NA	NA		NA		11.2158	NA	NA	NA	NA	NA	NA		NA		2.56672	Wald ratio	1	rs62003873	-0.100876	0.0192852	1.68806130593433e-07	6.30536113694309e-06	TRUE
ENSG00000137806	NDUFAF1	Inverse variance weighted	2	rs77739808,rs146883891	0.0499005	0.0228711	0.029123	0.138248	TRUE	0.915176	8.83351	Wald ratio	1	rs146883891	0.0278127	0.0153052	0.0691858	0.24607	TRUE		8.19355	NA	NA	NA	NA	NA	NA		NA		9.50686	NA	NA	NA	NA	NA	NA		NA		8.12812	Inverse variance weighted	2	rs7168431,rs12101888,rs55912424	0.0177589	0.0167641	0.289444	0.573473	FALSE
ENSG00000137869	CYP19A1	NA	NA	NA	NA	NA	NA		NA		2.23549	NA	NA	NA	NA	NA	NA		NA		0.347983	NA	NA	NA	NA	NA	NA		NA		0.167631	NA	NA	NA	NA	NA	NA		NA		0.006144	Wald ratio	1	rs17601876	0.0773169	0.0225254	0.000598193	0.0069515	TRUE
ENSG00000137871	ZNF280D	NA	NA	NA	NA	NA	NA		NA		12.274	NA	NA	NA	NA	NA	NA		NA		9.22789	NA	NA	NA	NA	NA	NA		NA		5.31985	NA	NA	NA	NA	NA	NA		NA		3.82573	NA	NA	NA	NA	NA	NA		NA
ENSG00000138028	CGREF1	NA	NA	NA	NA	NA	NA		NA		3.20448	NA	NA	NA	NA	NA	NA		NA		2.93317	NA	NA	NA	NA	NA	NA		NA		15.7455	NA	NA	NA	NA	NA	NA		NA		3.04563	Wald ratio	1	rs2119026	-0.0474383	0.0106039	7.68832631050687e-06	0.00017386	TRUE
ENSG00000138175	ARL3	NA	NA	NA	NA	NA	NA		NA		16.471	Wald ratio	1	rs999867	-0.0466469	0.0180041	0.00957228	0.0630639	TRUE	0.0376482	11.6387	NA	NA	NA	NA	NA	NA		NA		31.5644	NA	NA	NA	NA	NA	NA		NA		3.11387	Inverse variance weighted	2	rs72847755,rs8354	-0.0302598	0.0104469	0.00377295	0.0312248	TRUE
ENSG00000138336	TET1	Wald ratio	1	rs7077761	0.176121	0.0247076	1.01686160281594e-12	1.09558268644966e-10	TRUE	0.963594	0.922175	NA	NA	NA	NA	NA	NA		NA		0.606398	NA	NA	NA	NA	NA	NA		NA		0.37214	NA	NA	NA	NA	NA	NA		NA		0.149572	NA	NA	NA	NA	NA	NA		NA
ENSG00000138738	PRDM5	NA	NA	NA	NA	NA	NA		NA		3.50526	Inverse variance weighted	2	rs10857075,rs6534246	0.0396789	0.0149248	0.00784673	0.0543906	TRUE	0.98959	2.50074	NA	NA	NA	NA	NA	NA		NA		1.19951	NA	NA	NA	NA	NA	NA		NA		0.111311	Wald ratio	1	rs3804173	-0.0900905	0.0182925	8.43603542388573e-07	2.61423364413526e-05	TRUE
ENSG00000138750	NUP54	Wald ratio	1	rs6836715	0.0223717	0.0135271	0.0981588	0.31013	TRUE		30.9132	NA	NA	NA	NA	NA	NA		NA		25.3208	Wald ratio	1	rs4859611	-0.0423129	0.0112834	0.000176835	0.00214462	TRUE	0.0651521	9.52507	Wald ratio	1	rs6836703	-0.0144652	0.00867911	0.0955807	0.286106	TRUE		8.54826	Wald ratio	1	rs1391013,rs62302566	0.0369256	0.027992	0.187119	0.45145	TRUE
ENSG00000138757	G3BP2	NA	NA	NA	NA	NA	NA		NA		25.1248	NA	NA	NA	NA	NA	NA		NA		23.4744	NA	NA	NA	NA	NA	NA		NA		28.6793	NA	NA	NA	NA	NA	NA		NA		8.6752	Wald ratio	1	rs17280791	-0.122912	0.0245824	5.73303143758391e-07	1.84493361685633e-05	TRUE
ENSG00000138777	PPA2	Wald ratio	1	rs4450931	-0.0581559	0.0179314	0.00118177	0.0129657	TRUE	0.962515	21.3148	Wald ratio	1	rs2725741,rs2713825	0.0502572	0.0157586	0.00142672	0.0142121	TRUE	0.96289	19.6637	NA	NA	NA	NA	NA	NA		NA		14.4503	NA	NA	NA	NA	NA	NA		NA		18.5819	Wald ratio	1	rs4429729,rs4450931	-0.054066	0.0166703	0.00118177	0.0124376	TRUE
ENSG00000140367	UBE2Q2	Wald ratio	1	rs17427548	-0.0630066	0.0223387	0.0047947	0.0382817	TRUE	0.361626	35.5345	NA	NA	NA	NA	NA	NA		NA		29.0098	NA	NA	NA	NA	NA	NA		NA		18.223	Wald ratio	1	rs7183815	-0.0293702	0.0124823	0.0186256	0.0915564	TRUE	0.0659324	2.55866	Wald ratio	1	rs4886462	0.0783317	0.018293	1.85178289915892e-05	0.000374248	TRUE
ENSG00000140382	HMG20A	Wald ratio	1	rs11634056	0.104032	0.0118104	1.26819531893253e-18	3.80022653538875e-16	TRUE	0.0626694	14.975	Wald ratio	1	rs11634056	0.150578	0.0170946	1.26819531893253e-18	3.05635071862739e-16	TRUE	0.0685869	13.0425	NA	NA	NA	NA	NA	NA		NA		9.10559	NA	NA	NA	NA	NA	NA		NA		6.49384	Wald ratio	1	rs11634056	0.332138	0.0377065	1.26819531893251e-18	3.7896393691101e-16	TRUE
ENSG00000140391	TSPAN3	Wald ratio	1	rs72730747	-0.0504951	0.0497061	0.30969	0.597148	TRUE		74.4225	NA	NA	NA	NA	NA	NA		NA		99.6522	NA	NA	NA	NA	NA	NA		NA		85.6792	NA	NA	NA	NA	NA	NA		NA		11.7675	Wald ratio	1	rs11857746	-0.533345	0.0447398	9.19395124506673e-33	9.61572375843416e-30	TRUE
ENSG00000140398	NEIL1	Inverse variance weighted	3	rs7163158,rs78819388,rs4297648	0.116059	0.0471986	0.0139341	0.0833936	FALSE	0.886637	15.9014	Wald ratio	1	rs4451914	-0.256832	0.031735	5.82017472489028e-16	9.25160114247985e-14	TRUE	0.86773	14.786	NA	NA	NA	NA	NA	NA		NA		9.71239	NA	NA	NA	NA	NA	NA		NA		11.9563	Wald ratio	1	rs78622601,rs17341589	-0.0217082	0.0231554	0.348501	0.629363	TRUE
ENSG00000140400	MAN2C1	Inverse variance weighted	2	rs4886443,rs7183492	-0.0364634	0.00628195	6.45706436583415e-09	3.49812374033806e-07	TRUE	0.962779	104.559	Wald ratio	1	rs74023497,rs4368141	0.029155	0.0153064	0.056811	0.217102	TRUE		90.9634	NA	NA	NA	NA	NA	NA		NA		26.8951	Wald ratio	1	rs7170787	0.0407834	0.00484444	3.80994747363535e-17	1.08964497745971e-14	TRUE	0.806977	33.5528	Wald ratio	1	rs8035987	0.166027	0.0220344	4.88770167693289e-14	6.49133332236468e-12	TRUE
ENSG00000141452	C18orf8	Inverse variance weighted	2	rs2435307,rs9948982	-0.0897331	0.016882	1.06476507174816e-07	4.23652791410504e-06	FALSE	0.874351	26.4548	Wald ratio	1	rs1788825	0.119423	0.0146003	2.85054397940073e-16	5.19424733417143e-14	TRUE	0.941886	22.2767	NA	NA	NA	NA	NA	NA		NA		10.4932	NA	NA	NA	NA	NA	NA		NA		11.7442	NA	NA	NA	NA	NA	NA		NA
ENSG00000141458	NPC1	NA	NA	NA	NA	NA	NA		NA		17.1997	NA	NA	NA	NA	NA	NA		NA		14.334	Wald ratio	1	rs1367085	-0.1396	0.0177418	3.59145078966204e-15	7.2412626546561e-13	TRUE	0.842927	9.28096	NA	NA	NA	NA	NA	NA		NA		4.22501	Wald ratio	1	rs1808579	-0.216319	0.0261562	1.33655678142303e-16	2.79574264754162e-14	TRUE
ENSG00000141564	RPTOR	NA	NA	NA	NA	NA	NA		NA		8.9729	NA	NA	NA	NA	NA	NA		NA		7.59911	NA	NA	NA	NA	NA	NA		NA		7.27915	NA	NA	NA	NA	NA	NA		NA		3.81923	Wald ratio	1	rs1485330	-0.0705479	0.0153988	4.61883724494953e-06	0.000115361	TRUE
ENSG00000141576	RNF157	Wald ratio	1	rs72868727	-0.0830839	0.0196778	2.41905431846038e-05	0.000499921	TRUE	0.928162	4.00654	Inverse variance weighted	2	rs56257305,rs62086316	0.0693833	0.0439418	0.11434	0.332799	FALSE		4.44341	NA	NA	NA	NA	NA	NA		NA		20.4184	Wald ratio	1	rs9901220	0.0366634	0.0113482	0.00123458	0.0114572	TRUE	0.0760123	0.422251	NA	NA	NA	NA	NA	NA		NA
ENSG00000141580	WDR45B	Inverse variance weighted	2	rs4789811,rs9788998	-0.0250988	0.0301595	0.405295	0.681461	FALSE		74.8756	Wald ratio	1	rs68140114	0.0500092	0.0121235	3.7073475692404e-05	0.000662622	TRUE	0.995452	66.9673	NA	NA	NA	NA	NA	NA		NA		58.1636	NA	NA	NA	NA	NA	NA		NA		25.8364	Inverse variance weighted	2	rs188651123,rs9789075	0.0248592	0.0171354	0.146848	0.394565	TRUE
ENSG00000141664	ZCCHC2	Wald ratio	1	rs9953010	-0.0636377	0.0197326	0.00125973	0.0136031	TRUE	0.684393	12.5647	Wald ratio	1	rs7238239	0.0386597	0.0185767	0.0374265	0.166337	TRUE	0.728062	8.63951	NA	NA	NA	NA	NA	NA		NA		3.48366	NA	NA	NA	NA	NA	NA		NA		7.58052	Wald ratio	1	rs12958947	0.0389649	0.0302314	0.197437	0.463121	TRUE
ENSG00000141699	FAM134C	NA	NA	NA	NA	NA	NA		NA		28.1082	NA	NA	NA	NA	NA	NA		NA		23.3231	Wald ratio	1	rs4796605	0.0307976	0.015064	0.0409097	0.172467	TRUE	0.142126	16.4115	NA	NA	NA	NA	NA	NA		NA		21.5354	Wald ratio	1	rs668799	0.187471	0.0213382	1.5537405676231e-18	4.33338244310084e-16	TRUE
ENSG00000142230	SAE1	Wald ratio	1	rs309190	0.104555	0.0303878	0.000580259	0.00717023	TRUE	0.801107	45.7267	NA	NA	NA	NA	NA	NA		NA		37.6502	NA	NA	NA	NA	NA	NA		NA		30.3294	NA	NA	NA	NA	NA	NA		NA		11.9487	Wald ratio	1	rs309190	0.0522724	0.0151925	0.000580259	0.00681885	TRUE
ENSG00000142233	NTN5	NA	NA	NA	NA	NA	NA		NA		0.814795	Inverse variance weighted	3	rs150786735,rs10414737,rs76199083	-0.0176244	0.0178744	0.324125	0.600432	FALSE		0.534058	NA	NA	NA	NA	NA	NA		NA		1.00347	NA	NA	NA	NA	NA	NA		NA		0.282333	Wald ratio	1	rs11564620,rs570794	0.0622237	0.015758	7.85708609805631e-05	0.00129156	TRUE
ENSG00000143369	ECM1	Wald ratio	1	rs12718416	0.147025	0.0306922	1.66513399520057e-06	4.82385796978197e-05	TRUE	0.153005	58.6942	Wald ratio	1	rs61819222	-0.0171538	0.0203395	0.39902	0.669003	TRUE		27.0693	NA	NA	NA	NA	NA	NA		NA		4.86807	NA	NA	NA	NA	NA	NA		NA		16.6534	Wald ratio	1	rs71622702	0.13375	0.0264145	4.11645527346829e-07	1.37769525092437e-05	TRUE
ENSG00000143632	ACTA1	NA	NA	NA	NA	NA	NA		NA		5.47192	NA	NA	NA	NA	NA	NA		NA		3.86325	NA	NA	NA	NA	NA	NA		NA		3.90832	NA	NA	NA	NA	NA	NA		NA		0.987054	Wald ratio	1	rs605428	-0.101244	0.03725	0.0065688	0.0472581	TRUE
ENSG00000144736	SHQ1	Wald ratio	1	rs56947804	-0.150733	0.0243491	5.99827280576032e-10	3.91275087989358e-08	TRUE	0.861027	5.5444	NA	NA	NA	NA	NA	NA		NA		5.67396	NA	NA	NA	NA	NA	NA		NA		2.56568	NA	NA	NA	NA	NA	NA		NA		2.13921	NA	NA	NA	NA	NA	NA		NA
ENSG00000144857	BOC	Wald ratio	1	rs12494864	0.111297	0.0234572	2.08835328606061e-06	5.82128478489395e-05	TRUE	0.571805	21.9388	NA	NA	NA	NA	NA	NA		NA		44.0688	NA	NA	NA	NA	NA	NA		NA		2.34897	NA	NA	NA	NA	NA	NA		NA		0.238539	Wald ratio	1	rs55814436	0.086239	0.0165699	1.94472021099015e-07	7.01356638161834e-06	TRUE
ENSG00000145147	SLIT2	NA	NA	NA	NA	NA	NA		NA		7.96427	NA	NA	NA	NA	NA	NA		NA		9.71741	NA	NA	NA	NA	NA	NA		NA		6.18748	NA	NA	NA	NA	NA	NA		NA		0.395492	Wald ratio	1	rs574666	0.0656064	0.0150819	1.36137531986681e-05	0.000286918	TRUE
ENSG00000145194	ECE2	NA	NA	NA	NA	NA	NA		NA		0.011791	NA	NA	NA	NA	NA	NA		NA		0.019981	Wald ratio	1	rs1001817	-0.0956988	0.0176162	5.55910058329103e-08	1.69185457374499e-06	TRUE	0.0691776	59.3957	NA	NA	NA	NA	NA	NA		NA		0.013168	NA	NA	NA	NA	NA	NA		NA
ENSG00000145354	CISD2	NA	NA	NA	NA	NA	NA		NA		4.36243	Wald ratio	1	rs223319	-0.150324	0.0167027	2.25717681190768e-19	7.02640331740096e-17	TRUE	0.993416	4.9768	NA	NA	NA	NA	NA	NA		NA		9.00376	NA	NA	NA	NA	NA	NA		NA		8.02501	NA	NA	NA	NA	NA	NA		NA
ENSG00000145388	METTL14	NA	NA	NA	NA	NA	NA		NA		8.82205	Wald ratio	1	rs28542814	-0.124788	0.0223501	2.35951889941825e-08	9.90335151547962e-07	TRUE	0.883423	6.62767	NA	NA	NA	NA	NA	NA		NA		3.79742	Inverse variance weighted	2	rs115451560,rs298990	0.0123873	0.0082435	0.132924	0.349648	TRUE		4.57321	Wald ratio	1	rs6828070	0.032175	0.0283447	0.256319	0.535887	TRUE
ENSG00000145431	PDGFC	Wald ratio	1	rs2342979	0.278497	0.0301894	2.83560901550162e-20	1.0876261939858e-17	TRUE	0.917052	10.3434	NA	NA	NA	NA	NA	NA		NA		9.03142	NA	NA	NA	NA	NA	NA		NA		1.81881	NA	NA	NA	NA	NA	NA		NA		3.89073	NA	NA	NA	NA	NA	NA		NA
ENSG00000145692	BHMT	Wald ratio	1	rs586199	-0.0386264	0.00646687	2.32968507427315e-09	1.37051228081014e-07	TRUE	0.993797	1.16304	Wald ratio	1	rs2431951	-0.0678449	0.0104594	8.78611560283258e-11	6.69806833354717e-09	TRUE	0.962536	0.464049	NA	NA	NA	NA	NA	NA		NA		0.376279	NA	NA	NA	NA	NA	NA		NA		317.48	Wald ratio	1	rs586199	-0.0531009	0.00889019	2.32968507427316e-09	1.44388703825508e-07	TRUE
ENSG00000145868	FBXO38	Wald ratio	1	rs10068216	-0.0984091	0.0237539	3.4300562234013e-05	0.000679562	TRUE	0.924456	24.2802	NA	NA	NA	NA	NA	NA		NA		17.4844	NA	NA	NA	NA	NA	NA		NA		8.19667	NA	NA	NA	NA	NA	NA		NA		8.05037	Wald ratio	1	rs867522	-0.000672726	0.0410363	0.986921	0.995594	TRUE
ENSG00000146285	SCML4	NA	NA	NA	NA	NA	NA		NA		0.350555	NA	NA	NA	NA	NA	NA		NA		0.554537	NA	NA	NA	NA	NA	NA		NA		0.229634	Wald ratio	1	rs9320238	-0.00775816	0.0067062	0.247328	0.501673	TRUE		0.675371	NA	NA	NA	NA	NA	NA		NA
ENSG00000146477	SLC22A3	Wald ratio	1	rs2048327	-0.0805592	0.0145774	3.27025280718595e-08	1.49325972229077e-06	TRUE	0.0512522	12.0426	Wald ratio	1	rs2048327	-0.0797409	0.0144293	3.27025280718594e-08	1.34242080892781e-06	TRUE	0.0366052	11.0148	Wald ratio	1	rs376563	0.0872831	0.0112525	8.71288130209188e-15	1.65339735767932e-12	TRUE	0.948435	3.53864	Wald ratio	1	rs474513	-0.0572953	0.0071378	9.98630909128078e-16	1.59700309110012e-13	TRUE	0.971557	25.7705	NA	NA	NA	NA	NA	NA		NA
ENSG00000146729	GBAS	Wald ratio	1	rs71543775	0.077128	0.0172431	7.71395305384231e-06	0.000185852	TRUE	0.925653	53.1248	Wald ratio	1	rs4409359	0.0384461	0.0324656	0.23633	0.5078	TRUE		43.8302	NA	NA	NA	NA	NA	NA		NA		52.2049	NA	NA	NA	NA	NA	NA		NA		6.99929	Wald ratio	1	rs78175144	0.125742	0.0266626	2.40468093788664e-06	6.42810396399281e-05	TRUE
ENSG00000146733	PSPH	Wald ratio	1	rs6593279	0.0314316	0.00658829	1.83465301525121e-06	5.18304245742333e-05	TRUE	0.854069	5.78349	Wald ratio	1	rs6972291	-0.0349469	0.00698939	5.73303143758388e-07	1.72707572057214e-05	TRUE	0.88186	6.37904	Wald ratio	1	rs6972291,rs62462138	0.0335843	0.00671687	5.73303143758391e-07	1.29333981941578e-05	TRUE	0.912827	9.57342	Wald ratio	1	rs6972291	0.0436663	0.00873325	5.73303143758388e-07	1.54154845321701e-05	TRUE	0.905545	4.12335	Wald ratio	1	rs6593279	0.0200492	0.00420245	1.8346530152512e-06	5.1426734165607e-05	TRUE
ENSG00000146830	GIGYF1	NA	NA	NA	NA	NA	NA		NA		54.8083	NA	NA	NA	NA	NA	NA		NA		37.0962	NA	NA	NA	NA	NA	NA		NA		18.0045	NA	NA	NA	NA	NA	NA		NA		17.2659	NA	NA	NA	NA	NA	NA		NA
ENSG00000147439	BIN3	Wald ratio	1	rs4872531	-0.0777807	0.0131949	3.75278972594906e-09	2.12931956698968e-07	TRUE	0.969557	30.2865	Wald ratio	1	rs4872531	-0.111579	0.0189285	3.75278972594908e-09	1.96063580717242e-07	TRUE	0.845863	27.8754	NA	NA	NA	NA	NA	NA		NA		9.24958	NA	NA	NA	NA	NA	NA		NA		7.98624	Wald ratio	1	rs11985023	0.245155	0.0386552	2.26646363405638e-10	1.67818594921679e-08	TRUE
ENSG00000147804	SLC39A4	Wald ratio	1	rs2928381	0.0246872	0.00896535	0.00589396	0.0444317	TRUE	0.0974244	3.86691	Wald ratio	1	rs2928381	0.0244192	0.00886804	0.00589396	0.0435547	TRUE	0.0766707	4.00216	NA	NA	NA	NA	NA	NA		NA		1.37296	Wald ratio	1	rs7834420	0.0313939	0.00799471	8.60730332911335e-05	0.00125947	TRUE	0.913488	2.94612	Wald ratio	1	rs2928381	0.0309988	0.0112575	0.00589396	0.0436414	TRUE
ENSG00000147874	HAUS6	Wald ratio	1	rs4977492	0.102104	0.0158018	1.03643804532818e-10	7.82551528870227e-09	TRUE	0.806804	7.43557	NA	NA	NA	NA	NA	NA		NA		6.15848	NA	NA	NA	NA	NA	NA		NA		3.56167	NA	NA	NA	NA	NA	NA		NA		2.27815	Wald ratio	1	rs55924836,rs2233798	-0.200271	0.0272771	2.10259920025639e-13	2.5496300737022e-11	TRUE
ENSG00000147905	ZCCHC7	NA	NA	NA	NA	NA	NA		NA		11.6903	NA	NA	NA	NA	NA	NA		NA		9.15601	NA	NA	NA	NA	NA	NA		NA		5.097	NA	NA	NA	NA	NA	NA		NA		3.68484	Wald ratio	1	rs13291573	-0.180839	0.0314854	9.26902025056611e-09	4.78727731089424e-07	TRUE
ENSG00000148655	C10orf11	Wald ratio	1	rs7078507	0.0254408	0.00785975	0.0012086	0.0131846	TRUE	0.288744	3.13625	Wald ratio	1	rs7078507	0.023295	0.00719683	0.0012086	0.0125409	TRUE	0.0381981	2.97308	Inverse variance weighted	2	rs7096727,rs61866893	-0.0129629	0.0295323	0.660705	0.836513	FALSE		1.36349	NA	NA	NA	NA	NA	NA		NA		1.87515	Wald ratio	1	rs61866893	-0.0171075	0.0133438	0.199825	0.466629	TRUE
ENSG00000148660	CAMK2G	Wald ratio	1	rs2250140	-0.168022	0.034347	9.98713000099954e-07	3.01152797420077e-05	TRUE	0.946814	23.5023	NA	NA	NA	NA	NA	NA		NA		13.0437	NA	NA	NA	NA	NA	NA		NA		37.8239	NA	NA	NA	NA	NA	NA		NA		6.02126	NA	NA	NA	NA	NA	NA		NA
ENSG00000149084	HSD17B12	NA	NA	NA	NA	NA	NA		NA		32.1697	Inverse variance weighted	2	rs7102932,rs1061810,rs35309309	-0.00168771	0.0130502	0.897101	0.95689	TRUE		36.7857	NA	NA	NA	NA	NA	NA		NA		24.5336	Wald ratio	1	rs7131110	-0.0783521	0.0097635	1.01525943490152e-15	1.59700309110012e-13	TRUE	0.93914	22.9405	NA	NA	NA	NA	NA	NA		NA
ENSG00000149089	APIP	Wald ratio	1	rs55672020	0.0172395	0.00555652	0.00191852	0.018639	TRUE	0.874914	10.1166	Wald ratio	1	rs72924541	0.0179055	0.00652629	0.00607714	0.0445995	TRUE	0.875462	9.16859	Wald ratio	1	rs55672020	-0.0130303	0.00419984	0.00191852	0.0160757	TRUE	0.118771	5.38246	NA	NA	NA	NA	NA	NA		NA		3.11394	Wald ratio	1	rs11500297	0.0590055	0.0103611	1.23433215552151e-08	6.11103973091627e-07	TRUE
ENSG00000149485	FADS1	Wald ratio	1	rs174549	0.114704	0.0183526	4.10452685043788e-10	2.73321583117006e-08	TRUE	0.938674	10.7647	Wald ratio	1	rs174553	-0.123331	0.0184288	2.19678342860137e-11	1.90839174361405e-09	TRUE	0.935912	12.2984	Wald ratio	1	rs99780	-0.0668462	0.0103865	1.22745900477366e-10	7.33293101740711e-09	TRUE	0.951279	21.0482	NA	NA	NA	NA	NA	NA		NA		9.39527	NA	NA	NA	NA	NA	NA		NA
ENSG00000149923	PPP4C	Inverse variance weighted	2	rs143614346,rs11645581	-0.0444054	0.0252405	0.0785286	0.268565	TRUE		72.7285	Wald ratio	1	rs73530179	0.269052	0.0460876	5.28825890475769e-09	2.66949880253004e-07	TRUE	0.920074	69.9295	NA	NA	NA	NA	NA	NA		NA		28.3697	NA	NA	NA	NA	NA	NA		NA		52.3166	NA	NA	NA	NA	NA	NA		NA
ENSG00000149927	DOC2A	Wald ratio	1	rs4889498	0.0031818	0.0258079	0.901879	0.961223	TRUE		0.268977	Wald ratio	1	rs12596543	0.188839	0.0319043	3.24064665948798e-09	1.70499092908695e-07	TRUE	0.689793	1.48924	NA	NA	NA	NA	NA	NA		NA		9.05211	NA	NA	NA	NA	NA	NA		NA		0.212231	Wald ratio	1	rs141923752	-0.0184837	0.0262403	0.481182	0.738319	TRUE
ENSG00000151445	VIPAS39	Wald ratio	1	rs12587525	-0.135307	0.0260747	2.1121172379927e-07	7.55712395339999e-06	TRUE	0.961888	20.6373	Wald ratio	1	rs11159261	0.148323	0.0274397	6.46619700660547e-08	2.54257672822892e-06	TRUE	0.975008	15.6846	NA	NA	NA	NA	NA	NA		NA		10.1894	NA	NA	NA	NA	NA	NA		NA		8.20873	NA	NA	NA	NA	NA	NA		NA
ENSG00000151726	ACSL1	Wald ratio	1	rs6827370	-0.0560495	0.0570504	0.325875	0.612349	TRUE		297.508	NA	NA	NA	NA	NA	NA		NA		315.577	NA	NA	NA	NA	NA	NA		NA		17.8755	NA	NA	NA	NA	NA	NA		NA		419.777	NA	NA	NA	NA	NA	NA		NA
ENSG00000152104	PTPN14	Inverse variance weighted	2	rs61821365,rs3806315	-0.0289392	0.0552564	0.600469	0.81522	FALSE		9.23057	Wald ratio	1	rs6677193,rs75119704	-0.0252997	0.0244421	0.300628	0.58066	TRUE		9.48164	NA	NA	NA	NA	NA	NA		NA		1.08478	NA	NA	NA	NA	NA	NA		NA		0.290746	NA	NA	NA	NA	NA	NA		NA
ENSG00000152254	G6PC2	Wald ratio	1	rs3931	-0.0121127	0.00390409	0.00191852	0.018639	TRUE	0.999187	0.0477855	Wald ratio	1	rs3931	-0.0118169	0.00380874	0.00191852	0.0181894	TRUE	0.999877	0.035296	NA	NA	NA	NA	NA	NA		NA		0.051809	NA	NA	NA	NA	NA	NA		NA		0.026494	NA	NA	NA	NA	NA	NA		NA
ENSG00000152404	CWF19L2	Wald ratio	1	rs57129488,rs4754214	0.0328626	0.0201042	0.10213	0.316419	TRUE		17.7512	NA	NA	NA	NA	NA	NA		NA		12.6359	NA	NA	NA	NA	NA	NA		NA		6.63357	NA	NA	NA	NA	NA	NA		NA		3.48891	Wald ratio	1	rs7931436	0.0483919	0.0113323	1.95236231719057e-05	0.000388015	TRUE
ENSG00000152767	FARP1	Wald ratio	1	rs9517310	-0.119722	0.0258347	3.58413392478483e-06	9.44182972658289e-05	TRUE	0.980834	5.43602	NA	NA	NA	NA	NA	NA		NA		3.82204	NA	NA	NA	NA	NA	NA		NA		4.28296	NA	NA	NA	NA	NA	NA		NA		5.53993	Wald ratio	1	rs12429778	0.0119729	0.0212852	0.573775	0.800931	TRUE
ENSG00000153037	SRP19	Wald ratio	1	rs2289484	0.143144	0.0355458	5.64865417794189e-05	0.00102975	TRUE	0.948611	8.47939	Wald ratio	1	rs153549	0.127244	0.0457091	0.00537288	0.040835	TRUE	0.318636	8.55535	NA	NA	NA	NA	NA	NA		NA		7.34506	Wald ratio	1	rs1441367	0.10571	0.0244454	1.53000069639344e-05	0.00026741	TRUE	0.856665	5.36678	NA	NA	NA	NA	NA	NA		NA
ENSG00000153094	BCL2L11	Wald ratio	1	rs72837819	-0.0596225	0.027256	0.028706	0.137356	TRUE	0.172745	10.4667	NA	NA	NA	NA	NA	NA		NA		9.041	NA	NA	NA	NA	NA	NA		NA		1.7273	NA	NA	NA	NA	NA	NA		NA		5.59095	Wald ratio	1	rs4637127	-0.0811345	0.0254994	0.00146354	0.0147535	TRUE
ENSG00000153214	TMEM87B	Wald ratio	1	rs4848984	0.0132761	0.0175434	0.449196	0.713054	TRUE		15.8712	Wald ratio	1	rs4491736	-0.0479164	0.0135149	0.000391937	0.00482398	TRUE	0.998446	16.2326	NA	NA	NA	NA	NA	NA		NA		5.09154	NA	NA	NA	NA	NA	NA		NA		3.96273	Wald ratio	1	rs6736093	-0.0143942	0.0173577	0.406953	0.679093	TRUE
ENSG00000153814	JAZF1	Wald ratio	1	rs849133	-0.391138	0.01969	8.19724336433158e-88	1.96508416551439e-84	TRUE	0.975079	20.7799	Wald ratio	1	rs1635852	0.428214	0.0217338	2.04411370101525e-86	7.63578673014246e-83	TRUE	0.992253	15.6007	NA	NA	NA	NA	NA	NA		NA		12.2957	Inverse variance weighted	2	rs10264306,rs79423702	-0.0565912	0.0325195	0.0818197	0.260581	FALSE		3.84293	Wald ratio	1	rs849135	-0.267213	0.013271	3.63320699630853e-90	1.51995214690567e-86	TRUE
ENSG00000153989	NUS1	Wald ratio	1	rs80196932	0.297545	0.0407925	3.00622667901961e-13	3.60333845313988e-11	TRUE	0.538817	13.2046	NA	NA	NA	NA	NA	NA		NA		15.3077	NA	NA	NA	NA	NA	NA		NA		9.68615	NA	NA	NA	NA	NA	NA		NA		9.67926	Wald ratio	1	rs80196932	0.275987	0.0378369	3.00622667901961e-13	3.59329980333673e-11	TRUE
ENSG00000154359	LONRF1	NA	NA	NA	NA	NA	NA		NA		29.932	Wald ratio	1	rs62488466	0.195163	0.0295266	3.84953729352656e-11	3.16042781537769e-09	TRUE	0.840842	22.6165	NA	NA	NA	NA	NA	NA		NA		7.88655	NA	NA	NA	NA	NA	NA		NA		4.0776	NA	NA	NA	NA	NA	NA		NA
ENSG00000155096	AZIN1	Wald ratio	1	rs2513876	0.177861	0.0316532	1.92012934444189e-08	9.02554915875161e-07	TRUE	0.891555	46.7987	Inverse variance weighted	2	rs2513876,rs4734693	0.0494076	0.114032	0.664812	0.850977	FALSE		52.5154	NA	NA	NA	NA	NA	NA		NA		37.0799	NA	NA	NA	NA	NA	NA		NA		20.2217	NA	NA	NA	NA	NA	NA		NA
ENSG00000155229	MMS19	Wald ratio	1	rs7068965	-0.0817933	0.0227545	0.000324897	0.00441906	TRUE	0.999681	48.3925	Wald ratio	1	rs2211243	0.131461	0.0328652	6.33424836662399e-05	0.00105163	TRUE	0.997302	38.2061	NA	NA	NA	NA	NA	NA		NA		21.5543	NA	NA	NA	NA	NA	NA		NA		13.5753	NA	NA	NA	NA	NA	NA		NA
ENSG00000155465	SLC7A7	NA	NA	NA	NA	NA	NA		NA		8.24722	NA	NA	NA	NA	NA	NA		NA		10.2328	NA	NA	NA	NA	NA	NA		NA		1.38751	NA	NA	NA	NA	NA	NA		NA		1.41577	NA	NA	NA	NA	NA	NA		NA
ENSG00000155875	FAM154A	Wald ratio	1	rs2233798	-0.0699743	0.00953055	2.10259920025639e-13	2.61841866639721e-11	TRUE	0.927402	0.176827	NA	NA	NA	NA	NA	NA		NA		0.069747	NA	NA	NA	NA	NA	NA		NA		0.042305	NA	NA	NA	NA	NA	NA		NA		0.011837	NA	NA	NA	NA	NA	NA		NA
ENSG00000156170	NDUFAF6	NA	NA	NA	NA	NA	NA		NA		3.65358	Wald ratio	1	rs2011566	-0.153204	0.0172822	7.65969154494792e-19	2.0437698404395e-16	TRUE	0.816922	3.15816	NA	NA	NA	NA	NA	NA		NA		4.0687	NA	NA	NA	NA	NA	NA		NA		3.68946	Wald ratio	1	rs7812312	0.203738	0.0269577	4.10283174147045e-14	5.72139886348055e-12	TRUE
ENSG00000156466	GDF6	Wald ratio	1	rs2245304	0.0521602	0.0106626	9.98713000099945e-07	3.01152797420077e-05	TRUE	0.952656	0.884003	NA	NA	NA	NA	NA	NA		NA		2.1486	NA	NA	NA	NA	NA	NA		NA		0.593614	NA	NA	NA	NA	NA	NA		NA		0.151772	NA	NA	NA	NA	NA	NA		NA
ENSG00000156968	MPV17L	Wald ratio	1	rs222910	0.0118478	0.00857947	0.167294	0.421819	TRUE		2.9161	NA	NA	NA	NA	NA	NA		NA		1.77589	NA	NA	NA	NA	NA	NA		NA		4.0905	NA	NA	NA	NA	NA	NA		NA		5.29971	Wald ratio	1	rs222907	-0.00298287	0.00671146	0.656721	0.854954	TRUE
ENSG00000157214	STEAP2	Inverse variance weighted	2	rs76121166,rs194505	0.0610183	0.00953861	1.58476749725313e-10	1.16894888701233e-08	TRUE	0.811046	9.50628	Wald ratio	1	rs194503	0.0875536	0.0132383	3.74992240149946e-11	3.11285225128916e-09	TRUE	0.975058	16.2786	Wald ratio	1	rs194511	0.0719734	0.0116289	6.04744669209787e-10	3.00139431210888e-08	TRUE	0.553908	4.92738	NA	NA	NA	NA	NA	NA		NA		1.41822	Wald ratio	1	rs28469174,rs17862246	-0.0711337	0.0330264	0.0312522	0.145432	TRUE
ENSG00000157322	CLEC18A	Wald ratio	1	rs2937121,rs2270843	0.0131175	0.00405256	0.0012086	0.0131846	TRUE	0.0526537	0.15755	Wald ratio	1	rs4985460,rs11648765	-0.0137401	0.00474659	0.00379477	0.0311546	TRUE	0.768122	0.147062	NA	NA	NA	NA	NA	NA		NA		0.279016	Wald ratio	1	rs7189474	0.0107699	0.00433138	0.0129011	0.0691431	TRUE	0.660366	0.0853755	Wald ratio	1	rs2362641,rs67372558	-0.019087	0.00614667	0.0019011	0.0180346	TRUE
ENSG00000157823	AP3S2	NA	NA	NA	NA	NA	NA		NA		16.6743	Wald ratio	1	rs12440156	0.0814418	0.0060864	7.81396718278917e-41	9.72969147043631e-38	TRUE	0.816406	14.3113	Wald ratio	1	rs7183842	-0.164741	0.0122898	5.6704969494115e-41	4.57325578970038e-38	TRUE	0.955992	15.5032	Wald ratio	1	rs2351707	-0.071384	0.00527341	9.51081906840709e-42	9.97367892973623e-39	TRUE	0.970782	10.5202	NA	NA	NA	NA	NA	NA		NA
ENSG00000158022	TRIM63	Inverse variance weighted	2	rs144738152,rs35095113	0.034414	0.0368128	0.349871	0.635093	FALSE		1.22512	NA	NA	NA	NA	NA	NA		NA		0.52893	Wald ratio	1	rs3008415	0.0328483	0.00593095	3.05140239760874e-08	1.01482723037998e-06	TRUE	0.876031	0.129048	NA	NA	NA	NA	NA	NA		NA		0.0925725	NA	NA	NA	NA	NA	NA		NA
ENSG00000158234	FAIM	Wald ratio	1	rs2622723	-0.0350712	0.0350712	0.317311	0.599663	TRUE		15.1489	NA	NA	NA	NA	NA	NA		NA		12.206	Wald ratio	1	rs774015	0.0568471	0.0120681	2.47077892560615e-06	4.68866636117967e-05	TRUE	0.960279	11.7546	NA	NA	NA	NA	NA	NA		NA		2.54294	Wald ratio	1	rs4678418	-0.0612043	0.0103879	3.81798938980502e-09	2.26561115067366e-07	TRUE
ENSG00000158406	HIST1H4H	Wald ratio	1	rs1059490	0.0663344	0.0182186	0.000271554	0.00384628	TRUE	0.897165	1.7907	NA	NA	NA	NA	NA	NA		NA		2.23779	NA	NA	NA	NA	NA	NA		NA		2.90262	Wald ratio	1	rs2393593	0.0378495	0.00660581	1.00590774936807e-08	4.65380261692934e-07	TRUE	0.843765	0.523293	NA	NA	NA	NA	NA	NA		NA
ENSG00000158517	NCF1	Wald ratio	1	rs35005436	0.173689	0.0226362	1.67918717143043e-14	2.51589465419477e-12	TRUE	0.996387	2.07997	NA	NA	NA	NA	NA	NA		NA		4.18598	NA	NA	NA	NA	NA	NA		NA		0.809946	NA	NA	NA	NA	NA	NA		NA		1.10076	Wald ratio	1	rs35005436	0.16282	0.0212196	1.67918717143043e-14	2.46487001111553e-12	TRUE
ENSG00000158792	SPATA2L	Wald ratio	1	rs13330285	0.0719148	0.0146137	8.6079975860971e-07	2.64557977093222e-05	TRUE	0.70098	6.71318	Wald ratio	1	rs56397046	-0.071522	0.0333228	0.0318457	0.148329	TRUE	0.432596	8.85502	NA	NA	NA	NA	NA	NA		NA		7.05284	NA	NA	NA	NA	NA	NA		NA		7.87059	Wald ratio	1	rs2376878	-0.0544369	0.019555	0.00537288	0.0410547	TRUE
ENSG00000158805	ZNF276	Wald ratio	1	rs11640450	-0.0536591	0.0200915	0.00756861	0.0535217	TRUE	0.996752	17.8053	Wald ratio	1	rs2238525	0.0672738	0.0188139	0.000349215	0.00438485	TRUE	0.991409	16.157	NA	NA	NA	NA	NA	NA		NA		9.37181	NA	NA	NA	NA	NA	NA		NA		9.17203	Wald ratio	1	rs58181634	0.0461817	0.023315	0.0476172	0.192563	TRUE
ENSG00000158941	CCAR2	NA	NA	NA	NA	NA	NA		NA		50.4154	Wald ratio	1	rs4358800	0.192745	0.0323942	2.68142488818373e-09	1.44869869310726e-07	TRUE	0.856549	39.191	NA	NA	NA	NA	NA	NA		NA		31.3418	NA	NA	NA	NA	NA	NA		NA		16.4485	Wald ratio	1	rs1545837	-0.162631	0.0284791	1.1262731954869e-08	5.67682399195112e-07	TRUE
ENSG00000159210	SNF8	NA	NA	NA	NA	NA	NA		NA		30.6012	NA	NA	NA	NA	NA	NA		NA		27.1964	NA	NA	NA	NA	NA	NA		NA		18.4028	NA	NA	NA	NA	NA	NA		NA		12.5621	Wald ratio	1	rs3895874	0.306265	0.0320108	1.09450374115481e-21	5.72357050140143e-19	TRUE
ENSG00000159248	GJD2	NA	NA	NA	NA	NA	NA		NA		0	NA	NA	NA	NA	NA	NA		NA		0	NA	NA	NA	NA	NA	NA		NA		0.938663	NA	NA	NA	NA	NA	NA		NA		0	NA	NA	NA	NA	NA	NA		NA
ENSG00000159788	RGS12	NA	NA	NA	NA	NA	NA		NA		11.6499	NA	NA	NA	NA	NA	NA		NA		7.83199	NA	NA	NA	NA	NA	NA		NA		9.17025	NA	NA	NA	NA	NA	NA		NA		8.49251	NA	NA	NA	NA	NA	NA		NA
ENSG00000160097	FNDC5	Wald ratio	1	rs3480	-0.0799783	0.0251172	0.00145149	0.0151451	TRUE	0.995524	0.988332	NA	NA	NA	NA	NA	NA		NA		1.0286	NA	NA	NA	NA	NA	NA		NA		12.8532	NA	NA	NA	NA	NA	NA		NA		4.51185	Wald ratio	1	rs785275	-0.0858066	0.0121108	1.38937529417e-12	1.5097276735481e-10	TRUE
ENSG00000160299	PCNT	Wald ratio	1	rs13049747	-0.112463	0.0200965	2.19159241847612e-08	1.01522607250085e-06	TRUE	0.820508	11.4023	Wald ratio	1	rs13049522	0.0989967	0.0162342	1.07377407884076e-09	6.17089703309179e-08	TRUE	0.727489	8.66777	Wald ratio	1	rs2096507	-0.0126772	0.0137958	0.358138	0.62962	TRUE		8.74381	NA	NA	NA	NA	NA	NA		NA		3.8902	Wald ratio	1	rs1007893	0.000974317	0.0360497	0.978438	0.993243	TRUE
ENSG00000160323	ADAMTS13	Wald ratio	1	rs3118665	-0.0354431	0.0109193	0.00117079	0.0129025	TRUE	0.0316699	2.40328	Wald ratio	1	rs1887519	-0.0446284	0.0138583	0.00128039	0.0130835	TRUE	0.976877	2.31826	NA	NA	NA	NA	NA	NA		NA		4.11224	NA	NA	NA	NA	NA	NA		NA		16.4406	NA	NA	NA	NA	NA	NA		NA
ENSG00000160695	VPS11	Wald ratio	1	rs667584	-0.0484143	0.0106627	5.61101881198743e-06	0.000142716	TRUE	0.24634	46.5702	Wald ratio	1	rs667584	-0.0579121	0.0127544	5.61101881198743e-06	0.000126265	TRUE	0.0776327	33.2037	Wald ratio	1	rs1784305	0.0512819	0.00732598	2.55962508777167e-12	2.58042204160982e-10	TRUE	0.984641	25.7528	NA	NA	NA	NA	NA	NA		NA		10.2998	Wald ratio	1	rs4614	-0.0481436	0.00662847	3.78156071538486e-13	4.45638288811621e-11	TRUE
ENSG00000160766	GBAP1	NA	NA	NA	NA	NA	NA		NA		2.1198	Wald ratio	1	rs4072037	-0.0847379	0.0150014	1.6171398483876e-08	7.1489063948543e-07	TRUE	0.413192	2.6981	NA	NA	NA	NA	NA	NA		NA		4.00677	NA	NA	NA	NA	NA	NA		NA		0.810225	Wald ratio	1	rs2075570	-0.132609	0.0239343	3.01539419138509e-08	1.34201080847442e-06	TRUE
ENSG00000160799	CCDC12	Wald ratio	1	rs1108301	0.17003	0.0319345	1.01328975729081e-07	4.08253591708472e-06	TRUE	0.90741	45.6601	NA	NA	NA	NA	NA	NA		NA		39.168	NA	NA	NA	NA	NA	NA		NA		28.052	NA	NA	NA	NA	NA	NA		NA		21.9812	NA	NA	NA	NA	NA	NA		NA
ENSG00000160959	LRRC14	NA	NA	NA	NA	NA	NA		NA		13.5768	Wald ratio	1	rs2280838	0.0892857	0.0302934	0.00320491	0.0272709	TRUE	0.846605	11.7178	NA	NA	NA	NA	NA	NA		NA		9.44374	NA	NA	NA	NA	NA	NA		NA		6.91429	Inverse variance weighted	2	rs2085014,rs10435711	0.0731967	0.0325759	0.0246425	0.123389	FALSE
ENSG00000161016	RPL8	Wald ratio	1	rs2954658	-0.0812039	0.011253	5.34540430569544e-13	6.03024492791924e-11	TRUE	0.39328	1584.74	Wald ratio	1	rs2954658	-0.0885126	0.0122658	5.34540430569544e-13	5.78775587939864e-11	TRUE	0.0669952	1502.82	NA	NA	NA	NA	NA	NA		NA		438.306	NA	NA	NA	NA	NA	NA		NA		413.023	NA	NA	NA	NA	NA	NA		NA
ENSG00000161040	FBXL13	Wald ratio	1	rs2411046,rs147883951	0.0791821	0.024874	0.0014559	0.0151746	TRUE	0.988337	0.778938	NA	NA	NA	NA	NA	NA		NA		0.573311	NA	NA	NA	NA	NA	NA		NA		0.38693	NA	NA	NA	NA	NA	NA		NA		0.0566705	NA	NA	NA	NA	NA	NA		NA
ENSG00000161179	YDJC	Wald ratio	1	rs861856	-0.0349051	0.015948	0.0286202	0.137151	TRUE	0.0469532	13.2984	Wald ratio	1	rs861856	-0.0482353	0.0220385	0.0286202	0.137683	TRUE	0.391511	12.7023	NA	NA	NA	NA	NA	NA		NA		15.4677	NA	NA	NA	NA	NA	NA		NA		13.6844	Wald ratio	1	rs861825	-0.0948277	0.0176861	8.24414050201565e-08	3.34848172720218e-06	TRUE
ENSG00000161180	CCDC116	Wald ratio	1	rs181362	-0.0251162	0.00918885	0.00626968	0.0464606	TRUE	0.902029	0.903634	NA	NA	NA	NA	NA	NA		NA		0.917882	NA	NA	NA	NA	NA	NA		NA		0.248704	NA	NA	NA	NA	NA	NA		NA		0.176174	Wald ratio	1	rs181362	-0.0327413	0.0119785	0.00626968	0.0457753	TRUE
ENSG00000161860	SYCE2	NA	NA	NA	NA	NA	NA		NA		1.34436	NA	NA	NA	NA	NA	NA		NA		1.0428	NA	NA	NA	NA	NA	NA		NA		0.744132	NA	NA	NA	NA	NA	NA		NA		1.67971	NA	NA	NA	NA	NA	NA		NA
ENSG00000162139	NEU3	Wald ratio	1	rs11236296	-0.0614703	0.0243447	0.0115698	0.0726067	TRUE	0.132078	5.39351	Wald ratio	1	rs2851102	0.0367459	0.0219579	0.0942349	0.295151	TRUE		4.24841	NA	NA	NA	NA	NA	NA		NA		4.93055	NA	NA	NA	NA	NA	NA		NA		5.23023	Inverse variance weighted	2	rs997465,rs10793118	-0.0567189	0.0112984	5.164603525769e-07	1.6814100272416e-05	TRUE
ENSG00000162341	TPCN2	Inverse variance weighted	2	rs4930258,rs3018691	0.0606239	0.017268	0.000446819	0.00575107	FALSE	0.832821	14.8125	Inverse variance weighted	2	rs11605908,rs7128814	-0.0516612	0.00999936	2.38586388588834e-07	8.02918427543773e-06	TRUE	0.914033	10.9498	NA	NA	NA	NA	NA	NA		NA		3.5916	NA	NA	NA	NA	NA	NA		NA		7.85872	Inverse variance weighted	2	rs12280942,rs72932105	-0.0153465	0.0104513	0.142	0.388527	TRUE
ENSG00000162367	TAL1	NA	NA	NA	NA	NA	NA		NA		11.4084	NA	NA	NA	NA	NA	NA		NA		11.6625	NA	NA	NA	NA	NA	NA		NA		2.55322	NA	NA	NA	NA	NA	NA		NA		0.950117	Wald ratio	1	rs11211480	-0.125493	0.0198429	2.54343023991583e-10	1.83455869115309e-08	TRUE
ENSG00000162736	NCSTN	NA	NA	NA	NA	NA	NA		NA		71.384	NA	NA	NA	NA	NA	NA		NA		63.506	NA	NA	NA	NA	NA	NA		NA		29.3924	NA	NA	NA	NA	NA	NA		NA		22.0618	Wald ratio	1	rs7534338	0.0858675	0.0206305	3.15248342041659e-05	0.000588768	TRUE
ENSG00000162779	AXDND1	NA	NA	NA	NA	NA	NA		NA		0.0477585	NA	NA	NA	NA	NA	NA		NA		0.030053	Wald ratio	1	rs4652366	0.0541055	0.0107629	4.98142169268342e-07	1.16041379217779e-05	TRUE	0.975392	0.078798	NA	NA	NA	NA	NA	NA		NA		0.022893	NA	NA	NA	NA	NA	NA		NA
ENSG00000162944	RFTN2	NA	NA	NA	NA	NA	NA		NA		4.71922	Wald ratio	1	rs1902247	-0.146941	0.0284003	2.29241543657909e-07	7.78483442121927e-06	TRUE	0.837321	4.86232	Wald ratio	1	rs17670316	-0.0190426	0.0236049	0.419826	0.679558	TRUE		10.2879	NA	NA	NA	NA	NA	NA		NA		0.384684	NA	NA	NA	NA	NA	NA		NA
ENSG00000163257	DCAF16	NA	NA	NA	NA	NA	NA		NA		19.6911	NA	NA	NA	NA	NA	NA		NA		14.9022	NA	NA	NA	NA	NA	NA		NA		12.5713	NA	NA	NA	NA	NA	NA		NA		3.46505	Wald ratio	1	rs6842128	0.212019	0.0300838	1.82005097238247e-12	1.92764132733216e-10	TRUE
ENSG00000163431	LMOD1	Wald ratio	1	rs2820318	0.125876	0.0192176	5.75370834720866e-11	4.48555360499056e-09	TRUE	0.890305	256.567	Wald ratio	1	rs2819348	0.116062	0.0172583	1.7559244242505e-11	1.56172754447328e-09	TRUE	0.999998	87.0752	NA	NA	NA	NA	NA	NA		NA		6.45374	NA	NA	NA	NA	NA	NA		NA		2.34721	Wald ratio	1	rs2678210	0.142873	0.0245095	5.5670937140917e-09	3.06446533590824e-07	TRUE
ENSG00000163536	SERPINI1	Wald ratio	1	rs1492027	-0.0822893	0.0208035	7.63570006574498e-05	0.001341	TRUE	0.611367	8.30744	NA	NA	NA	NA	NA	NA		NA		7.66659	NA	NA	NA	NA	NA	NA		NA		85.0498	NA	NA	NA	NA	NA	NA		NA		0.714678	Inverse variance weighted	2	rs1492027,rs116011610	-0.0643388	0.015317	2.66344897807526e-05	0.000507633	TRUE
ENSG00000163659	TIPARP	Inverse variance weighted	2	rs75249094,rs13322435	-0.0372598	0.101573	0.713749	0.875427	FALSE		21.7218	Wald ratio	1	rs4098	-0.0791245	0.0248102	0.00142672	0.0142121	TRUE	0.871902	38.3955	NA	NA	NA	NA	NA	NA		NA		7.65307	NA	NA	NA	NA	NA	NA		NA		6.04509	Wald ratio	1	rs9840556	-0.00306391	0.0209367	0.883652	0.956039	TRUE
ENSG00000163686	ABHD6	NA	NA	NA	NA	NA	NA		NA		13.5055	Inverse variance weighted	2	rs111294347,rs116418042	-0.0266671	0.0200723	0.183996	0.43876	TRUE		13.5871	NA	NA	NA	NA	NA	NA		NA		9.77496	NA	NA	NA	NA	NA	NA		NA		18.3769	Wald ratio	1	rs58279771	-0.0637448	0.0144538	1.03248290356544e-05	0.000223224	TRUE
ENSG00000163811	WDR43	NA	NA	NA	NA	NA	NA		NA		23.5994	Wald ratio	1	rs6725700	0.0277781	0.0505056	0.582319	0.802085	TRUE		23.725	NA	NA	NA	NA	NA	NA		NA		6.27114	NA	NA	NA	NA	NA	NA		NA		7.11216	Wald ratio	1	rs13008915	-0.0935983	0.030193	0.00193521	0.0182959	TRUE
ENSG00000163814	CDCP1	Wald ratio	1	rs67696414,rs11713965	-0.10607	0.0274535	0.000111711	0.00183111	TRUE	0.194154	0.966812	Wald ratio	1	rs2372857	-0.079993	0.0217372	0.000233234	0.00315669	TRUE	0.915764	2.70541	NA	NA	NA	NA	NA	NA		NA		0.20485	NA	NA	NA	NA	NA	NA		NA		0.203427	Wald ratio	1	rs11715605	0.0302166	0.0209567	0.149342	0.397383	TRUE
ENSG00000163832	ELP6	Wald ratio	1	rs1872166	-0.111127	0.0266173	2.9798605373945e-05	0.000601555	TRUE	0.188537	12.8961	Wald ratio	1	rs1076394	-0.153404	0.0298942	2.87321664574561e-07	9.3329572001589e-06	TRUE	0.751159	12.6638	NA	NA	NA	NA	NA	NA		NA		13.8575	Wald ratio	1	rs17476234	0.0807882	0.0157537	2.9251761957255e-07	8.91479761997548e-06	TRUE	0.816252	8.6533	Wald ratio	1	rs6771917	0.126547	0.047187	0.00732232	0.0512257	TRUE
ENSG00000163923	RPL39L	NA	NA	NA	NA	NA	NA		NA		8.7819	NA	NA	NA	NA	NA	NA		NA		7.64261	NA	NA	NA	NA	NA	NA		NA		6.7334	NA	NA	NA	NA	NA	NA		NA		1.46	NA	NA	NA	NA	NA	NA		NA
ENSG00000163933	RFT1	Wald ratio	1	rs35333155	-0.0527678	0.00796902	3.55279529926566e-11	2.98839948461916e-09	TRUE	0.966346	8.7134	Wald ratio	1	rs2336723	0.0524492	0.00764024	6.65542248877187e-12	6.21533267670183e-10	TRUE	0.967592	7.90467	Wald ratio	1	rs2336723	-0.0502236	0.00731604	6.65542248877183e-12	5.9639980413272e-10	TRUE	0.976018	3.62345	NA	NA	NA	NA	NA	NA		NA		3.87577	Wald ratio	1	rs2581782	0.0654046	0.00941622	3.75932701845181e-12	3.83588892236418e-10	TRUE
ENSG00000164040	PGRMC2	NA	NA	NA	NA	NA	NA		NA		69.8974	NA	NA	NA	NA	NA	NA		NA		60.2828	NA	NA	NA	NA	NA	NA		NA		20.1751	NA	NA	NA	NA	NA	NA		NA		29.1618	Wald ratio	1	rs7682168	-0.11933	0.0200368	2.59189830853136e-09	1.59458920202073e-07	TRUE
ENSG00000164062	APEH	Wald ratio	1	rs9858418	0.0749899	0.0268312	0.00519203	0.0406751	TRUE	0.8849	38.0795	Inverse variance weighted	2	rs6782577,rs78166579	0.0137582	0.0536948	0.797773	0.915258	FALSE		36.2435	NA	NA	NA	NA	NA	NA		NA		31.5329	NA	NA	NA	NA	NA	NA		NA		37.3625	NA	NA	NA	NA	NA	NA		NA
ENSG00000164068	RNF123	Wald ratio	1	rs12490656	0.0876721	0.0165951	1.2707229831263e-07	4.92430823172823e-06	TRUE	0.804833	17.054	Wald ratio	1	rs9873183	0.100421	0.0154816	8.78611560283258e-11	6.69806833354717e-09	TRUE	0.846001	15.044	Wald ratio	1	rs9873183	-0.125042	0.0192774	8.78611560283258e-11	5.55764881073296e-09	TRUE	0.84701	7.43905	NA	NA	NA	NA	NA	NA		NA		18.9287	Wald ratio	1	rs10865958	-0.267059	0.0410008	7.34129975192191e-11	5.79477877588025e-09	TRUE
ENSG00000164078	MST1R	Wald ratio	1	rs2280406	0.0807913	0.0115416	2.55962508777169e-12	2.66785271376551e-10	TRUE	0.775884	0.923242	Wald ratio	1	rs2071207	-0.229579	0.0327971	2.55962508777169e-12	2.6195834288688e-10	TRUE	0.869114	4.06276	NA	NA	NA	NA	NA	NA		NA		0.306831	NA	NA	NA	NA	NA	NA		NA		0.285173	Wald ratio	1	rs2280406	0.0903424	0.0129061	2.55962508777167e-12	2.64399791473896e-10	TRUE
ENSG00000164164	OTUD4	Wald ratio	1	rs7666450	0.169929	0.0416382	4.48267129602504e-05	0.000847817	TRUE	0.984357	15.7272	NA	NA	NA	NA	NA	NA		NA		18.3903	NA	NA	NA	NA	NA	NA		NA		6.64299	Wald ratio	1	rs77658749	0.0195655	0.00914685	0.0324326	0.137141	TRUE	0.073544	8.2249	NA	NA	NA	NA	NA	NA		NA
ENSG00000164647	STEAP1	NA	NA	NA	NA	NA	NA		NA		28.175	NA	NA	NA	NA	NA	NA		NA		38.708	NA	NA	NA	NA	NA	NA		NA		0.658382	NA	NA	NA	NA	NA	NA		NA		12.9111	Wald ratio	1	rs28469174,rs138568473	0.00103589	0.0315945	0.973845	0.99283	TRUE
ENSG00000164713	BRI3	Wald ratio	1	rs2107717	-0.0520874	0.0210454	0.0133236	0.0807504	TRUE	0.170531	65.5474	NA	NA	NA	NA	NA	NA		NA		52.7729	NA	NA	NA	NA	NA	NA		NA		17.7608	Inverse variance weighted	2	rs111371470,rs7015	-0.0246467	0.00518241	1.97633828552463e-06	4.40961719592942e-05	TRUE	0.979287	27.6867	Wald ratio	1	rs7796611	-0.0477997	0.0190171	0.0119535	0.0735455	TRUE
ENSG00000164823	OSGIN2	NA	NA	NA	NA	NA	NA		NA		16.7195	NA	NA	NA	NA	NA	NA		NA		11.0433	NA	NA	NA	NA	NA	NA		NA		9.58171	Wald ratio	1	rs2735376	-0.0672253	0.0135809	7.42134815926662e-07	1.85298105627403e-05	TRUE	0.991967	4.5083	NA	NA	NA	NA	NA	NA		NA
ENSG00000164978	NUDT2	Wald ratio	1	rs12336966,rs10971957,rs2812366	-0.0205568	0.00479239	1.7909703179925e-05	0.000381636	TRUE	0.354201	33.224	Inverse variance weighted	2	rs1971430,rs7039222	-0.0250658	0.0154523	0.104774	0.316092	FALSE		26.0087	Wald ratio	1	rs10971957	0.0371859	0.00866911	1.7909703179925e-05	0.000271252	TRUE	0.0859459	33.0109	Wald ratio	1	rs747091,rs7039222	0.0195475	0.00544768	0.000332924	0.00380865	TRUE	0.329167	14.8049	Wald ratio	1	rs10758239,rs10972063	-0.0166654	0.00456104	0.000258341	0.00352617	TRUE
ENSG00000164989	CCDC171	Wald ratio	1	rs1341729	-0.0579496	0.0191608	0.00249135	0.0225158	TRUE	0.292285	0.86544	Wald ratio	1	rs10119257	-0.0355184	0.0195132	0.0687248	0.244846	TRUE		0.51824	NA	NA	NA	NA	NA	NA		NA		0.810582	NA	NA	NA	NA	NA	NA		NA		0.0822695	NA	NA	NA	NA	NA	NA		NA
ENSG00000165209	STRBP	Wald ratio	1	rs41304848	0.0771827	0.0282063	0.00621223	0.0461776	TRUE	0.89224	2.42417	NA	NA	NA	NA	NA	NA		NA		2.75058	NA	NA	NA	NA	NA	NA		NA		4.86139	NA	NA	NA	NA	NA	NA		NA		2.08632	NA	NA	NA	NA	NA	NA		NA
ENSG00000165476	REEP3	Inverse variance weighted	2	rs35778153,rs1916474	0.143946	0.125324	0.250722	0.53355	FALSE		27.0186	Wald ratio	1	rs10822143	-0.0870635	0.0214972	5.1217632948083e-05	0.000879648	TRUE	0.864964	25.0581	NA	NA	NA	NA	NA	NA		NA		7.7613	NA	NA	NA	NA	NA	NA		NA		9.37092	Wald ratio	1	rs72835378	-0.0239579	0.0272939	0.380064	0.657931	TRUE
ENSG00000165555	NOXRED1	Wald ratio	1	rs176766	0.0518614	0.00900879	8.57453245185035e-09	4.46854302613005e-07	TRUE	0.81945	0.837543	NA	NA	NA	NA	NA	NA		NA		0.564656	NA	NA	NA	NA	NA	NA		NA		0.482738	NA	NA	NA	NA	NA	NA		NA		0.402348	Wald ratio	1	rs6574370	-0.0636044	0.0109459	6.21709911954694e-09	3.35603021504834e-07	TRUE
ENSG00000165626	BEND7	NA	NA	NA	NA	NA	NA		NA		5.48857	NA	NA	NA	NA	NA	NA		NA		5.25349	NA	NA	NA	NA	NA	NA		NA		2.14752	NA	NA	NA	NA	NA	NA		NA		2.47588	Wald ratio	1	rs10906396	0.167341	0.0275371	1.22510493623859e-09	7.82477328359409e-08	TRUE
ENSG00000165886	UBTD1	NA	NA	NA	NA	NA	NA		NA		28.7692	Wald ratio	1	rs11189246	-0.118041	0.020472	8.11955462170197e-09	3.96478382867552e-07	TRUE	0.932478	31.6197	NA	NA	NA	NA	NA	NA		NA		16.5352	NA	NA	NA	NA	NA	NA		NA		12.8138	Wald ratio	1	rs2152092	0.0707312	0.0233666	0.00246972	0.0223155	TRUE
ENSG00000165916	PSMC3	Inverse variance weighted	2	rs4752829,rs11039216	0.0667519	0.0745247	0.370412	0.653228	FALSE		135.82	Wald ratio	1	rs10838708	0.0129548	0.0342377	0.70515	0.872503	TRUE		112.081	NA	NA	NA	NA	NA	NA		NA		97.8523	Wald ratio	1	rs7107356	0.0668526	0.0141345	2.24818927471661e-06	4.87779548845411e-05	TRUE	0.811293	66.7972	Wald ratio	1	rs4752829	0.0692633	0.0556822	0.213535	0.483428	TRUE
ENSG00000165917	RAPSN	Wald ratio	1	rs141325867	-0.00595425	0.0236643	0.80134	0.921347	TRUE		0.634639	Wald ratio	1	rs11039324	-0.0886201	0.0113458	5.68212524949237e-15	7.86132550721435e-13	TRUE	0.875709	0.28606	NA	NA	NA	NA	NA	NA		NA		0.123811	NA	NA	NA	NA	NA	NA		NA		0.391786	Wald ratio	1	rs112396704	-0.0379341	0.033336	0.255149	0.535717	TRUE
ENSG00000166166	TRMT61A	Wald ratio	1	rs877497,rs28496120	-0.159307	0.0262151	1.22510493623859e-09	7.62826703479987e-08	TRUE	0.998298	21.0029	Wald ratio	1	rs2756119	-0.0254769	0.0302538	0.399729	0.669141	TRUE		17.4546	NA	NA	NA	NA	NA	NA		NA		13.7636	NA	NA	NA	NA	NA	NA		NA		7.53048	NA	NA	NA	NA	NA	NA		NA
ENSG00000166224	SGPL1	Wald ratio	1	rs41305999	-0.153291	0.0287907	1.01328975729081e-07	4.08253591708472e-06	TRUE	0.991071	14.3723	NA	NA	NA	NA	NA	NA		NA		14.4445	NA	NA	NA	NA	NA	NA		NA		9.73454	NA	NA	NA	NA	NA	NA		NA		14.5486	NA	NA	NA	NA	NA	NA		NA
ENSG00000166228	PCBD1	Wald ratio	1	rs55860137,rs147359905	0.0157162	0.0318459	0.621655	0.827349	TRUE		63.6012	Wald ratio	1	rs6480466	0.0335465	0.0371407	0.366406	0.638969	TRUE		61.6497	NA	NA	NA	NA	NA	NA		NA		71.7337	NA	NA	NA	NA	NA	NA		NA		172.655	Wald ratio	1	rs7900028	-0.037309	0.0210131	0.0758137	0.258975	TRUE
ENSG00000166278	C2	Wald ratio	1	rs1048709	-0.294287	0.0330107	4.88284816627916e-19	1.56072103554836e-16	TRUE	0.998159	21.9128	NA	NA	NA	NA	NA	NA		NA		41.07	NA	NA	NA	NA	NA	NA		NA		1.32374	NA	NA	NA	NA	NA	NA		NA		185.596	NA	NA	NA	NA	NA	NA		NA
ENSG00000166439	RNF169	Wald ratio	1	rs4944961	-0.0934829	0.0289352	0.00123458	0.013407	TRUE	0.80846	7.68475	Wald ratio	1	rs565767	0.183243	0.0312442	4.4949863002862e-09	2.31600294134056e-07	TRUE	0.979566	5.81049	NA	NA	NA	NA	NA	NA		NA		1.36293	NA	NA	NA	NA	NA	NA		NA		1.68819	NA	NA	NA	NA	NA	NA		NA
ENSG00000166762	CATSPER2	NA	NA	NA	NA	NA	NA		NA		1.44791	Wald ratio	1	rs491648	-0.0765118	0.0192094	6.80361916440552e-05	0.00112455	TRUE	0.812729	1.49355	NA	NA	NA	NA	NA	NA		NA		2.54538	NA	NA	NA	NA	NA	NA		NA		0.810084	Inverse variance weighted	2	rs138000286,rs66903736	-0.00274248	0.0198852	0.890307	0.959177	TRUE
ENSG00000166825	ANPEP	Wald ratio	1	rs8030846,rs11635469	-0.167399	0.0336569	6.56922902691361e-07	2.07211635325903e-05	TRUE	0.913481	81.0572	Inverse variance weighted	2	rs77555307,rs11635469	-0.0429115	0.0392526	0.274299	0.551329	FALSE		29.4566	NA	NA	NA	NA	NA	NA		NA		0.971603	NA	NA	NA	NA	NA	NA		NA		154.736	Wald ratio	1	rs11635469	-0.0585738	0.0117767	6.56922902691361e-07	2.08199769955251e-05	TRUE
ENSG00000166965	RCCD1	NA	NA	NA	NA	NA	NA		NA		8.50881	Wald ratio	1	rs1105291	0.133809	0.0131574	2.70432004892144e-24	1.18846912267601e-21	TRUE	0.285053	9.34847	Wald ratio	1	rs1105291	-0.100445	0.0098768	2.70432004892139e-24	9.69348497535602e-22	TRUE	0.0970243	7.60627	NA	NA	NA	NA	NA	NA		NA		7.20363	Wald ratio	1	rs113343095	0.118172	0.0114979	8.87502679277146e-25	5.30409636965134e-22	TRUE
ENSG00000166997	CNPY4	Wald ratio	1	rs73161763,rs11505837	-0.158434	0.0513842	0.00204696	0.0196479	TRUE	0.656165	12.7455	Wald ratio	1	rs114198920,rs142410446,rs139380031	0.0726807	0.0182403	6.75895093420249e-05	0.00111965	TRUE	0.85871	14.0783	NA	NA	NA	NA	NA	NA		NA		7.47466	NA	NA	NA	NA	NA	NA		NA		2.64033	NA	NA	NA	NA	NA	NA		NA
ENSG00000167085	PHB	NA	NA	NA	NA	NA	NA		NA		62.0463	NA	NA	NA	NA	NA	NA		NA		69.016	NA	NA	NA	NA	NA	NA		NA		38.5816	NA	NA	NA	NA	NA	NA		NA		32.1999	NA	NA	NA	NA	NA	NA		NA
ENSG00000167183	PRR15L	NA	NA	NA	NA	NA	NA		NA		0.120532	NA	NA	NA	NA	NA	NA		NA		1.27967	NA	NA	NA	NA	NA	NA		NA		0.066958	NA	NA	NA	NA	NA	NA		NA		1.10171	Wald ratio	1	rs77563750	-0.0891792	0.0137492	8.80802203073107e-11	6.82377040103027e-09	TRUE
ENSG00000167695	FAM57A	NA	NA	NA	NA	NA	NA		NA		8.70469	NA	NA	NA	NA	NA	NA		NA		10.6744	NA	NA	NA	NA	NA	NA		NA		6.03009	NA	NA	NA	NA	NA	NA		NA		1.12495	NA	NA	NA	NA	NA	NA		NA
ENSG00000167703	SLC43A2	Wald ratio	1	rs2440037	0.0462495	0.0277497	0.0955807	0.304291	TRUE		7.99079	NA	NA	NA	NA	NA	NA		NA		10.7599	Inverse variance weighted	2	rs79830737,rs55980085	0.00389259	0.00864506	0.652518	0.830301	TRUE		7.71398	NA	NA	NA	NA	NA	NA		NA		0.779509	Wald ratio	1	rs9893937	-0.0103123	0.0264254	0.696356	0.876548	TRUE
ENSG00000167740	CYB5D2	NA	NA	NA	NA	NA	NA		NA		29.5628	Wald ratio	1	rs8079619	0.0575359	0.0190376	0.00250926	0.0224511	TRUE	0.0558521	22.0404	NA	NA	NA	NA	NA	NA		NA		28.4462	Wald ratio	1	rs4790175	-0.041026	0.011759	0.000485033	0.00524369	TRUE	0.219143	13.8897	Wald ratio	1	rs17710668,rs4790175	0.0630935	0.0180841	0.000485033	0.00592448	TRUE
ENSG00000167930	ITFG3	Wald ratio	1	rs6600208	-0.210235	0.0210235	1.52397060483211e-23	8.59609066455003e-21	TRUE	0.436828	43.81	NA	NA	NA	NA	NA	NA		NA		42.7611	NA	NA	NA	NA	NA	NA		NA		14.2806	NA	NA	NA	NA	NA	NA		NA		19.0646	Wald ratio	1	rs11248914	0.146906	0.0154014	1.44966832008064e-21	7.13492637300865e-19	TRUE
ENSG00000168056	LTBP3	Wald ratio	1	rs10896016	0.204273	0.0251413	4.47362412888821e-16	9.53279594931312e-14	TRUE	0.42005	85.6411	Wald ratio	1	rs3015966	-0.258061	0.0331912	7.54474058486057e-15	1.00654923052667e-12	TRUE	0.906591	76.3601	NA	NA	NA	NA	NA	NA		NA		27.5661	Wald ratio	1	rs10896017	0.00255711	0.00889873	0.77384	0.889477	TRUE		23.6705	Wald ratio	1	rs1784101	-0.146759	0.0187551	5.07656914991073e-15	8.01427435420813e-13	TRUE
ENSG00000168228	ZCCHC4	Wald ratio	1	rs62411611,rs11726040	0.0118603	0.0219235	0.588519	0.808569	TRUE		6.6296	NA	NA	NA	NA	NA	NA		NA		4.84379	NA	NA	NA	NA	NA	NA		NA		1.98006	NA	NA	NA	NA	NA	NA		NA		1.79211	Wald ratio	1	rs11726511,rs2090116	0.0801286	0.0276306	0.00373163	0.030944	TRUE
ENSG00000168297	PXK	Inverse variance weighted	2	rs35010655,rs11721168	0.0522022	0.0127961	4.51238403931912e-05	0.000851757	TRUE	0.795646	17.9308	Inverse variance weighted	2	rs6806248,rs7633553	-0.00297414	0.0161881	0.85423	0.938371	FALSE		15.9678	NA	NA	NA	NA	NA	NA		NA		19.1775	Wald ratio	1	rs7633553	-0.00309195	0.00772987	0.689157	0.841975	TRUE		3.57077	Inverse variance weighted	2	rs35010655,rs55954186,rs11919196	0.0599733	0.0152144	8.08459555479492e-05	0.00132375	TRUE
ENSG00000168763	CNNM3	Wald ratio	1	rs186606513	0.126703	0.0268568	2.38476725027368e-06	6.56360056305934e-05	TRUE	0.964027	17.5818	Wald ratio	1	rs114707893	0.153164	0.0388392	8.02847833979058e-05	0.00127078	TRUE	0.374521	13.9419	NA	NA	NA	NA	NA	NA		NA		8.52125	NA	NA	NA	NA	NA	NA		NA		15.3697	Wald ratio	1	rs4907251	-0.053972	0.0226985	0.0174173	0.0965744	TRUE
ENSG00000168852	TPTE2P5	NA	NA	NA	NA	NA	NA		NA		0.817155	NA	NA	NA	NA	NA	NA		NA		0.492391	Wald ratio	1	rs3783164	0.0392598	0.00847184	3.58413392478481e-06	6.60709488077475e-05	TRUE	0.820118	1.07103	NA	NA	NA	NA	NA	NA		NA		0.368925	NA	NA	NA	NA	NA	NA		NA
ENSG00000168936	TMEM129	Wald ratio	1	rs28425493	-0.0295213	0.0185	0.110546	0.333173	TRUE		39.3836	NA	NA	NA	NA	NA	NA		NA		32.9404	Wald ratio	1	rs2854915	-0.0388076	0.0121685	0.00142672	0.0129287	TRUE	0.980945	34.3706	NA	NA	NA	NA	NA	NA		NA		31.3271	NA	NA	NA	NA	NA	NA		NA
ENSG00000168993	CPLX1	NA	NA	NA	NA	NA	NA		NA		24.3031	NA	NA	NA	NA	NA	NA		NA		22.5703	NA	NA	NA	NA	NA	NA		NA		37.8949	Wald ratio	1	rs10004297	0.0174291	0.0084505	0.0391602	0.158965	TRUE	0.425674	5.23075	Wald ratio	1	rs13151015	0.0418871	0.0129316	0.00119895	0.0125709	TRUE
ENSG00000169047	IRS1	Wald ratio	1	rs2176040	0.249	0.0117039	1.93513194508861e-100	1.0537211731847e-96	TRUE	0.956978	10.6349	NA	NA	NA	NA	NA	NA		NA		8.68834	NA	NA	NA	NA	NA	NA		NA		1.92098	NA	NA	NA	NA	NA	NA		NA		7.62246	NA	NA	NA	NA	NA	NA		NA
ENSG00000169371	SNUPN	Wald ratio	1	rs12594013	-0.0880293	0.0183942	1.70380291892263e-06	4.90623609295769e-05	TRUE	0.713008	16.0473	Wald ratio	1	rs35330354,rs56178382	0.0640843	0.0240864	0.00780002	0.0542956	TRUE	0.32044	15.4606	Wald ratio	1	rs113978196	0.0633096	0.0117341	6.83905495671832e-08	2.01255634213513e-06	TRUE	0.465195	10.2875	NA	NA	NA	NA	NA	NA		NA		6.98845	Wald ratio	1	rs12594013	-0.123782	0.0258649	1.70380291892264e-06	4.86543311352414e-05	TRUE
ENSG00000169519	METTL15	Wald ratio	1	rs10835306	0.0968979	0.0184567	1.52099210329774e-07	5.71952677589098e-06	TRUE	0.922002	3.51978	NA	NA	NA	NA	NA	NA		NA		2.89639	NA	NA	NA	NA	NA	NA		NA		2.26742	NA	NA	NA	NA	NA	NA		NA		1.94607	NA	NA	NA	NA	NA	NA		NA
ENSG00000169592	INO80E	Wald ratio	1	rs4787491	0.0560745	0.00943072	2.74864847394579e-09	1.5973812252525e-07	TRUE	0.299589	33.692	Wald ratio	1	rs12918652	0.0800086	0.0102433	5.68212524949237e-15	7.86132550721435e-13	TRUE	0.96614	30.4232	Wald ratio	1	rs12917712	0.0557674	0.0116182	1.5866563039512e-06	3.21921587204186e-05	TRUE	0.751967	15.2432	Inverse variance weighted	2	rs2291401,rs4787491	-0.0441836	0.0255847	0.0841756	0.263237	FALSE		17.1777	Wald ratio	1	rs252283,rs4788203	-0.17637	0.0237298	1.06618568506236e-13	1.37242701952566e-11	TRUE
ENSG00000169683	LRRC45	Inverse variance weighted	2	rs4077073,rs111950295	0.0449797	0.0138469	0.00116074	0.0128229	TRUE	0.993944	10.2906	Wald ratio	1	rs4444402	-0.0475503	0.0146846	0.00120331	0.0125208	TRUE	0.268132	8.78381	NA	NA	NA	NA	NA	NA		NA		6.02303	NA	NA	NA	NA	NA	NA		NA		12.8034	Wald ratio	1	rs4513161	-0.0470367	0.014526	0.00120331	0.0126008	TRUE
ENSG00000169689	STRA13	NA	NA	NA	NA	NA	NA		NA		44.6949	NA	NA	NA	NA	NA	NA		NA		35.8012	NA	NA	NA	NA	NA	NA		NA		29.0786	Wald ratio	1	rs4995642	0.0535479	0.00994462	7.2599719890063e-08	2.65579905551324e-06	TRUE	0.980187	40.6859	Inverse variance weighted	2	rs9709047,rs9895872	-0.0430949	0.0241854	0.074773	0.256424	FALSE
ENSG00000169750	RAC3	NA	NA	NA	NA	NA	NA		NA		13.8161	NA	NA	NA	NA	NA	NA		NA		12.5078	NA	NA	NA	NA	NA	NA		NA		31.6714	NA	NA	NA	NA	NA	NA		NA		8.14125	Wald ratio	1	rs4789721	0.0386269	0.0155347	0.0129011	0.0774346	TRUE
ENSG00000169903	TM4SF4	Wald ratio	1	rs78347729	0.0220477	0.0143682	0.124911	0.358399	TRUE		0.22789	NA	NA	NA	NA	NA	NA		NA		0.358204	NA	NA	NA	NA	NA	NA		NA		0	NA	NA	NA	NA	NA	NA		NA		123.814	NA	NA	NA	NA	NA	NA		NA
ENSG00000170214	ADRA1B	Wald ratio	1	rs9313823	-0.121091	0.0184377	5.11438074442633e-11	4.08681641319201e-09	TRUE	0.919469	2.73558	NA	NA	NA	NA	NA	NA		NA		5.14378	NA	NA	NA	NA	NA	NA		NA		2.43563	NA	NA	NA	NA	NA	NA		NA		6.44665	NA	NA	NA	NA	NA	NA		NA
ENSG00000170606	HSPA4	Wald ratio	1	rs72801474	0.123536	0.0193386	1.68003752906824e-10	1.22044544441177e-08	TRUE	0.999255	34.1052	NA	NA	NA	NA	NA	NA		NA		35.3599	NA	NA	NA	NA	NA	NA		NA		34.9934	NA	NA	NA	NA	NA	NA		NA		17.5975	Wald ratio	1	rs6596100	-0.0737704	0.0141613	1.89552034864964e-07	6.92568504679105e-06	TRUE
ENSG00000170667	RASA4B	Inverse variance weighted	2	rs1734769,rs11981219	0.0331292	0.0209759	0.114245	0.339679	FALSE		4.35223	Wald ratio	1	rs1734769,rs28414073	0.00557371	0.014631	0.703239	0.871871	TRUE		2.06631	NA	NA	NA	NA	NA	NA		NA		1.11479	NA	NA	NA	NA	NA	NA		NA		0.122113	Wald ratio	1	rs1734777,rs3987966	-0.0626957	0.0161022	9.87605267946792e-05	0.00156502	TRUE
ENSG00000171246	NPTX1	NA	NA	NA	NA	NA	NA		NA		0.140936	NA	NA	NA	NA	NA	NA		NA		0.203551	NA	NA	NA	NA	NA	NA		NA		8.07267	NA	NA	NA	NA	NA	NA		NA		0.033695	Wald ratio	1	rs11658698	-0.0570254	0.0162364	0.000444422	0.00550885	TRUE
ENSG00000171307	ZDHHC16	Wald ratio	1	rs11189240	-0.112774	0.0280042	5.64865417794189e-05	0.00102975	TRUE	0.993263	14.7473	NA	NA	NA	NA	NA	NA		NA		17.1997	NA	NA	NA	NA	NA	NA		NA		9.95573	Wald ratio	1	rs4919079	0.019427	0.0113324	0.0864763	0.268034	TRUE		13.0238	Wald ratio	1	rs117180158	0.0298591	0.0364673	0.412905	0.6852	TRUE
ENSG00000171824	EXOSC10	Wald ratio	1	rs1211575	-0.123951	0.0232408	9.64260673022826e-08	3.95140837334012e-06	TRUE	0.704069	59.9533	Wald ratio	1	rs1211575	-0.10832	0.02031	9.64260673022821e-08	3.62009622520276e-06	TRUE	0.869905	44.6114	NA	NA	NA	NA	NA	NA		NA		23.9466	NA	NA	NA	NA	NA	NA		NA		12.39	NA	NA	NA	NA	NA	NA		NA
ENSG00000172500	FIBP	Wald ratio	1	rs111953392	0.169693	0.022328	2.96130749800964e-14	4.11535907223397e-12	TRUE	0.100153	53.4324	Wald ratio	1	rs7947929	0.128584	0.0277059	3.46684098456287e-06	8.2224663478315e-05	TRUE	0.965766	50.0746	NA	NA	NA	NA	NA	NA		NA		57.7798	NA	NA	NA	NA	NA	NA		NA		21.3616	Wald ratio	1	rs507062	-0.0913424	0.0123365	1.31888459958754e-13	1.64703096190283e-11	TRUE
ENSG00000172572	PDE3A	Wald ratio	1	rs12816467,rs12369443	-0.242517	0.0369941	5.54351060252276e-11	4.3571084563599e-09	TRUE	0.990179	8.27994	NA	NA	NA	NA	NA	NA		NA		5.9904	NA	NA	NA	NA	NA	NA		NA		1.01801	NA	NA	NA	NA	NA	NA		NA		0.491006	Wald ratio	1	rs7134375,rs11045242	-0.0395097	0.0218905	0.0710938	0.248472	TRUE
ENSG00000172650	AGAP5	NA	NA	NA	NA	NA	NA		NA		3.60504	NA	NA	NA	NA	NA	NA		NA		3.03248	NA	NA	NA	NA	NA	NA		NA		1.30618	Wald ratio	1	rs12247028	0.0420101	0.0127007	0.000940681	0.0091339	TRUE	0.884819	2.17311	Wald ratio	1	rs76512705,rs11000743	-0.00549222	0.0319072	0.863334	0.948093	TRUE
ENSG00000172687	ZNF738	Wald ratio	1	rs73025767,rs10412244	0.0529788	0.00973542	5.27269702087939e-08	2.30867085539783e-06	TRUE	0.608644	1.8988	NA	NA	NA	NA	NA	NA		NA		1.67056	Wald ratio	1	rs17618778	-0.0307214	0.00528408	6.10143736621276e-09	2.52349191582082e-07	TRUE	0.816928	2.50334	NA	NA	NA	NA	NA	NA		NA		0.17083	Wald ratio	1	rs7255521,rs2360620	-0.0310475	0.00832433	0.000191685	0.00278443	TRUE
ENSG00000172732	MUS81	Wald ratio	1	rs656040	0.143198	0.0317313	6.39711566967616e-06	0.00015933	TRUE	0.975274	31.9993	NA	NA	NA	NA	NA	NA		NA		28.7335	NA	NA	NA	NA	NA	NA		NA		15.3191	NA	NA	NA	NA	NA	NA		NA		11.7665	NA	NA	NA	NA	NA	NA		NA
ENSG00000172795	DCP2	Wald ratio	1	rs13445	0.0577965	0.0113749	3.75292877117582e-07	1.28067024864075e-05	TRUE	0.70892	8.47071	Wald ratio	1	rs13186334	-0.0746097	0.0144532	2.44113674152303e-07	8.14184490889226e-06	TRUE	0.731839	7.58323	NA	NA	NA	NA	NA	NA		NA		4.75945	Wald ratio	1	rs1549182	0.0444834	0.00899392	7.57749853500448e-07	1.87707168434048e-05	TRUE	0.96252	2.584	NA	NA	NA	NA	NA	NA		NA
ENSG00000172922	RNASEH2C	Wald ratio	1	rs7122657	-0.0955889	0.0121432	3.49589027951029e-15	6.32492299815551e-13	TRUE	0.9995	30.5842	NA	NA	NA	NA	NA	NA		NA		31.8498	Wald ratio	1	rs2448490	0.118419	0.0159805	1.26055455724209e-13	1.62661960066519e-11	TRUE	0.878335	18.0243	Wald ratio	1	rs480989	-0.0426153	0.0108927	9.14285512301985e-05	0.00130151	TRUE	0.703493	11.7228	Wald ratio	1	rs7122657	-0.113657	0.0144386	3.49589027951029e-15	5.62502191705051e-13	TRUE
ENSG00000172954	LCLAT1	Wald ratio	1	rs11127284	0.0252164	0.0131125	0.0544704	0.21424	TRUE		2.89117	Wald ratio	1	rs11127284	0.0232732	0.0121021	0.0544704	0.211293	TRUE		2.17561	Wald ratio	1	rs7565907	0.060801	0.0136712	8.69286730275584e-06	0.000140921	TRUE	0.930583	1.9135	NA	NA	NA	NA	NA	NA		NA		1.67841	Wald ratio	1	rs829699	0.0058777	0.0241639	0.807817	0.925891	TRUE
ENSG00000173511	VEGFB	NA	NA	NA	NA	NA	NA		NA		264.949	Wald ratio	1	rs35583126	0.182598	0.0346871	1.40838705238287e-07	5.03447831021647e-06	TRUE	0.510476	226.714	Wald ratio	1	rs10501393,rs72929012	0.00380305	0.0194378	0.844882	0.928651	TRUE		99.0027	NA	NA	NA	NA	NA	NA		NA		20.1689	Wald ratio	1	rs35169799	-0.232677	0.0377454	7.07582407102606e-10	4.81328617904675e-08	TRUE
ENSG00000173517	PEAK1	NA	NA	NA	NA	NA	NA		NA		16.8262	NA	NA	NA	NA	NA	NA		NA		10.4651	Wald ratio	1	rs77952682	0.027292	0.0123254	0.0268091	0.126257	TRUE	0.105139	3.92147	NA	NA	NA	NA	NA	NA		NA		1.28709	Wald ratio	1	rs71407208	0.199748	0.0214527	1.2650196550576e-20	4.60192150168126e-18	TRUE
ENSG00000173915	USMG5	Wald ratio	1	rs72846198	0.15395	0.0333559	3.92367987933525e-06	0.000102518	TRUE	0.262944	139.31	Wald ratio	1	rs10883848	-0.181679	0.0391464	3.46684098456287e-06	8.2224663478315e-05	TRUE	0.951222	141.627	NA	NA	NA	NA	NA	NA		NA		156.808	NA	NA	NA	NA	NA	NA		NA		89.2721	NA	NA	NA	NA	NA	NA		NA
ENSG00000174171		Wald ratio	1	rs1618332	0.0628277	0.0163706	0.000124122	0.00200372	TRUE	0.439648	0.406935	Wald ratio	1	rs4924588	0.0652135	0.0131779	7.47039079997496e-07	2.18012850260207e-05	TRUE	0.414867	0.542727	NA	NA	NA	NA	NA	NA		NA		0.065636	NA	NA	NA	NA	NA	NA		NA		0.884277	Wald ratio	1	rs2305032	-0.00571415	0.031904	0.857856	0.945302	TRUE
ENSG00000174939	ASPHD1	Wald ratio	1	rs7198022	-0.0804649	0.0203709	7.8151193195575e-05	0.0013675	TRUE	0.512994	0.607494	NA	NA	NA	NA	NA	NA		NA		6.59847	Wald ratio	1	rs7201384	0.118593	0.0182832	8.78611560283264e-11	5.55764881073296e-09	TRUE	0.992609	56.0011	NA	NA	NA	NA	NA	NA		NA		0.327089	Wald ratio	1	rs889695	-0.0688963	0.019216	0.000336606	0.00439373	TRUE
ENSG00000174943	KCTD13	Wald ratio	1	rs12918652	-0.249842	0.0319867	5.68212524949237e-15	9.82948764169002e-13	TRUE	0.900231	9.40072	Wald ratio	1	rs8047140	0.0248171	0.0338415	0.463355	0.719843	TRUE		8.03715	NA	NA	NA	NA	NA	NA		NA		12.8164	NA	NA	NA	NA	NA	NA		NA		3.28883	Wald ratio	1	rs12921996	0.173642	0.0218529	1.92714451353147e-15	3.22488362894356e-13	TRUE
ENSG00000174963	ZIC4	NA	NA	NA	NA	NA	NA		NA		1.47001	NA	NA	NA	NA	NA	NA		NA		0	NA	NA	NA	NA	NA	NA		NA		2.83347	NA	NA	NA	NA	NA	NA		NA		0.201389	Wald ratio	1	rs73004652	0.073139	0.0161839	6.20647165573336e-06	0.000146694	TRUE
ENSG00000175164	ABO	Wald ratio	1	rs4962113,rs8176645,rs3094326	0.00469588	0.0127459	0.712559	0.874982	TRUE		3.97644	Wald ratio	1	rs4962113,rs8176645	0.00442465	0.0120098	0.712559	0.875005	TRUE		6.16728	Wald ratio	1	rs62574565	-0.0332617	0.00855856	0.000101757	0.00131307	TRUE	0.0640145	1.42902	NA	NA	NA	NA	NA	NA		NA		0.127557	Wald ratio	1	rs4962113,rs8176645,rs3094326	0.00587029	0.0159336	0.712559	0.88654	TRUE
ENSG00000175305	CCNE2	Wald ratio	1	rs2515236	0.150794	0.0152805	5.70556255546617e-23	3.03947996357584e-20	TRUE	0.874544	1.05779	Wald ratio	1	rs12155666	-0.0855467	0.00942032	1.07501702826185e-19	3.49193574701925e-17	TRUE	0.250611	1.01956	NA	NA	NA	NA	NA	NA		NA		1.39516	NA	NA	NA	NA	NA	NA		NA		0.416108	NA	NA	NA	NA	NA	NA		NA
ENSG00000176268	CYCSP34	Wald ratio	1	rs11619117	-0.0428951	0.00866792	7.47039079997496e-07	2.32576549938181e-05	TRUE	0.990704	1.72544	Wald ratio	1	rs7327018	-0.0574812	0.012845	7.6411312712965e-06	0.000164991	TRUE	0.962262	1.61772	Wald ratio	1	rs9525401	-0.0222405	0.00499788	8.58702893994374e-06	0.000139908	TRUE	0.201991	1.60247	NA	NA	NA	NA	NA	NA		NA		1.1342	Wald ratio	1	rs6563851	-0.0720016	0.0158648	5.66661284644031e-06	0.000135853	TRUE
ENSG00000176349		NA	NA	NA	NA	NA	NA		NA		0.0227235	NA	NA	NA	NA	NA	NA		NA		0.02065	Wald ratio	1	rs57193069	0.0330058	0.00689951	1.72025728700779e-06	3.42460215227493e-05	TRUE	0.891606	0.084065	NA	NA	NA	NA	NA	NA		NA		0.0245985	NA	NA	NA	NA	NA	NA		NA
ENSG00000176635	HORMAD2	Wald ratio	1	rs76113237	0.160404	0.0166196	4.84347368699682e-22	2.32220345923063e-19	TRUE	0.820849	0.053681	NA	NA	NA	NA	NA	NA		NA		0.025364	NA	NA	NA	NA	NA	NA		NA		0.202399	NA	NA	NA	NA	NA	NA		NA		0.604355	NA	NA	NA	NA	NA	NA		NA
ENSG00000176915	ANKLE2	NA	NA	NA	NA	NA	NA		NA		31.8711	Wald ratio	1	rs7971299	0.0823219	0.0167765	9.24909949297982e-07	2.61742508757774e-05	TRUE	0.161285	29.3361	NA	NA	NA	NA	NA	NA		NA		9.93077	Wald ratio	1	rs12370647	0.0648277	0.0126054	2.70591381950815e-07	8.3458871335026e-06	TRUE	0.0969962	7.67273	NA	NA	NA	NA	NA	NA		NA
ENSG00000177173	NAP1L4P1	NA	NA	NA	NA	NA	NA		NA		0.740737	NA	NA	NA	NA	NA	NA		NA		0.925412	NA	NA	NA	NA	NA	NA		NA		0.08843	NA	NA	NA	NA	NA	NA		NA		0.224021	NA	NA	NA	NA	NA	NA		NA
ENSG00000177311	ZBTB38	Wald ratio	1	rs6785073	-0.0534955	0.0226775	0.0183255	0.101633	TRUE	0.996146	15.0496	Wald ratio	1	rs35225290	-0.0507705	0.0206255	0.0138343	0.0832842	TRUE	0.988415	12.3774	NA	NA	NA	NA	NA	NA		NA		5.23409	NA	NA	NA	NA	NA	NA		NA		3.85768	Wald ratio	1	rs4683606	0.198218	0.0313421	2.54343023991584e-10	1.83455869115309e-08	TRUE
ENSG00000177427	MIEF2	Wald ratio	1	rs2245737	-0.114157	0.0355572	0.00132492	0.014132	TRUE	0.947017	6.20681	NA	NA	NA	NA	NA	NA		NA		4.01033	NA	NA	NA	NA	NA	NA		NA		6.83833	NA	NA	NA	NA	NA	NA		NA		3.25852	NA	NA	NA	NA	NA	NA		NA
ENSG00000177917	ARL6IP6	NA	NA	NA	NA	NA	NA		NA		8.18646	NA	NA	NA	NA	NA	NA		NA		6.8525	NA	NA	NA	NA	NA	NA		NA		3.40687	NA	NA	NA	NA	NA	NA		NA		1.42796	Wald ratio	1	rs34469468	0.0431767	0.019838	0.0295201	0.14002	TRUE
ENSG00000177971	IMP3	NA	NA	NA	NA	NA	NA		NA		49.2054	NA	NA	NA	NA	NA	NA		NA		44.5269	NA	NA	NA	NA	NA	NA		NA		32.7865	NA	NA	NA	NA	NA	NA		NA		37.0482	NA	NA	NA	NA	NA	NA		NA
ENSG00000178188	SH2B1	Wald ratio	1	rs62036613	0.123348	0.0187489	4.73790430682073e-11	3.88305678616273e-09	TRUE	0.868275	28.7162	Wald ratio	1	rs149299	0.133961	0.0281244	1.9058659433636e-06	4.90990498719636e-05	TRUE	0.726013	23.2311	NA	NA	NA	NA	NA	NA		NA		22.2811	NA	NA	NA	NA	NA	NA		NA		13.2424	NA	NA	NA	NA	NA	NA		NA
ENSG00000178952	TUFM	Inverse variance weighted	2	rs8049439,rs187553	-0.0829347	0.0388124	0.0326134	0.150279	FALSE	0.820318	146.372	Wald ratio	1	rs12928404	-0.255207	0.0382295	2.46095668282336e-11	2.11331119280153e-09	TRUE	0.926036	140.34	Wald ratio	1	rs11864107	0.115526	0.0178454	9.56416848181565e-11	5.82151085327119e-09	TRUE	0.857124	98.1161	NA	NA	NA	NA	NA	NA		NA		129.736	Inverse variance weighted	2	rs35625936,rs8061877	0.0763519	0.0235615	0.00119304	0.0125247	TRUE
ENSG00000178966	RMI1	Wald ratio	1	rs7020841	-0.0456243	0.0163893	0.00537288	0.0415154	TRUE	0.0671961	3.56586	Wald ratio	1	rs10746716	0	0.0200897	1	1	TRUE		2.74208	NA	NA	NA	NA	NA	NA		NA		4.41443	NA	NA	NA	NA	NA	NA		NA		2.16909	NA	NA	NA	NA	NA	NA		NA
ENSG00000179115	FARSA	Wald ratio	1	rs11085825	-0.244366	0.0254409	7.59636338181556e-22	3.46864421277283e-19	TRUE	0.903586	34.9379	Wald ratio	1	rs10412055	0.365519	0.0395979	2.68695244785467e-20	1.00371108689611e-17	TRUE	0.860232	35.7589	NA	NA	NA	NA	NA	NA		NA		43.1007	NA	NA	NA	NA	NA	NA		NA		22.3814	Wald ratio	1	rs12971339	0.22324	0.0236586	3.87661312842075e-21	1.62178110227482e-18	TRUE
ENSG00000179195	ZNF664	Wald ratio	1	rs10773049	0.18075	0.022446	8.10325474191949e-16	1.65323637702694e-13	TRUE	0.993965	61.5005	Wald ratio	1	rs863750	-0.189178	0.0235697	1.00443469614105e-15	1.53145543160608e-13	TRUE	0.994003	53.9882	NA	NA	NA	NA	NA	NA		NA		52.0814	NA	NA	NA	NA	NA	NA		NA		18.2004	Wald ratio	1	rs146556756	-0.00645262	0.0322631	0.841481	0.939382	TRUE
ENSG00000179218	CALR	Wald ratio	1	rs10412055	-0.237894	0.0257718	2.68695244785467e-20	1.07354945926993e-17	TRUE	0.978537	342.353	NA	NA	NA	NA	NA	NA		NA		443.588	NA	NA	NA	NA	NA	NA		NA		169.278	NA	NA	NA	NA	NA	NA		NA		361.009	NA	NA	NA	NA	NA	NA		NA
ENSG00000179818	PCBP1-AS1	Wald ratio	1	rs11680465	-0.0817183	0.021034	0.000102306	0.00171206	TRUE	0.666106	3.31548	Wald ratio	1	rs7578666	-0.0776479	0.0206891	0.000174671	0.00246685	TRUE	0.630509	2.69321	Wald ratio	1	rs6546568	0.0606635	0.0144868	2.82044021003336e-05	0.000411708	TRUE	0.84012	1.64357	NA	NA	NA	NA	NA	NA		NA		2.34438	Wald ratio	1	rs4853347	0.160591	0.0345358	3.31935028874294e-06	8.62515648009694e-05	TRUE
ENSG00000181555	SETD2	Wald ratio	1	rs7615323	0.19272	0.0376039	2.97537746375533e-07	1.02261270609139e-05	TRUE	0.948207	23.6393	Wald ratio	1	rs74835552	-0.00880965	0.0302045	0.770541	0.903439	TRUE		18.7298	NA	NA	NA	NA	NA	NA		NA		8.56963	NA	NA	NA	NA	NA	NA		NA		8.09226	NA	NA	NA	NA	NA	NA		NA
ENSG00000181722	ZBTB20	Wald ratio	1	rs75716061,rs9830947	-0.187456	0.0262084	8.51852235674633e-13	9.28228532714098e-11	TRUE	0.436396	0.798993	Wald ratio	1	rs9879646	0.16844	0.0241799	3.25843647605745e-12	3.28969985305746e-10	TRUE	0.887617	0.613898	NA	NA	NA	NA	NA	NA		NA		0.258785	NA	NA	NA	NA	NA	NA		NA		0.252623	NA	NA	NA	NA	NA	NA		NA
ENSG00000182179	UBA7	Wald ratio	1	rs2280406	-0.398655	0.0569507	2.55962508777169e-12	2.66785271376551e-10	TRUE	0.153725	46.3503	Wald ratio	1	rs79828036	-0.19942	0.0501852	7.07693781408257e-05	0.00114689	TRUE	0.0672605	39.777	NA	NA	NA	NA	NA	NA		NA		8.14312	Wald ratio	1	rs2014830	0.120909	0.0188921	1.55376951634196e-10	9.58462529100356e-09	TRUE	0.791968	19.4774	Wald ratio	1	rs34762726	0.110863	0.0330934	0.000808116	0.00899136	TRUE
ENSG00000182240	BACE2	Inverse variance weighted	2	rs2776344,rs914187	0.0746027	0.0338288	0.0274331	0.133386	FALSE	0.486636	21.1732	Wald ratio	1	rs3827212	-0.137283	0.0270299	3.79531825199118e-07	1.18145094419275e-05	TRUE	0.936663	12.6204	NA	NA	NA	NA	NA	NA		NA		1.00789	NA	NA	NA	NA	NA	NA		NA		0.832924	Inverse variance weighted	2	rs1467756,rs914187	0.0664455	0.0543449	0.221457	0.494643	FALSE
ENSG00000182362	YBEY	Inverse variance weighted	2	rs75159209,rs13049747	0.0261821	0.0152865	0.0867558	0.287492	FALSE		14.5247	Inverse variance weighted	2	rs2839124,rs13049747	0.0243167	0.00630634	0.000115295	0.00170907	FALSE	0.935751	9.99019	Wald ratio	1	rs8651	0.0306727	0.00519704	3.59206559679644e-09	1.62868899065521e-07	TRUE	0.910754	11.2903	Wald ratio	1	rs12626184	-0.0239196	0.00471491	3.91241173585384e-07	1.15032217953235e-05	TRUE	0.946309	7.77571	NA	NA	NA	NA	NA	NA		NA
ENSG00000182463	TSHZ2	NA	NA	NA	NA	NA	NA		NA		9.34751	NA	NA	NA	NA	NA	NA		NA		13.525	NA	NA	NA	NA	NA	NA		NA		1.62457	NA	NA	NA	NA	NA	NA		NA		2.03587	NA	NA	NA	NA	NA	NA		NA
ENSG00000182771	GRID1	Wald ratio	1	rs12258841	0.0588516	0.0118634	7.02091158972162e-07	2.1929485743922e-05	TRUE	0.941359	3.0397	Inverse variance weighted	2	rs7070807,rs7083506	-0.0290003	0.0403601	0.472425	0.72739	FALSE		2.485	NA	NA	NA	NA	NA	NA		NA		10.1569	Wald ratio	1	rs12258841	-0.0468011	0.00943421	7.02091158972162e-07	1.80621526783782e-05	TRUE	0.0770287	0.190629	Wald ratio	1	rs57271625	-0.0828834	0.0165767	5.73303143758391e-07	1.84493361685633e-05	TRUE
ENSG00000183049	CAMK1D	Wald ratio	1	rs7100863	0.00280782	0.0220614	0.898725	0.959994	TRUE		10.019	NA	NA	NA	NA	NA	NA		NA		7.74479	NA	NA	NA	NA	NA	NA		NA		8.13105	NA	NA	NA	NA	NA	NA		NA		4.24367	NA	NA	NA	NA	NA	NA		NA
ENSG00000183458		Wald ratio	1	rs2966184	0.0533497	0.0111599	1.74870366776899e-06	4.96104126338368e-05	TRUE	0.997967	10.1562	Wald ratio	1	rs2966159	-0.0765273	0.0146905	1.89552034864964e-07	6.58671280221462e-06	TRUE	0.992815	7.67749	NA	NA	NA	NA	NA	NA		NA		3.67902	NA	NA	NA	NA	NA	NA		NA		1.35078	Wald ratio	1	rs2941253	0.110781	0.0220487	5.05034520289563e-07	1.65063430908702e-05	TRUE
ENSG00000183682	BMP8A	Inverse variance weighted	2	rs6684217,rs36090360	0.0975059	0.0799675	0.222723	0.498643	FALSE		2.54089	Wald ratio	1	rs2002968	0.0542564	0.01486	0.000261056	0.0034642	TRUE	0.945235	2.80904	Wald ratio	1	rs67408364	0.158694	0.0112329	2.56529059601743e-45	2.75854248758408e-42	TRUE	0.531006	2.67238	NA	NA	NA	NA	NA	NA		NA		1.22149	Wald ratio	1	rs79473113,rs510601	0.0555309	0.0218758	0.0111341	0.0697821	TRUE
ENSG00000183779	ZNF703	Wald ratio	1	rs75772194	0.10937	0.0133243	2.24279851622383e-16	5.00144069117914e-14	TRUE	0.990196	47.9658	Inverse variance weighted	2	rs80334923,rs17347923	-0.0419761	0.0150695	0.00534452	0.0408271	TRUE	0.871154	29.2466	NA	NA	NA	NA	NA	NA		NA		8.59577	NA	NA	NA	NA	NA	NA		NA		2.82425	NA	NA	NA	NA	NA	NA		NA
ENSG00000184056	VPS33B	Wald ratio	1	rs76935633	0.0382587	0.0197272	0.0524534	0.208704	TRUE		18.725	NA	NA	NA	NA	NA	NA		NA		13.3508	NA	NA	NA	NA	NA	NA		NA		14.3998	NA	NA	NA	NA	NA	NA		NA		5.60286	Wald ratio	1	rs12899811	-0.16979	0.0195161	3.31884173992957e-18	8.95766091548087e-16	TRUE
ENSG00000184110	EIF3C	Wald ratio	1	rs62036614	-0.0620401	0.00935525	3.32114826465084e-11	2.84343667051224e-09	TRUE	0.917861	5.83399	Wald ratio	1	rs7184597	-0.0782057	0.0128693	1.22510493623859e-09	6.98683891499121e-08	TRUE	0.913865	4.76564	Wald ratio	1	rs3924376	0.0466821	0.00752315	5.46523304784614e-10	2.7985463194209e-08	TRUE	0.824729	2.08954	NA	NA	NA	NA	NA	NA		NA		1.5037	Wald ratio	1	rs12445975,rs140078626,rs144152108	-0.002334	0.0271103	0.931393	0.978155	TRUE
ENSG00000184371	CSF1	Wald ratio	1	rs333947	0.0999798	0.0187688	9.98904416926048e-08	4.07595508676761e-06	TRUE	0.99797	96.5932	NA	NA	NA	NA	NA	NA		NA		79.493	NA	NA	NA	NA	NA	NA		NA		8.06957	NA	NA	NA	NA	NA	NA		NA		8.78734	Wald ratio	1	rs333947	0.130916	0.0245763	9.98904416926048e-08	3.97992059829535e-06	TRUE
ENSG00000184616		Wald ratio	1	rs1635749	-0.0490183	0.0124747	8.51539154402471e-05	0.00146072	TRUE	0.99952	0.228651	Wald ratio	1	rs1635749	-0.0446879	0.0113727	8.51539154402471e-05	0.00133652	TRUE	0.999541	0.204443	Wald ratio	1	rs2529275	0.0445865	0.00849267	1.52099210329774e-07	4.19377822669959e-06	TRUE	0.941339	0.51624	Wald ratio	1	rs1635749	0.0483364	0.0123012	8.51539154402469e-05	0.00125184	TRUE	0.993033	0.332964	NA	NA	NA	NA	NA	NA		NA
ENSG00000184730	APOBR	NA	NA	NA	NA	NA	NA		NA		3.74118	NA	NA	NA	NA	NA	NA		NA		3.7885	NA	NA	NA	NA	NA	NA		NA		1.2578	NA	NA	NA	NA	NA	NA		NA		2.02792	Wald ratio	1	rs40831	-0.101828	0.0198296	2.81941363005209e-07	9.78839578533023e-06	TRUE
ENSG00000184898	RBM43	Wald ratio	1	rs55775354	-0.129089	0.0294832	1.19565634144448e-05	0.000271686	TRUE	0.69717	7.80618	NA	NA	NA	NA	NA	NA		NA		4.26531	Wald ratio	1	rs1023634	-0.0697902	0.0127501	4.407742373917e-08	1.36724777867849e-06	TRUE	0.839072	1.96325	NA	NA	NA	NA	NA	NA		NA		2.06548	NA	NA	NA	NA	NA	NA		NA
ENSG00000185100	ADSSL1	NA	NA	NA	NA	NA	NA		NA		8.65546	Wald ratio	1	rs35746773	-0.0423522	0.0160939	0.00849891	0.0576706	TRUE	0.930139	5.79183	Wald ratio	1	rs2494735	0.0486182	0.0109254	8.58702893994377e-06	0.000139908	TRUE	0.974141	7.21781	NA	NA	NA	NA	NA	NA		NA		15.7522	NA	NA	NA	NA	NA	NA		NA
ENSG00000185290	NUPR1L	Wald ratio	1	rs6972291	-0.017274	0.00345479	5.73303143758388e-07	1.86352672728786e-05	TRUE	0.909931	0.324455	Inverse variance weighted	2	rs6972291,rs9642604,rs62460952	-0.0151214	0.00824125	0.0665283	0.239303	FALSE		0.309321	Inverse variance weighted	2	rs9986929,rs6972291	0.0187582	0.0120055	0.118178	0.341921	FALSE		4.63914	Wald ratio	1	rs6972291	0.0174326	0.00348652	5.73303143758391e-07	1.54154845321701e-05	TRUE	0.917423	0.121624	Wald ratio	1	rs6593279	0.0168129	0.0035241	1.8346530152512e-06	5.1426734165607e-05	TRUE
ENSG00000185499	MUC1	NA	NA	NA	NA	NA	NA		NA		11.6387	Wald ratio	1	rs1218566	-0.0500925	0.0279928	0.0735386	0.254709	TRUE		16.0927	NA	NA	NA	NA	NA	NA		NA		2.12799	NA	NA	NA	NA	NA	NA		NA		1.22797	NA	NA	NA	NA	NA	NA		NA
ENSG00000185615	PDIA2	NA	NA	NA	NA	NA	NA		NA		0.656372	NA	NA	NA	NA	NA	NA		NA		2.66587	NA	NA	NA	NA	NA	NA		NA		48.1544	NA	NA	NA	NA	NA	NA		NA		0.248898	Wald ratio	1	rs56038902	0.163519	0.0151817	4.72703129625928e-27	3.29592257131678e-24	TRUE
ENSG00000185829	ARL17A	Inverse variance weighted	4	rs35785975,rs3785883,rs17692129,rs4968290	-0.00777849	0.00951969	0.413874	0.687497	FALSE		1.44075	Inverse variance weighted	2	rs3785883,rs17692129	-0.0115644	0.00742537	0.119371	0.342744	TRUE		0.998019	Wald ratio	1	rs1724407	-0.0198165	0.00428723	3.79650996542114e-06	6.91951477313481e-05	TRUE	0.527133	0.538172	Wald ratio	1	rs17692129	0.013847	0.00562535	0.0138343	0.0732703	TRUE	0.970497	0.412087	Inverse variance weighted	2	rs753236,rs9747171	-0.0196974	0.0418411	0.637807	0.842957	FALSE
ENSG00000186432	KPNA4	Wald ratio	1	rs4680589	-0.246127	0.039253	3.60421949329636e-10	2.45112487384531e-08	TRUE	0.953522	24.4183	Wald ratio	1	rs4680591	0.227396	0.0333875	9.70501921992448e-12	8.84221934049461e-10	TRUE	0.806286	20.8542	NA	NA	NA	NA	NA	NA		NA		13.5326	NA	NA	NA	NA	NA	NA		NA		7.31915	Wald ratio	1	rs4680589	-0.27644	0.0440874	3.60421949329634e-10	2.51304204170089e-08	TRUE
ENSG00000186446	ZNF501	Wald ratio	1	rs56084453	0.0557676	0.00995851	2.14351805166218e-08	9.97776436766437e-07	TRUE	0.918975	3.17256	Wald ratio	1	rs56084453	0.115112	0.0205557	2.14351805166219e-08	9.1509847794104e-07	TRUE	0.918272	2.25277	Wald ratio	1	rs56084453	-0.0680131	0.0121452	2.14351805166218e-08	7.59888926885954e-07	TRUE	0.318938	1.43835	Wald ratio	1	rs10514710	0.0598104	0.0106227	1.79755903205719e-08	7.7467407052766e-07	TRUE	0.754633	0.291101	Wald ratio	1	rs56084453	0.0506404	0.00904294	2.14351805166218e-08	9.800445649321e-07	TRUE
ENSG00000186648	LRRC16B	Wald ratio	1	rs7146599	-0.0765596	0.0131144	5.28825890475769e-09	2.91431693320238e-07	TRUE	0.999673	0.491855	Wald ratio	1	rs6573541	0.0839139	0.0178141	2.47077892560615e-06	6.1943588433569e-05	TRUE	0.966771	0.425795	NA	NA	NA	NA	NA	NA		NA		9.55477	NA	NA	NA	NA	NA	NA		NA		0.882655	Wald ratio	1	rs147426669	-0.0259538	0.0179366	0.147905	0.394997	TRUE
ENSG00000188599	NPIPP1	Inverse variance weighted	3	rs142096629,rs118007827,rs7192563,rs56303271	-0.0341185	0.0132667	0.0101186	0.0658261	FALSE	0.921207	44.0609	Wald ratio	1	rs2941258	0.0489927	0.00744015	4.55174313614262e-11	3.65656698603457e-09	TRUE	0.862934	35.7945	Wald ratio	1	rs7192563	0.0644596	0.0102593	3.32060742905047e-10	1.79653026783537e-08	TRUE	0.874096	27.2929	Wald ratio	1	rs4780563	0.0758667	0.0116718	8.03200116771824e-11	5.15687258645746e-09	TRUE	0.88651	10.1231	Wald ratio	1	rs2941258	0.0620328	0.00942045	4.55174313614262e-11	3.84691260809144e-09	TRUE
ENSG00000188747	NOXA1	Inverse variance weighted	2	rs113111389,rs9695429	-0.0185708	0.0146408	0.204645	0.475486	FALSE		11.9114	Wald ratio	1	rs11537106	-0.0567089	0.0167019	0.000685412	0.00766574	TRUE	0.855417	7.81653	Wald ratio	1	rs11534415	0.0511239	0.0175739	0.00362481	0.0264562	TRUE	0.94245	22.3933	NA	NA	NA	NA	NA	NA		NA		13.233	Wald ratio	1	rs6606590	0.0546159	0.0258398	0.0345463	0.156497	TRUE
ENSG00000188779	SKOR1	Wald ratio	1	rs28399271	0.042141	0.0113755	0.00021177	0.00314832	TRUE	0.930183	0.968845	Wald ratio	1	rs4776943	-0.0446812	0.0120836	0.000217584	0.00298269	TRUE	0.266418	0.617575	NA	NA	NA	NA	NA	NA		NA		0.776624	Wald ratio	1	rs338356	-0.0158485	0.00813842	0.0514906	0.189019	TRUE		0.124768	NA	NA	NA	NA	NA	NA		NA
ENSG00000188981	MSANTD1	NA	NA	NA	NA	NA	NA		NA		0.195279	NA	NA	NA	NA	NA	NA		NA		0.221997	NA	NA	NA	NA	NA	NA		NA		1.61548	NA	NA	NA	NA	NA	NA		NA		0.160443	Wald ratio	1	rs2024115	0.0656754	0.0140206	2.81041036458747e-06	7.46498524460425e-05	TRUE
ENSG00000189079	ARID2	NA	NA	NA	NA	NA	NA		NA		8.74407	NA	NA	NA	NA	NA	NA		NA		6.76746	NA	NA	NA	NA	NA	NA		NA		2.7017	NA	NA	NA	NA	NA	NA		NA		2.3025	Wald ratio	1	rs4768674	-0.0814567	0.0256557	0.00149837	0.0149783	TRUE
ENSG00000196220	SRGAP3	Wald ratio	1	rs17798894,rs7638655	0.0559957	0.0113409	7.91304065576988e-07	2.45560345786982e-05	TRUE	0.245179	0.797346	Inverse variance weighted	2	rs371214,rs62246267	0.0483018	0.00875671	3.46838855160452e-08	1.41597436442827e-06	TRUE	0.304371	0.624241	NA	NA	NA	NA	NA	NA		NA		11.4144	NA	NA	NA	NA	NA	NA		NA		0.260528	Wald ratio	1	rs62246267	0.0857068	0.0173583	7.91304065576984e-07	2.47971577403845e-05	TRUE
ENSG00000196268	ZNF493	Wald ratio	1	rs11668965	0.0919121	0.0195813	2.68074532532482e-06	7.26148783179087e-05	TRUE	0.0691248	2.58346	Wald ratio	1	rs62110417	0.0750892	0.019845	0.000154462	0.0022192	TRUE	0.949675	2.88434	NA	NA	NA	NA	NA	NA		NA		2.97753	Wald ratio	1	rs4809153	-0.0196583	0.0090197	0.0292955	0.125907	TRUE	0.103303	0.953305	Wald ratio	1	rs6511268	-0.0128909	0.0144693	0.372978	0.649065	TRUE
ENSG00000196275	GTF2IRD2	NA	NA	NA	NA	NA	NA		NA		3.46134	NA	NA	NA	NA	NA	NA		NA		2.04307	Wald ratio	1	rs35005436	-0.0426177	0.00555418	1.67918717143043e-14	2.85108306054451e-12	TRUE	0.999957	1.42469	Wald ratio	1	rs35005436	-0.0700515	0.00912952	1.67918717143043e-14	2.03181647743084e-12	TRUE	0.980283	1.25403	NA	NA	NA	NA	NA	NA		NA
ENSG00000196353	CPNE4	Wald ratio	1	rs12695570	0.0746948	0.0135809	3.79791249317754e-08	1.70178424752708e-06	TRUE	0.972964	0.038615	Wald ratio	1	rs28495140,rs2263022	0.0526418	0.0193943	0.00664189	0.0478972	TRUE	0.179374	0.12811	NA	NA	NA	NA	NA	NA		NA		3.10238	NA	NA	NA	NA	NA	NA		NA		0.006403	NA	NA	NA	NA	NA	NA		NA
ENSG00000196378	ZNF34	Wald ratio	1	rs2979082,rs28859044	-0.0675887	0.00933128	4.38080179461792e-13	5.12286687909649e-11	TRUE	0.108885	13.2248	NA	NA	NA	NA	NA	NA		NA		10.1734	NA	NA	NA	NA	NA	NA		NA		7.20623	Wald ratio	1	rs2958481	0.072025	0.0100185	6.517720961059e-13	6.40773441984113e-11	TRUE	0.0754689	2.62933	Wald ratio	1	rs34838254	0.0967881	0.0165733	5.22008222402583e-09	2.94132725616781e-07	TRUE
ENSG00000196642	RABL6	NA	NA	NA	NA	NA	NA		NA		37.6928	Wald ratio	1	rs28578070	0.745459	0.053247	1.55870736383852e-44	2.9112756788094e-41	TRUE	0.872869	34.3657	NA	NA	NA	NA	NA	NA		NA		41.2611	NA	NA	NA	NA	NA	NA		NA		9.00282	NA	NA	NA	NA	NA	NA		NA
ENSG00000196653	ZNF502	Wald ratio	1	rs56084453	0.0383441	0.00684716	2.14351805166218e-08	9.97776436766437e-07	TRUE	0.918901	6.20121	Wald ratio	1	rs56084453	0.0422055	0.00753669	2.14351805166218e-08	9.1509847794104e-07	TRUE	0.918921	5.41281	Wald ratio	1	rs9284880	0.0186685	0.0107927	0.0836786	0.274802	TRUE		2.70677	Inverse variance weighted	2	rs56084453,rs7633005	-0.0342748	0.0193461	0.0764497	0.251055	FALSE		1.45513	Wald ratio	1	rs56084453	0.0322004	0.00575006	2.14351805166218e-08	9.800445649321e-07	TRUE
ENSG00000196712	NF1	Wald ratio	1	rs8069051	0.102413	0.0260804	8.60730332911335e-05	0.00147385	TRUE	0.976004	8.75408	NA	NA	NA	NA	NA	NA		NA		7.39234	NA	NA	NA	NA	NA	NA		NA		7.09682	Wald ratio	1	rs2953011	0.0517721	0.0111338	3.31935028874294e-06	6.96178400559019e-05	TRUE	0.068756	2.54685	NA	NA	NA	NA	NA	NA		NA
ENSG00000196950	SLC39A10	Wald ratio	1	rs2118840	0.0489301	0.0101051	1.28470672103316e-06	3.813948219191e-05	TRUE	0.958449	9.12158	NA	NA	NA	NA	NA	NA		NA		8.42098	NA	NA	NA	NA	NA	NA		NA		14.7952	NA	NA	NA	NA	NA	NA		NA		0.880961	Wald ratio	1	rs6720901	0.06019	0.0125671	1.67219325159534e-06	4.80621234740974e-05	TRUE
ENSG00000196968	FUT11	NA	NA	NA	NA	NA	NA		NA		13.4132	Wald ratio	1	rs12262649	0.0772163	0.0150369	2.8194136300521e-07	9.19818306992108e-06	TRUE	0.925903	12.3185	NA	NA	NA	NA	NA	NA		NA		5.91259	NA	NA	NA	NA	NA	NA		NA		2.51673	NA	NA	NA	NA	NA	NA		NA
ENSG00000196993	NPIPB9	Wald ratio	1	rs2650492	-0.0269755	0.0113581	0.017549	0.0984075	TRUE	0.862071	0.0777975	Wald ratio	1	rs2726034	0.0274553	0.00892297	0.00209149	0.0194348	TRUE	0.810333	0.072117	NA	NA	NA	NA	NA	NA		NA		0.078218	NA	NA	NA	NA	NA	NA		NA		0.011437	NA	NA	NA	NA	NA	NA		NA
ENSG00000197124	ZNF682	Inverse variance weighted	2	rs4808227,rs146319080	-0.0158357	0.0116571	0.174315	0.431469	TRUE		1.94893	Wald ratio	1	rs10409512	-0.0715232	0.0193533	0.000219323	0.00300103	TRUE	0.0805397	1.76047	NA	NA	NA	NA	NA	NA		NA		2.4549	Wald ratio	1	rs2286920	0.0267419	0.00703734	0.000144696	0.00187331	TRUE	0.82903	1.38524	Wald ratio	1	rs2286920,rs7255656	-0.0247111	0.00650291	0.000144696	0.00218533	TRUE
ENSG00000197253	TPSB2	Wald ratio	1	rs4984769	0.015017	0.00728549	0.0392816	0.17137	TRUE	0.199612	44.8684	Wald ratio	1	rs3897150	-0.0135756	0.00678778	0.0455003	0.186776	TRUE	0.0562971	22.9186	Wald ratio	1	rs4984773	0.00424514	0.00477578	0.374063	0.640853	TRUE		0.187818	Wald ratio	1	rs4984769	-0.0189562	0.00919659	0.0392816	0.159253	TRUE	0.0390244	1.57516	Wald ratio	1	rs4247094	0.0144472	0.00779177	0.0637153	0.231182	TRUE
ENSG00000197386	HTT	NA	NA	NA	NA	NA	NA		NA		17.2053	NA	NA	NA	NA	NA	NA		NA		12.977	NA	NA	NA	NA	NA	NA		NA		9.29611	NA	NA	NA	NA	NA	NA		NA		6.30759	Wald ratio	1	rs6446723	0.0664931	0.0139787	1.96727977570457e-06	5.432419103406e-05	TRUE
ENSG00000197653	DNAH10	Inverse variance weighted	2	rs7133378,rs147508641	-0.0698236	0.0491155	0.155137	0.40478	FALSE		0.111976	Wald ratio	1	rs7976319	0.0526155	0.0101584	2.22496702692032e-07	7.59028705850305e-06	TRUE	0.855133	0.13854	NA	NA	NA	NA	NA	NA		NA		0.451633	NA	NA	NA	NA	NA	NA		NA		0.025585	NA	NA	NA	NA	NA	NA		NA
ENSG00000198130	HIBCH	Wald ratio	1	rs291466	0.0573947	0.0137007	2.79952933204266e-05	0.000567541	TRUE	0.809478	12.2661	Wald ratio	1	rs291431	-0.041756	0.0105081	7.07693781408255e-05	0.00114689	TRUE	0.846861	13.863	NA	NA	NA	NA	NA	NA		NA		10.9773	NA	NA	NA	NA	NA	NA		NA		24.2059	Wald ratio	1	rs785247,rs291466	0.0350801	0.00837396	2.79952933204264e-05	0.000531149	TRUE
ENSG00000198133	TMEM229B	Wald ratio	1	rs8019176	-0.0855925	0.0191935	8.2166612667858e-06	0.000196483	TRUE	0.950878	0.650816	NA	NA	NA	NA	NA	NA		NA		0.831442	NA	NA	NA	NA	NA	NA		NA		6.08511	NA	NA	NA	NA	NA	NA		NA		0.270168	Wald ratio	1	rs4899206	0.0657731	0.0146603	7.24073075840292e-06	0.000165981	TRUE
ENSG00000198496	NBR2	NA	NA	NA	NA	NA	NA		NA		5.65244	NA	NA	NA	NA	NA	NA		NA		4.79023	NA	NA	NA	NA	NA	NA		NA		3.97239	Wald ratio	1	rs7406399	0.0355745	0.00825836	1.64966650618626e-05	0.000283598	TRUE	0.114703	5.59536	Inverse variance weighted	2	rs1046097,rs11655505	-0.0214873	0.0240655	0.371928	0.648688	FALSE
ENSG00000198502	HLA-DRB5	Inverse variance weighted	2	rs68141957,rs73730372	0.0350013	0.0314777	0.266165	0.552522	FALSE		125.034	Wald ratio	1	rs68141957	0.0529521	0.00771071	6.54068682054027e-12	6.18550268813372e-10	TRUE	0.931696	80.2237	Wald ratio	1	rs3129860	-0.0394658	0.00450049	1.79891010446417e-18	4.83606999750118e-16	TRUE	0.170682	13.7467	Inverse variance weighted	2	rs3129891,rs68141957	-0.0276326	0.0317031	0.383423	0.639919	FALSE		9.59931	Inverse variance weighted	2	rs68141957,rs73730372	0.0329714	0.0284737	0.246882	0.525266	FALSE
ENSG00000198793	MTOR	Wald ratio	1	rs1884429	0.188895	0.0390206	1.29246492869743e-06	3.82513771644435e-05	TRUE	0.609204	14.283	NA	NA	NA	NA	NA	NA		NA		12.6045	NA	NA	NA	NA	NA	NA		NA		8.84945	NA	NA	NA	NA	NA	NA		NA		7.53409	Wald ratio	1	rs1883965	0.27177	0.0530899	3.07082425181677e-07	1.05301584077668e-05	TRUE
ENSG00000198860	TSEN15	Wald ratio	1	rs3845468	0.0963354	0.0204851	2.56740122533964e-06	7.01390608255891e-05	TRUE	0.991302	7.04242	NA	NA	NA	NA	NA	NA		NA		6.2082	Wald ratio	1	rs10911505	0.0875959	0.0141044	5.280743184739e-10	2.74768992160774e-08	TRUE	0.960973	6.28737	NA	NA	NA	NA	NA	NA		NA		2.63736	NA	NA	NA	NA	NA	NA		NA
ENSG00000198892	SHISA4	NA	NA	NA	NA	NA	NA		NA		20.1007	Wald ratio	1	rs2820290	0.130293	0.0194163	1.93923667975788e-11	1.70447496876131e-09	TRUE	0.88731	14.5264	NA	NA	NA	NA	NA	NA		NA		79.3138	NA	NA	NA	NA	NA	NA		NA		3.45697	Wald ratio	1	rs60006856	0.045122	0.0566918	0.426079	0.695248	TRUE
ENSG00000198948	MFAP3L	Inverse variance weighted	2	rs74730505,rs34642369	0.0265062	0.0541473	0.624473	0.828212	FALSE		1.39319	Wald ratio	1	rs6553482	-0.0928737	0.0206386	6.79534624946009e-06	0.000148445	TRUE	0.908271	1.42697	NA	NA	NA	NA	NA	NA		NA		8.18898	NA	NA	NA	NA	NA	NA		NA		7.52406	Wald ratio	1	rs7666219	-0.00906761	0.00364676	0.0129011	0.0774346	TRUE
ENSG00000203760	CENPW	Wald ratio	1	rs9388490	-0.146523	0.0139366	7.48518307027015e-26	5.12681574720146e-23	TRUE	0.999997	5.83725	NA	NA	NA	NA	NA	NA		NA		7.77524	NA	NA	NA	NA	NA	NA		NA		1.518	NA	NA	NA	NA	NA	NA		NA		1.50476	NA	NA	NA	NA	NA	NA		NA
ENSG00000203761	MSTO2P	Wald ratio	1	rs11264371	-0.101614	0.0278305	0.000261056	0.00375302	TRUE	0.847255	6.26899	Wald ratio	1	rs11264371	-0.108969	0.0298449	0.000261056	0.0034642	TRUE	0.190609	4.31145	NA	NA	NA	NA	NA	NA		NA		2.54768	Wald ratio	1	rs11264371	0.035982	0.00985495	0.000261056	0.00311091	TRUE	0.104628	1.75119	Wald ratio	1	rs11264371	-0.0566215	0.0155078	0.000261056	0.00355742	TRUE
ENSG00000203896	LIME1	Wald ratio	1	rs6062497	-0.238823	0.0326038	2.38898714259857e-13	2.89974654561743e-11	TRUE	0.903433	13.1097	NA	NA	NA	NA	NA	NA		NA		18.1878	NA	NA	NA	NA	NA	NA		NA		19.3633	NA	NA	NA	NA	NA	NA		NA		140.859	Wald ratio	1	rs6011040	0.154215	0.0209816	1.98206854990951e-13	2.43881875839602e-11	TRUE
ENSG00000204138	PHACTR4	Wald ratio	1	rs12144013,rs144802885	0.0292359	0.00948886	0.0020625	0.0197379	TRUE	0.9964	15.8243	Inverse variance weighted	2	rs12144013,rs113518233	0.0335505	0.0182922	0.066633	0.239535	FALSE		12.7409	Wald ratio	1	rs12131711	-0.0401704	0.0127035	0.00156602	0.0139472	TRUE	0.982152	5.48091	NA	NA	NA	NA	NA	NA		NA		10.2105	NA	NA	NA	NA	NA	NA		NA
ENSG00000204147	ASAH2B	Wald ratio	1	rs34265286	-0.00770955	0.0115643	0.504985	0.751327	TRUE		1.12812	Wald ratio	1	rs4256922	-0.0281089	0.00913092	0.00208093	0.0194091	TRUE	0.981153	0.901467	Wald ratio	1	rs67440360	0.00203725	0.0132421	0.877731	0.945114	TRUE		2.28557	Wald ratio	1	rs4445583	-0.0139073	0.00472848	0.00326968	0.0251502	TRUE	0.350596	1.5993	NA	NA	NA	NA	NA	NA		NA
ENSG00000204301	NOTCH4	Wald ratio	1	rs434841,rs2395105	-0.0302229	0.0109658	0.00584955	0.0441317	TRUE	0.966602	63.7008	Wald ratio	1	rs434841,rs9267954,rs9274449	-0.0256161	0.00929433	0.00584955	0.0433552	TRUE	0.377836	70.1038	NA	NA	NA	NA	NA	NA		NA		7.64623	Wald ratio	1	rs3130293	0.115884	0.0139619	1.04111394897805e-16	2.4880860789775e-14	TRUE	0.221062	4.19425	Inverse variance weighted	3	rs9267833,rs434841,rs241407	0.00565148	0.039979	0.887585	0.958193	FALSE
ENSG00000204472	AIF1	Wald ratio	1	rs191306205	0.132748	0.0436063	0.00233263	0.0216112	TRUE	0.123932	59.0912	NA	NA	NA	NA	NA	NA		NA		68.617	NA	NA	NA	NA	NA	NA		NA		21.1642	NA	NA	NA	NA	NA	NA		NA		8.33056	NA	NA	NA	NA	NA	NA		NA
ENSG00000204536	CCHCR1	Wald ratio	1	rs1265087,rs9366770	0.0298582	0.00723835	3.7073475692404e-05	0.000724028	TRUE	0.978719	13.2472	Inverse variance weighted	3	rs1265048,rs1265087,rs2854005	0.0405899	0.00981353	3.53241426325492e-05	0.00064055	TRUE	0.112258	9.4036	NA	NA	NA	NA	NA	NA		NA		8.08276	NA	NA	NA	NA	NA	NA		NA		5.87735	Inverse variance weighted	2	rs1265098,rs2022084,rs116012921	0.0503099	0.0344163	0.143795	0.390571	FALSE
ENSG00000204581		Wald ratio	1	rs144569746	-0.129086	0.0164441	4.16037270427878e-15	7.38774330765356e-13	TRUE	0.985827	0.402924	NA	NA	NA	NA	NA	NA		NA		0.223306	NA	NA	NA	NA	NA	NA		NA		0.161287	NA	NA	NA	NA	NA	NA		NA		0.04419	NA	NA	NA	NA	NA	NA		NA
ENSG00000204792		NA	NA	NA	NA	NA	NA		NA		2.33797	NA	NA	NA	NA	NA	NA		NA		1.32999	NA	NA	NA	NA	NA	NA		NA		0.291261	NA	NA	NA	NA	NA	NA		NA		0.174219	NA	NA	NA	NA	NA	NA		NA
ENSG00000205106		Wald ratio	1	rs11038665	-0.057794	0.0134058	1.62436252518137e-05	0.000354	TRUE	0.980994	0.981266	Wald ratio	1	rs11038665	-0.0692298	0.0160585	1.62436252518137e-05	0.000320201	TRUE	0.836739	1.04445	NA	NA	NA	NA	NA	NA		NA		1.66839	NA	NA	NA	NA	NA	NA		NA		1.61176	NA	NA	NA	NA	NA	NA		NA
ENSG00000205238	SPDYE2	NA	NA	NA	NA	NA	NA		NA		0.0711335	NA	NA	NA	NA	NA	NA		NA		0.083798	NA	NA	NA	NA	NA	NA		NA		0.033115	NA	NA	NA	NA	NA	NA		NA		0.036349	Wald ratio	1	rs59529807	-0.106582	0.0103286	5.77326158257806e-25	3.7157599739562e-22	TRUE
ENSG00000205609	EIF3CL	NA	NA	NA	NA	NA	NA		NA		0.318594	Wald ratio	1	rs77003191	0.0438816	0.0125073	0.000450684	0.00535304	TRUE	0.329717	0.263071	NA	NA	NA	NA	NA	NA		NA		0.130254	NA	NA	NA	NA	NA	NA		NA		0.118437	Wald ratio	1	rs1137843	-0.0782534	0.0190743	4.08596599577953e-05	0.000732062	TRUE
ENSG00000206344	HCG27	NA	NA	NA	NA	NA	NA		NA		2.72835	Inverse variance weighted	2	rs2269712,rs28362345	-0.0624395	0.0302182	0.0388012	0.17002	FALSE	0.996381	1.90655	Wald ratio	1	rs6900323	-0.0808124	0.00891456	1.24356025928168e-19	3.64702308767517e-17	TRUE	0.413066	1.99708	Wald ratio	1	rs2394949	0.0607816	0.00818214	1.09776796737863e-13	1.19088897426661e-11	TRUE	0.999565	1.25434	Wald ratio	1	rs28362342,rs2442741	-0.0885269	0.0208299	2.13770515498688e-05	0.000415958	TRUE
ENSG00000206530	WDR52	Wald ratio	1	rs4682486	0.0695558	0.0161166	1.5903349365204e-05	0.000347374	TRUE	0.949778	3.83146	Wald ratio	1	rs4682486	0.0591151	0.0136974	1.59033493652039e-05	0.000315156	TRUE	0.976864	2.71855	Wald ratio	1	rs3112268	-0.00710871	0.0137731	0.605764	0.804196	TRUE		2.29518	NA	NA	NA	NA	NA	NA		NA		1.96075	Wald ratio	1	rs17321330	-0.0930645	0.02311	5.64865417794191e-05	0.00097222	TRUE
ENSG00000206573	SETD5-AS1	Inverse variance weighted	2	rs111582465,rs1129170	-0.0641013	0.0111206	8.20355758656835e-09	4.29857451899475e-07	TRUE	0.970687	7.36815	Wald ratio	1	rs2648523	-0.065335	0.0114941	1.31418310266016e-08	5.87919877842759e-07	TRUE	0.991668	5.53199	NA	NA	NA	NA	NA	NA		NA		5.09583	Wald ratio	1	rs2728949	0.0799537	0.0141974	1.78567201485807e-08	7.7467407052766e-07	TRUE	0.997118	4.06185	Wald ratio	1	rs1129170	-0.180505	0.0323547	2.41978437517916e-08	1.10034434060457e-06	TRUE
ENSG00000209582	SNORA48	Wald ratio	1	rs2075230	-0.0718155	0.015959	6.79534624946012e-06	0.000168374	TRUE	0.953909	11.3497	Wald ratio	1	rs9903150	0.0860311	0.0254509	0.000724116	0.00803844	TRUE	0.411615	20.1167	NA	NA	NA	NA	NA	NA		NA		1.09956	NA	NA	NA	NA	NA	NA		NA		3.21532	NA	NA	NA	NA	NA	NA		NA
ENSG00000213028		NA	NA	NA	NA	NA	NA		NA		0	NA	NA	NA	NA	NA	NA		NA		0.084638	NA	NA	NA	NA	NA	NA		NA		0	NA	NA	NA	NA	NA	NA		NA		0.0440245	Wald ratio	1	rs6666416	0.0400269	0.0121682	0.00100375	0.0107948	TRUE
ENSG00000213066	FGFR1OP	NA	NA	NA	NA	NA	NA		NA		2.37095	Wald ratio	1	rs6907666	-0.132002	0.0296005	8.2166612667858e-06	0.000176398	TRUE	0.849031	2.24556	NA	NA	NA	NA	NA	NA		NA		2.89808	NA	NA	NA	NA	NA	NA		NA		3.65454	Wald ratio	1	rs239933	-0.154591	0.0246547	3.60421949329636e-10	2.51304204170089e-08	TRUE
ENSG00000213186	TRIM59	Wald ratio	1	rs1920664	-0.107495	0.0155973	5.50552086885749e-12	5.49921245952859e-10	TRUE	0.87567	0.460995	Wald ratio	1	rs41272961	-0.0088886	0.0208812	0.670344	0.854474	TRUE		0.556493	NA	NA	NA	NA	NA	NA		NA		1.37099	NA	NA	NA	NA	NA	NA		NA		0.22619	Wald ratio	1	rs2095529	0.0919278	0.018834	1.05574735023559e-06	3.17749571202201e-05	TRUE
ENSG00000213221	DNLZ	Inverse variance weighted	2	rs114154524,rs11145982	0.0281397	0.00822024	0.000618829	0.00753997	TRUE	0.0668589	6.07881	Inverse variance weighted	2	rs61740929,rs79796915	0.0399639	0.0069719	9.91715087987265e-09	4.74942527073901e-07	TRUE	0.477303	5.39391	Wald ratio	1	rs11145982	-0.0293772	0.00647634	5.7308776707944e-06	9.88653014223675e-05	TRUE	0.860214	4.23519	Wald ratio	1	rs3812553,rs114154524	-0.0108666	0.00821788	0.186064	0.428832	TRUE		1.9211	Inverse variance weighted	2	rs78298678,rs141695813	0.0290203	0.0084057	0.000555511	0.00661161	FALSE
ENSG00000213533	TMEM110	Wald ratio	1	rs6445538	-0.116148	0.0215274	6.83905495671832e-08	2.87630254298123e-06	TRUE	0.9674	17.8571	Wald ratio	1	rs2239547	-0.0947311	0.0194199	1.07140431366833e-06	2.94281677478534e-05	TRUE	0.978161	13.4368	NA	NA	NA	NA	NA	NA		NA		5.32674	NA	NA	NA	NA	NA	NA		NA		14.1737	Inverse variance weighted	2	rs9836178,rs75135222	-0.030103	0.0631953	0.633825	0.84073	FALSE
ENSG00000213578	CPLX3	NA	NA	NA	NA	NA	NA		NA		0.08741	NA	NA	NA	NA	NA	NA		NA		0.110022	NA	NA	NA	NA	NA	NA		NA		2.43916	NA	NA	NA	NA	NA	NA		NA		0.0936765	NA	NA	NA	NA	NA	NA		NA
ENSG00000213722	DDAH2	NA	NA	NA	NA	NA	NA		NA		158.921	Wald ratio	1	rs3132535	0.254988	0.0288122	8.75192959861808e-19	2.25467813900951e-16	TRUE	0.816811	111.27	Wald ratio	1	rs743399	-0.0223156	0.0140619	0.112522	0.331505	TRUE		47.8003	Wald ratio	1	rs707928	0.00673691	0.0145966	0.644412	0.817468	TRUE		19.7207	Wald ratio	1	rs805294	0.0202208	0.0264962	0.445369	0.710603	TRUE
ENSG00000214401	KANSL1-AS1	Wald ratio	1	rs1378358	0.0154198	0.00375507	4.01902922869037e-05	0.000778555	TRUE	0.997941	3.99419	Inverse variance weighted	2	rs9468,rs199532	-0.0174621	0.00343219	3.62366371937466e-07	1.13749544737177e-05	TRUE	0.99077	2.41886	NA	NA	NA	NA	NA	NA		NA		1.95526	Wald ratio	1	rs9468	0.018358	0.0036557	5.12057001496652e-07	1.43833154170399e-05	TRUE	0.49409	1.53378	NA	NA	NA	NA	NA	NA		NA
ENSG00000214413	BBIP1	NA	NA	NA	NA	NA	NA		NA		8.58924	Wald ratio	1	rs7088364	-0.102953	0.0177644	6.81363813250952e-09	3.37117155549527e-07	TRUE	0.908761	6.72887	NA	NA	NA	NA	NA	NA		NA		6.34756	NA	NA	NA	NA	NA	NA		NA		2.57742	NA	NA	NA	NA	NA	NA		NA
ENSG00000214432		Wald ratio	1	rs12595616	0.104025	0.0123917	4.66938877121022e-17	1.14807099813166e-14	TRUE	0.967289	0.098057	NA	NA	NA	NA	NA	NA		NA		0.090386	NA	NA	NA	NA	NA	NA		NA		0.191021	NA	NA	NA	NA	NA	NA		NA		0.026465	NA	NA	NA	NA	NA	NA		NA
ENSG00000214439	FAM185BP	Wald ratio	1	rs57993620	-0.0353632	0.0139979	0.0115266	0.0725252	TRUE	0.216928	1.82127	NA	NA	NA	NA	NA	NA		NA		1.13311	NA	NA	NA	NA	NA	NA		NA		0.637241	NA	NA	NA	NA	NA	NA		NA		0.529597	Wald ratio	1	rs62474247	-0.100308	0.0209434	1.67219325159534e-06	4.80621234740974e-05	TRUE
ENSG00000214530	STARD10	NA	NA	NA	NA	NA	NA		NA		13.4628	Wald ratio	1	rs481206	0.0745991	0.0120808	6.61634707001937e-10	4.08518421157973e-08	TRUE	0.204624	12.1962	Wald ratio	1	rs481206	-0.0821706	0.013307	6.61634707001941e-10	3.23399024967918e-08	TRUE	0.0743749	24.6812	Wald ratio	1	rs481206	-0.109336	0.0177062	6.61634707001937e-10	3.52797082750524e-08	TRUE	0.065218	302.98	NA	NA	NA	NA	NA	NA		NA
ENSG00000215068		Wald ratio	1	rs34087147	-0.048695	0.0219721	0.0266767	0.131721	TRUE	0.22557	2.99287	NA	NA	NA	NA	NA	NA		NA		2.33219	NA	NA	NA	NA	NA	NA		NA		0.340758	NA	NA	NA	NA	NA	NA		NA		0.290027	NA	NA	NA	NA	NA	NA		NA
ENSG00000215837	SDHAP2	Wald ratio	1	rs150316102,rs79114865	-0.00259805	0.00836101	0.756002	0.899529	TRUE		11.093	Inverse variance weighted	2	rs143598169,rs151127577,rs79114865	0.00459432	0.0128278	0.720228	0.880032	FALSE		8.32497	Inverse variance weighted	2	rs150130624,rs6768928	-0.0161442	0.00440016	0.000243494	0.00277566	TRUE	0.811503	2.19367	NA	NA	NA	NA	NA	NA		NA		3.6894	Wald ratio	1	rs56170710,rs151127577,rs79114865	-0.0029293	0.00845175	0.728899	0.896603	TRUE
ENSG00000219565	ZNF259P1	NA	NA	NA	NA	NA	NA		NA		0.081883	NA	NA	NA	NA	NA	NA		NA		0.117352	NA	NA	NA	NA	NA	NA		NA		0.018231	NA	NA	NA	NA	NA	NA		NA		0.092917	Wald ratio	1	rs9398173	-0.0727007	0.0158909	4.76219986561262e-06	0.000117538	TRUE
ENSG00000221955	SLC12A8	Wald ratio	1	rs702043	0.0696279	0.0207402	0.000787524	0.00926573	TRUE	0.677268	0.453667	NA	NA	NA	NA	NA	NA		NA		1.66364	NA	NA	NA	NA	NA	NA		NA		1.26784	Wald ratio	1	rs9870956	0.0271609	0.00397215	8.03973272591517e-12	7.02583309881364e-10	TRUE	0.150236	3.03289	NA	NA	NA	NA	NA	NA		NA
ENSG00000221963	APOL6	Wald ratio	1	rs9610329	-0.0698378	0.0161819	1.59033493652039e-05	0.000347374	TRUE	0.215925	24.0785	Wald ratio	1	rs9610329	-0.0800125	0.0185395	1.59033493652039e-05	0.000315156	TRUE	0.804	21.4412	NA	NA	NA	NA	NA	NA		NA		2.40901	NA	NA	NA	NA	NA	NA		NA		15.5578	Wald ratio	1	rs9610329	-0.0565081	0.0130933	1.59033493652039e-05	0.000330182	TRUE
ENSG00000223496	EXOSC6	Wald ratio	1	rs4985407	0.0117512	0.00422132	0.00537288	0.0415154	TRUE	0.289181	16.5659	Wald ratio	1	rs4985407	0.0138573	0.00497788	0.00537288	0.040835	TRUE	0.885397	14.5254	Wald ratio	1	rs2070203	0.0148534	0.00560792	0.00808143	0.0505246	TRUE	0.0884612	17.6127	NA	NA	NA	NA	NA	NA		NA		7.01104	Inverse variance weighted	3	rs9674396,rs4985407,rs34608864	0.00903297	0.00432547	0.0367691	0.163381	TRUE
ENSG00000223572	CKMT1A	NA	NA	NA	NA	NA	NA		NA		0.0190445	Wald ratio	1	rs117578063	-0.0100447	0.0162012	0.535258	0.771703	TRUE		0.380266	Wald ratio	1	rs2245664	0.0678273	0.0141307	1.58665630395119e-06	3.21921587204186e-05	TRUE	0.616949	9.01468	NA	NA	NA	NA	NA	NA		NA		0.017125	NA	NA	NA	NA	NA	NA		NA
ENSG00000224122	POU6F2-AS1	NA	NA	NA	NA	NA	NA		NA		0	NA	NA	NA	NA	NA	NA		NA		0	NA	NA	NA	NA	NA	NA		NA		0	Wald ratio	1	rs933370	-0.0290354	0.00678072	1.85178289915893e-05	0.000314903	TRUE	0.875555	1.61269	NA	NA	NA	NA	NA	NA		NA
ENSG00000224152		Wald ratio	1	rs10192408,rs12618334	-0.0793366	0.0201059	7.94855454868224e-05	0.00137331	TRUE	0.826222	1.92977	Inverse variance weighted	2	rs10489998,rs112207382	0.0034288	0.0134413	0.79865	0.915843	TRUE		1.86077	NA	NA	NA	NA	NA	NA		NA		1.78051	NA	NA	NA	NA	NA	NA		NA		0.764073	Wald ratio	1	rs1549387	0.159315	0.0390374	4.48267129602506e-05	0.000796317	TRUE
ENSG00000224712	NPIPA3	NA	NA	NA	NA	NA	NA		NA		0.173545	NA	NA	NA	NA	NA	NA		NA		0.159655	NA	NA	NA	NA	NA	NA		NA		0.166306	NA	NA	NA	NA	NA	NA		NA		0.0713	NA	NA	NA	NA	NA	NA		NA
ENSG00000224728		NA	NA	NA	NA	NA	NA		NA		0.287908	NA	NA	NA	NA	NA	NA		NA		0.21071	NA	NA	NA	NA	NA	NA		NA		0.256934	NA	NA	NA	NA	NA	NA		NA		0.081668	Wald ratio	1	rs2654648	-0.107699	0.0162404	3.32114826465084e-11	2.86474716807563e-09	TRUE
ENSG00000225043	RPL18AP2	NA	NA	NA	NA	NA	NA		NA		0.0870015	NA	NA	NA	NA	NA	NA		NA		0.07039	NA	NA	NA	NA	NA	NA		NA		0.066809	NA	NA	NA	NA	NA	NA		NA		0	Wald ratio	1	rs4818839	0.0522023	0.0133768	9.52282322317736e-05	0.00151767	TRUE
ENSG00000225855	RUSC1-AS1	NA	NA	NA	NA	NA	NA		NA		10.1495	NA	NA	NA	NA	NA	NA		NA		7.70206	NA	NA	NA	NA	NA	NA		NA		3.18071	NA	NA	NA	NA	NA	NA		NA		8.86064	Wald ratio	1	rs2075568	-0.0765576	0.0173807	1.05900126548191e-05	0.000227781	TRUE
ENSG00000226232		Wald ratio	1	rs2549082	0.015857	0.00624157	0.0110681	0.0701469	TRUE	0.510669	27.8309	Wald ratio	1	rs62050644	0.0226602	0.00585602	0.00010903	0.00163026	TRUE	0.0988866	18.471	Wald ratio	1	rs71399903	0.00168292	0.00532926	0.752162	0.888819	TRUE		9.19698	Wald ratio	1	rs62050644	-0.0352775	0.00911666	0.00010903	0.0015014	TRUE	0.113436	28.1063	Wald ratio	1	rs904807,rs1965253	-0.0546203	0.0170129	0.00132492	0.0135853	TRUE
ENSG00000226266		Wald ratio	1	rs72960300	0.0196344	0.00631106	0.00186385	0.0183873	TRUE	0.0952765	0.273974	Wald ratio	1	rs1972709	-0.0223607	0.00663333	0.000749046	0.00824172	TRUE	0.0406075	0.246818	Wald ratio	1	rs5023988	0.0222346	0.00704462	0.00159812	0.0140478	TRUE	0.0721192	0.096575	Wald ratio	1	rs72954394	-0.0159254	0.00506716	0.00167307	0.0147025	TRUE	0.0791812	0.097195	Wald ratio	1	rs1972709,rs62175440	-0.0307198	0.00911304	0.000749046	0.00841244	TRUE
ENSG00000226278	PSPHP1	Inverse variance weighted	2	rs6593279,rs9642412	0.0172913	0.00415585	3.17261982808044e-05	0.000636449	TRUE	0.901468	0	Inverse variance weighted	2	rs6972291,rs9642604	-0.0156377	0.0079744	0.0498809	0.200415	FALSE	0.920803	0	Wald ratio	1	rs6972291	0.0181308	0.00362615	5.73303143758388e-07	1.29333981941578e-05	TRUE	0.913744	0.087497	Wald ratio	1	rs6972291	0.0179302	0.00358603	5.73303143758388e-07	1.54154845321701e-05	TRUE	0.920801	0	Wald ratio	1	rs6593279	0.016722	0.00350506	1.8346530152512e-06	5.1426734165607e-05	TRUE
ENSG00000226849		Wald ratio	1	rs2791656	-0.0537495	0.010949	9.14995577768964e-07	2.80316057355482e-05	TRUE	0.309986	5.41573	Wald ratio	1	rs2791656	-0.102386	0.0208564	9.14995577768964e-07	2.59921367357868e-05	TRUE	0.685937	3.32714	NA	NA	NA	NA	NA	NA		NA		1.82662	NA	NA	NA	NA	NA	NA		NA		1.6871	Wald ratio	1	rs2791644	0.0736241	0.0145267	4.01633669983886e-07	1.35502778901418e-05	TRUE
ENSG00000226874		Wald ratio	1	rs38417	-0.0151085	0.00541199	0.00524373	0.0410132	TRUE	0.996763	1.00192	Wald ratio	1	rs38473	0.0158364	0.00527881	0.0026998	0.0237856	TRUE	0.996965	0.816956	NA	NA	NA	NA	NA	NA		NA		0.135214	Wald ratio	1	rs38456	0.0179375	0.00547444	0.00105067	0.0100164	TRUE	0.000913085	0.257311	NA	NA	NA	NA	NA	NA		NA
ENSG00000226913	BSN-AS2	NA	NA	NA	NA	NA	NA		NA		0.031717	NA	NA	NA	NA	NA	NA		NA		0.032316	NA	NA	NA	NA	NA	NA		NA		0.70448	NA	NA	NA	NA	NA	NA		NA		0.0533935	Wald ratio	1	rs11720264	-0.062135	0.0172857	0.000324897	0.00427424	TRUE
ENSG00000227117		Wald ratio	1	rs36577	-0.111841	0.0118865	5.00446448737983e-21	2.0864265204124e-18	TRUE	0.811378	0.414035	NA	NA	NA	NA	NA	NA		NA		0.180399	NA	NA	NA	NA	NA	NA		NA		0.518283	NA	NA	NA	NA	NA	NA		NA		2.63265	NA	NA	NA	NA	NA	NA		NA
ENSG00000228049		Inverse variance weighted	2	rs118005558,rs59924467	-0.0169534	0.00435522	9.91516529258878e-05	0.00166801	TRUE	0.875514	0.453339	Wald ratio	1	rs28705249	0.0166144	0.00472448	0.000437002	0.0052574	TRUE	0.734988	0.49036	Wald ratio	1	rs59924467	0.0150849	0.00426931	0.000410355	0.00431207	TRUE	0.198196	0.200773	Wald ratio	1	rs59924467	0.0228634	0.00647077	0.000410355	0.00456175	TRUE	0.41787	0.219081	Wald ratio	1	rs28705249	0.0172395	0.00490224	0.000437002	0.00547365	TRUE
ENSG00000228126	LINC00568	Wald ratio	1	rs12758483	-0.11301	0.0164577	6.57193862252917e-12	6.36548681327598e-10	TRUE	0.986886	0.45903	NA	NA	NA	NA	NA	NA		NA		0.227148	NA	NA	NA	NA	NA	NA		NA		0.583808	NA	NA	NA	NA	NA	NA		NA		0.0687555	Wald ratio	1	rs12749958,rs12744460	-0.0147993	0.0231856	0.52328	0.767716	TRUE
ENSG00000228649		NA	NA	NA	NA	NA	NA		NA		3.31931	NA	NA	NA	NA	NA	NA		NA		3.43707	NA	NA	NA	NA	NA	NA		NA		0.182809	NA	NA	NA	NA	NA	NA		NA		0.580576	Wald ratio	1	rs4354222	-0.0942911	0.0325733	0.00379477	0.0313124	TRUE
ENSG00000229320	KRT8P12	Wald ratio	1	rs6809313	-0.125221	0.023099	5.92491113052808e-08	2.54771178612708e-06	TRUE	0.905739	5.36953	Wald ratio	1	rs56394279	-0.158586	0.0216772	2.55872550000055e-13	2.89639972886426e-11	TRUE	0.917813	4.75969	NA	NA	NA	NA	NA	NA		NA		3.63298	NA	NA	NA	NA	NA	NA		NA		2.81647	NA	NA	NA	NA	NA	NA		NA
ENSG00000229391	HLA-DRB6	Wald ratio	1	rs3135365,rs9268849	0.0310493	0.00340266	7.17362587329958e-20	2.64568840381037e-17	TRUE	0.120743	38.9075	Wald ratio	1	rs3135365,rs9268849	0.0336393	0.0036865	7.17362587329946e-20	2.43609813179183e-17	TRUE	0.71621	25.8686	Wald ratio	1	rs3134994	0.0478831	0.00706999	1.26377051945058e-11	1.04536505019168e-09	TRUE	0.836772	3.07195	Wald ratio	1	rs9268833	-0.0356589	0.00430004	1.10722203133137e-16	2.4880860789775e-14	TRUE	0.813077	3.64452	NA	NA	NA	NA	NA	NA		NA
ENSG00000229901		Wald ratio	1	rs142614241,rs61774748	-0.00377919	0.0188959	0.841481	0.938142	TRUE		0.524683	NA	NA	NA	NA	NA	NA		NA		0.636126	NA	NA	NA	NA	NA	NA		NA		0.244592	NA	NA	NA	NA	NA	NA		NA		0.086952	NA	NA	NA	NA	NA	NA		NA
ENSG00000230825		Wald ratio	1	rs1621819	0.0353255	0.00958836	0.000229413	0.00334831	TRUE	0.979787	0.085711	Wald ratio	1	rs2141911	-0.00715482	0.0107322	0.504985	0.749304	TRUE		0.080064	Wald ratio	1	rs1631761	-0.0273956	0.00743595	0.000229413	0.00264316	TRUE	0.0668111	0.138237	Wald ratio	1	rs1638201	-0.0111695	0.00828701	0.177714	0.41692	TRUE		0.0734165	Inverse variance weighted	2	rs1638210,rs73038788	0.0249525	0.0233128	0.284469	0.568326	FALSE
ENSG00000230836		NA	NA	NA	NA	NA	NA		NA		0.120949	NA	NA	NA	NA	NA	NA		NA		0.067702	NA	NA	NA	NA	NA	NA		NA		0.021496	NA	NA	NA	NA	NA	NA		NA		0	NA	NA	NA	NA	NA	NA		NA
ENSG00000230982	DSTNP1	NA	NA	NA	NA	NA	NA		NA		4.39384	NA	NA	NA	NA	NA	NA		NA		3.27874	NA	NA	NA	NA	NA	NA		NA		1.94327	NA	NA	NA	NA	NA	NA		NA		0.615611	NA	NA	NA	NA	NA	NA		NA
ENSG00000232075	MRPL35P2	Wald ratio	1	rs12218613	-0.023709	0.00790298	0.0026998	0.0239043	TRUE	0.399172	1.82984	Wald ratio	1	rs12218613	-0.0202412	0.00674706	0.0026998	0.0237856	TRUE	0.107213	1.30113	NA	NA	NA	NA	NA	NA		NA		0.303131	Wald ratio	1	rs12245367	-0.0691903	0.0104067	2.95796151201193e-11	2.16412718995105e-09	TRUE	0.967362	0.449511	Wald ratio	1	rs12218613	-0.0305841	0.0101947	0.0026998	0.0239292	TRUE
ENSG00000232202		NA	NA	NA	NA	NA	NA		NA		0.141581	NA	NA	NA	NA	NA	NA		NA		0.113877	NA	NA	NA	NA	NA	NA		NA		0.054916	NA	NA	NA	NA	NA	NA		NA		0	NA	NA	NA	NA	NA	NA		NA
ENSG00000232600		NA	NA	NA	NA	NA	NA		NA		0.372014	Wald ratio	1	rs7834420	0.0531983	0.0135474	8.60730332911336e-05	0.0013453	TRUE	0.965555	0.403772	NA	NA	NA	NA	NA	NA		NA		0.5682	NA	NA	NA	NA	NA	NA		NA		0.601233	NA	NA	NA	NA	NA	NA		NA
ENSG00000233232	NPIPB7	Wald ratio	1	rs149271	0.0714196	0.0141311	4.32529105935277e-07	1.45527073572399e-05	TRUE	0.651238	0.271508	NA	NA	NA	NA	NA	NA		NA		0.18077	Wald ratio	1	rs149271	-0.0323465	0.00640011	4.32529105935275e-07	1.04129768339343e-05	TRUE	0.956367	0.304095	NA	NA	NA	NA	NA	NA		NA		0.102471	NA	NA	NA	NA	NA	NA		NA
ENSG00000233448	PMS2P9	NA	NA	NA	NA	NA	NA		NA		2.3389	Wald ratio	1	rs2539499	0.0350188	0.00731162	1.67219325159534e-06	4.35294626573824e-05	TRUE	0.99919	1.91584	NA	NA	NA	NA	NA	NA		NA		0.52636	Wald ratio	1	rs11768176	-0.00204024	0.0107576	0.849579	0.924274	TRUE		1.01669	NA	NA	NA	NA	NA	NA		NA
ENSG00000234072		NA	NA	NA	NA	NA	NA		NA		4.22347	Wald ratio	1	rs2303370	-0.198426	0.0189221	9.96659056644008e-26	4.96402654145826e-23	TRUE	0.983542	5.27406	Wald ratio	1	rs79843355	-0.0116833	0.0156283	0.454718	0.709342	TRUE		2.37358	NA	NA	NA	NA	NA	NA		NA		5.08321	NA	NA	NA	NA	NA	NA		NA
ENSG00000234177	LINC01114	Wald ratio	1	rs34010017	-0.0338101	0.00998934	0.000712781	0.00846946	TRUE	0.990963	0.0654125	NA	NA	NA	NA	NA	NA		NA		0.017917	Wald ratio	1	rs2459763	-0.0561143	0.0119125	2.47077892560615e-06	4.68866636117967e-05	TRUE	0.953415	1.55956	NA	NA	NA	NA	NA	NA		NA		0	NA	NA	NA	NA	NA	NA		NA
ENSG00000234329		Wald ratio	1	rs12077974	-0.0782906	0.0134306	5.5670937140917e-09	3.05044923568145e-07	TRUE	0.830401	1.8554	Wald ratio	1	rs7541962	-0.120729	0.0203699	3.08839778360493e-09	1.63641275470301e-07	TRUE	0.694653	1.4184	NA	NA	NA	NA	NA	NA		NA		0.234229	NA	NA	NA	NA	NA	NA		NA		0.581556	NA	NA	NA	NA	NA	NA		NA
ENSG00000234336	JAZF1-AS1	Wald ratio	1	rs73300665	-0.0862002	0.012523	5.84679959617246e-12	5.72091442119365e-10	TRUE	0.581102	0.11945	NA	NA	NA	NA	NA	NA		NA		0.166071	Wald ratio	1	rs10255700	0.0565488	0.00798176	1.39299796493567e-12	1.49793714496083e-10	TRUE	0.0643081	1.03578	NA	NA	NA	NA	NA	NA		NA		0.0189115	Wald ratio	1	rs7786444	-0.0810473	0.0107323	4.29533542907893e-14	5.89165107132843e-12	TRUE
ENSG00000234572		NA	NA	NA	NA	NA	NA		NA		0	NA	NA	NA	NA	NA	NA		NA		0	Wald ratio	1	rs2723063	0.100316	0.0085523	8.97447686213685e-32	5.79033247145069e-29	TRUE	0.968763	0.044032	NA	NA	NA	NA	NA	NA		NA		0	NA	NA	NA	NA	NA	NA		NA
ENSG00000234745	HLA-B	Inverse variance weighted	2	rs9264219,rs2523679	0.0082149	0.0754294	0.913275	0.966987	FALSE		2166.42	Inverse variance weighted	2	rs6929464,rs9264219	0.0332945	0.0503916	0.508795	0.753454	FALSE		1883.49	Wald ratio	1	rs10947210	0.0827024	0.0145556	1.33270298038455e-08	4.94172392496616e-07	TRUE	0.31877	274.065	Wald ratio	1	rs3130568	0.0348774	0.00928391	0.00017213	0.0021765	TRUE	0.076166	440.357	Inverse variance weighted	2	rs9264219,rs62395263	0.0128697	0.0777526	0.868534	0.950811	FALSE
ENSG00000234942		Wald ratio	1	rs12258841	0.067363	0.0135791	7.02091158972159e-07	2.1929485743922e-05	TRUE	0.915857	0.117773	Wald ratio	1	rs6585998	-0.0153899	0.0142638	0.280611	0.558011	TRUE		0.070235	Wald ratio	1	rs1981098	0.00974721	0.0105948	0.357573	0.62962	TRUE		0.148701	NA	NA	NA	NA	NA	NA		NA		0	NA	NA	NA	NA	NA	NA		NA
ENSG00000235084	CHCHD2P6	Wald ratio	1	rs17448682	0.104989	0.0162979	1.18017760115014e-10	8.84118985736619e-09	TRUE	0.83289	1.30835	NA	NA	NA	NA	NA	NA		NA		1.11781	NA	NA	NA	NA	NA	NA		NA		1.20397	NA	NA	NA	NA	NA	NA		NA		0.840515	NA	NA	NA	NA	NA	NA		NA
ENSG00000236209		Wald ratio	1	rs112000364,rs12366	-0.00360459	0.0143209	0.801272	0.921347	TRUE		0.403176	NA	NA	NA	NA	NA	NA		NA		0.170148	NA	NA	NA	NA	NA	NA		NA		0.135322	NA	NA	NA	NA	NA	NA		NA		0	NA	NA	NA	NA	NA	NA		NA
ENSG00000236493	EIF2S2P3	NA	NA	NA	NA	NA	NA		NA		0.24757	NA	NA	NA	NA	NA	NA		NA		0.192309	Wald ratio	1	rs7918084	0.128154	0.00694246	4.37699990805788e-76	1.41202017033947e-72	TRUE	0.965241	0.126841	NA	NA	NA	NA	NA	NA		NA		0.252185	NA	NA	NA	NA	NA	NA		NA
ENSG00000236780		NA	NA	NA	NA	NA	NA		NA		0.02101	Wald ratio	1	rs6546294	-0.0829258	0.0153716	6.86240538235785e-08	2.68424244039767e-06	TRUE	0.969285	0.068656	NA	NA	NA	NA	NA	NA		NA		0.079619	NA	NA	NA	NA	NA	NA		NA		0	NA	NA	NA	NA	NA	NA		NA
ENSG00000237159	CNTFR-AS1	Wald ratio	1	rs7046510	0.0697043	0.0244577	0.00437192	0.0355576	TRUE	0.994623	1.68295	Wald ratio	1	rs3176820	-0.0352253	0.0273974	0.198543	0.458095	TRUE		1.14353	NA	NA	NA	NA	NA	NA		NA		0.351941	NA	NA	NA	NA	NA	NA		NA		0.165846	Wald ratio	1	rs78060173	0.013354	0.0131931	0.311445	0.59251	TRUE
ENSG00000237338	FTCD-AS1	NA	NA	NA	NA	NA	NA		NA		0	NA	NA	NA	NA	NA	NA		NA		0	Wald ratio	1	rs13049747	-0.0488686	0.00873254	2.19159241847612e-08	7.68486645869997e-07	TRUE	0.81164	0.184964	NA	NA	NA	NA	NA	NA		NA		0.749216	NA	NA	NA	NA	NA	NA		NA
ENSG00000237541	HLA-DQA2	Wald ratio	1	rs28772724,rs2760994	0.045939	0.00864198	1.06195875925788e-07	4.23652791410504e-06	TRUE	0.605078	13.055	Wald ratio	1	rs2760994,rs9271661	0.0451294	0.00848969	1.06195875925788e-07	3.94325355256545e-06	TRUE	0.193094	4.62947	Wald ratio	1	rs28772724,rs2760994	-0.0409071	0.00769539	1.06195875925788e-07	3.00515698014556e-06	TRUE	0.824064	0.76447	NA	NA	NA	NA	NA	NA		NA		0.595968	Wald ratio	1	rs28772724,rs2760994	0.0524719	0.00987095	1.06195875925788e-07	4.1912306314673e-06	TRUE
ENSG00000237624	OXCT2P1	Wald ratio	1	rs4660311	-0.0787001	0.00744977	4.37129672575062e-26	3.22433571563252e-23	TRUE	0.0303427	0.463054	Wald ratio	1	rs3916164	0.0640207	0.00569073	2.31592063713728e-29	1.73022430800526e-26	TRUE	0.195415	0.398678	Wald ratio	1	rs2242500,rs112215807	0.0783366	0.00708846	2.16106376248444e-28	9.95941671110688e-26	TRUE	0.571568	0.295993	NA	NA	NA	NA	NA	NA		NA		0.112898	Inverse variance weighted	2	rs142604733,rs1180347	0.0509983	0.0548864	0.352806	0.633733	FALSE
ENSG00000237854	LINC00674	Wald ratio	1	rs35230316	-0.0498069	0.0086086	7.22048502269004e-09	3.86800172528351e-07	TRUE	0.931893	11.6359	Wald ratio	1	rs7406141	-0.0650081	0.00837528	8.3663224005615e-15	1.09657534481746e-12	TRUE	0.254812	10.421	NA	NA	NA	NA	NA	NA		NA		7.55166	NA	NA	NA	NA	NA	NA		NA		2.68695	NA	NA	NA	NA	NA	NA		NA
ENSG00000237945	LINC00649	Wald ratio	1	rs62226712	-0.0358091	0.00844933	2.25424147115886e-05	0.000468892	TRUE	0.929314	0.311634	Wald ratio	1	rs734747	-0.0508234	0.0118268	1.72893241318319e-05	0.000337255	TRUE	0.911552	0.453701	NA	NA	NA	NA	NA	NA		NA		0.103822	NA	NA	NA	NA	NA	NA		NA		0.503798	Wald ratio	1	rs13051355	-0.0193501	0.0220659	0.380528	0.657931	TRUE
ENSG00000239415		Wald ratio	1	rs2839172,rs34038027	-0.0554379	0.00976149	1.35290355065362e-08	6.61887354449876e-07	TRUE	0.903552	1.07206	Wald ratio	1	rs9982623	0.0939808	0.016153	5.94911721928626e-09	2.98294327149582e-07	TRUE	0.356462	1.01946	Wald ratio	1	rs35940413	0.0220257	0.00816848	0.00700874	0.0454934	TRUE	0.348899	2.68695	NA	NA	NA	NA	NA	NA		NA		0.446858	Wald ratio	1	rs9982623	0.0727921	0.0125111	5.94911721928632e-09	3.25335057344893e-07	TRUE
ENSG00000239827	SUGT1P3	Wald ratio	1	rs7989531	0.0452567	0.00836499	6.29345738372349e-08	2.65850056619051e-06	TRUE	0.942873	0.431567	Wald ratio	1	rs7323436	0.0520421	0.0120329	1.52531862342947e-05	0.000305514	TRUE	0.619964	0.314998	NA	NA	NA	NA	NA	NA		NA		0.172672	NA	NA	NA	NA	NA	NA		NA		0.142889	NA	NA	NA	NA	NA	NA		NA
ENSG00000240498	CDKN2B-AS1	NA	NA	NA	NA	NA	NA		NA		0.0916885	NA	NA	NA	NA	NA	NA		NA		0.113746	NA	NA	NA	NA	NA	NA		NA		0.023883	NA	NA	NA	NA	NA	NA		NA		0.010359	NA	NA	NA	NA	NA	NA		NA
ENSG00000241350	PMS2P11	NA	NA	NA	NA	NA	NA		NA		0.810292	NA	NA	NA	NA	NA	NA		NA		0.655227	NA	NA	NA	NA	NA	NA		NA		0.275541	Wald ratio	1	rs73144267	0.0246954	0.00484224	3.3965348142952e-07	1.0080658986578e-05	TRUE	0.990899	0.469831	NA	NA	NA	NA	NA	NA		NA
ENSG00000241852	C8orf58	Wald ratio	1	rs2306518	-0.129889	0.0217411	2.30996656840792e-09	1.37051228081014e-07	TRUE	0.889363	12.0412	Wald ratio	1	rs4592028	-0.0899669	0.0158532	1.38688655705465e-08	6.16751754033052e-07	TRUE	0.920428	11.017	Wald ratio	1	rs1545837	0.051227	0.00897062	1.1262731954869e-08	4.27453803369497e-07	TRUE	0.823628	3.27627	NA	NA	NA	NA	NA	NA		NA		3.2008	Wald ratio	1	rs34268501	-0.108637	0.0201755	7.25997198900633e-08	2.97765615843216e-06	TRUE
ENSG00000242142	SERBP1P3	Wald ratio	1	rs2581782	-0.0402207	0.00579053	3.75932701845181e-12	3.83491348722706e-10	TRUE	0.968334	0.271448	Wald ratio	1	rs62253602	0.0439192	0.0068514	1.45275095810582e-10	1.05373809786491e-08	TRUE	0.963552	0.284292	Wald ratio	1	rs2564924	-0.0272283	0.00409531	2.95796151201191e-11	2.27199615184534e-09	TRUE	0.978416	0.740913	NA	NA	NA	NA	NA	NA		NA		0.140543	NA	NA	NA	NA	NA	NA		NA
ENSG00000242247	ARFGAP3	Wald ratio	1	rs2092177,rs6002956	-0.0625444	0.0329626	0.0577704	0.221496	TRUE		53.4172	Wald ratio	1	rs6519357	-0.102668	0.0214617	1.72025728700779e-06	4.46251464973444e-05	TRUE	0.851214	42.7526	NA	NA	NA	NA	NA	NA		NA		19.4073	Wald ratio	1	rs12627753	0.0530827	0.0287328	0.0646808	0.223365	TRUE		28.8674	Wald ratio	1	rs7287107	-0.0920389	0.0196846	2.92987337495329e-06	7.66070329007317e-05	TRUE
ENSG00000242435	UPK3BP1	Wald ratio	1	rs2539502	-0.0956957	0.0169074	1.51372995039955e-08	7.33088711837439e-07	TRUE	0.982471	1.84037	NA	NA	NA	NA	NA	NA		NA		1.50867	Wald ratio	1	rs12673922	-0.0198918	0.0100718	0.0482681	0.190358	TRUE	0.844932	0.287724	Wald ratio	1	rs7792176	0.0674388	0.0102803	5.38077782936402e-11	3.60168660663387e-09	TRUE	0.910808	0.923725	NA	NA	NA	NA	NA	NA		NA
ENSG00000242689	CNTF	Wald ratio	1	rs7484263	0.0675003	0.0129256	1.76788632304656e-07	6.49511952172164e-06	TRUE	0.852759	0.982323	Wald ratio	1	rs79869893	0.0859865	0.0150044	9.99762052749751e-09	4.75746643063273e-07	TRUE	0.672265	1.0415	Wald ratio	1	rs11229544	-0.0730657	0.0147924	7.83657531679155e-07	1.73156109397052e-05	TRUE	0.115233	1.01315	NA	NA	NA	NA	NA	NA		NA		0.57364	Wald ratio	1	rs79869893	0.0775164	0.0135263	9.99762052749751e-09	5.10061530204705e-07	TRUE
ENSG00000243708	PLA2G4B	Wald ratio	1	rs28451764	-0.0771997	0.0116412	3.32114826465086e-11	2.84343667051224e-09	TRUE	0.933249	29.7027	Wald ratio	1	rs28451764	-0.124285	0.0187414	3.32114826465084e-11	2.78789872867488e-09	TRUE	0.682479	26.1198	Wald ratio	1	rs12441300	0.129175	0.0194788	3.32114826465084e-11	2.43500552312809e-09	TRUE	0.833672	26.7949	Wald ratio	1	rs28451764	0.133383	0.0201134	3.32114826465084e-11	2.37462100922535e-09	TRUE	0.907696	17.9835	Wald ratio	1	rs115355011,rs28401754	-0.151273	0.0224321	1.54520458249144e-11	1.40529638496803e-09	TRUE
ENSG00000243789	JMJD7	Wald ratio	1	rs11070341	-0.0527609	0.00856208	7.17583089178036e-10	4.61805653834107e-08	TRUE	0.736982	17.0844	Wald ratio	1	rs7166139	-0.0605034	0.00990542	1.00819057163664e-09	5.88452481304479e-08	TRUE	0.762065	14.145	Wald ratio	1	rs4924575	-0.072053	0.0113611	2.26646363405636e-10	1.26062270404584e-08	TRUE	0.959782	15.1266	NA	NA	NA	NA	NA	NA		NA		8.25642	Wald ratio	1	rs115355011,rs34055060	0.113132	0.019379	5.28825890475769e-09	2.94132725616781e-07	TRUE
ENSG00000243955	GSTA1	NA	NA	NA	NA	NA	NA		NA		0.156595	NA	NA	NA	NA	NA	NA		NA		0.159763	NA	NA	NA	NA	NA	NA		NA		0.077203	Wald ratio	1	rs4715314	-0.0827245	0.0160384	2.49741946478709e-07	7.77909072893087e-06	TRUE	0.975428	370.719	NA	NA	NA	NA	NA	NA		NA
ENSG00000244055		Wald ratio	1	rs11773884	-0.0764529	0.0162666	2.60161490783456e-06	7.08718333841637e-05	TRUE	0.894752	8.32109	NA	NA	NA	NA	NA	NA		NA		4.70675	NA	NA	NA	NA	NA	NA		NA		4.89286	NA	NA	NA	NA	NA	NA		NA		2.49707	NA	NA	NA	NA	NA	NA		NA
ENSG00000244480		Wald ratio	1	rs5743329,rs6462211	0.0175806	0.00689435	0.0107723	0.0689556	TRUE	0.787773	6.5647	Wald ratio	1	rs38485	-0.0255595	0.00875816	0.0035187	0.0291767	TRUE	0.955722	4.48486	Wald ratio	1	rs38485	0.0189561	0.00649546	0.0035187	0.0258572	TRUE	0.091361	2.92008	Wald ratio	1	rs38498	0.024131	0.00804367	0.0026998	0.0216672	TRUE	0.687383	1.52817	Wald ratio	1	rs6462211	0.0343342	0.0134644	0.0107723	0.0680754	TRUE
ENSG00000244503		NA	NA	NA	NA	NA	NA		NA		0	NA	NA	NA	NA	NA	NA		NA		0	NA	NA	NA	NA	NA	NA		NA		0	Wald ratio	1	rs71304473	-0.0382856	0.010742	0.000365103	0.00414662	TRUE	0.699375	2.27148	NA	NA	NA	NA	NA	NA		NA
ENSG00000244617	ASPRV1	NA	NA	NA	NA	NA	NA		NA		0	Wald ratio	1	rs7577762	0.0548824	0.0194938	0.00487189	0.038113	TRUE	0.804951	0	NA	NA	NA	NA	NA	NA		NA		0	NA	NA	NA	NA	NA	NA		NA		0	NA	NA	NA	NA	NA	NA		NA
ENSG00000245573	BDNF-AS	Wald ratio	1	rs11030027	-0.0488092	0.0137858	0.000399308	0.00525236	TRUE	0.955078	0.522967	Wald ratio	1	rs11030045	0.0381591	0.0185775	0.0399705	0.173373	TRUE	0.822441	0.450873	NA	NA	NA	NA	NA	NA		NA		1.53388	NA	NA	NA	NA	NA	NA		NA		0.310994	NA	NA	NA	NA	NA	NA		NA
ENSG00000245937		Wald ratio	1	rs2250127	0.0376775	0.00694871	5.88626415089471e-08	2.54249490733916e-06	TRUE	0.992866	2.91032	NA	NA	NA	NA	NA	NA		NA		2.22547	Wald ratio	1	rs3749748	-0.0625019	0.0112955	3.14201537004901e-08	1.03430016161001e-06	TRUE	0.99239	2.994	NA	NA	NA	NA	NA	NA		NA		0.760179	Inverse variance weighted	2	rs2250127,rs32215	0.0339418	0.00667553	3.6859156330975e-07	1.25366081715963e-05	TRUE
ENSG00000246250		Wald ratio	1	rs35251247	-0.0846052	0.0105435	1.02031466758821e-15	1.99669333622517e-13	TRUE	0.922214	0.748914	NA	NA	NA	NA	NA	NA		NA		0.523707	NA	NA	NA	NA	NA	NA		NA		0.148009	NA	NA	NA	NA	NA	NA		NA		0.183662	NA	NA	NA	NA	NA	NA		NA
ENSG00000246560		NA	NA	NA	NA	NA	NA		NA		2.95012	Wald ratio	1	rs223484	-0.17777	0.0200533	7.65969154494792e-19	2.0437698404395e-16	TRUE	0.923711	2.59662	NA	NA	NA	NA	NA	NA		NA		2.57491	NA	NA	NA	NA	NA	NA		NA		1.10879	NA	NA	NA	NA	NA	NA		NA
ENSG00000248278	SUMO2P17	NA	NA	NA	NA	NA	NA		NA		0.144239	Wald ratio	1	rs12325727	-0.117061	0.0128241	6.96443216813322e-20	2.43609813179183e-17	TRUE	0.675809	0.123964	NA	NA	NA	NA	NA	NA		NA		0.482546	NA	NA	NA	NA	NA	NA		NA		0.143484	Wald ratio	1	rs602051	-0.075077	0.00805174	1.11692963679053e-20	4.24788648683016e-18	TRUE
ENSG00000249203		NA	NA	NA	NA	NA	NA		NA		0	NA	NA	NA	NA	NA	NA		NA		0	NA	NA	NA	NA	NA	NA		NA		0.179242	NA	NA	NA	NA	NA	NA		NA		0	Wald ratio	1	rs4613718	-0.0890995	0.0177266	4.999923035112e-07	1.64056298175616e-05	TRUE
ENSG00000249839		Inverse variance weighted	2	rs67470909,rs1060939	0.0354269	0.00667848	1.12904995663185e-07	4.47374381576151e-06	TRUE	0.260953	0.0891275	Wald ratio	1	rs1060939	0.0307126	0.00623375	8.35747201168835e-07	2.40148743843552e-05	TRUE	0.174834	0.07908	Wald ratio	1	rs472385	-0.0327709	0.00843227	0.000101757	0.00131307	TRUE	0.200142	0.082363	NA	NA	NA	NA	NA	NA		NA		0.020404	Wald ratio	1	rs2439843	-0.0425768	0.00855711	6.50425672829883e-07	2.08199769955251e-05	TRUE
ENSG00000250091	DNAH10OS	NA	NA	NA	NA	NA	NA		NA		2.4815	Wald ratio	1	rs9971695	-0.0699679	0.0081699	1.08920852363815e-17	2.46590208487898e-15	TRUE	0.994226	1.45009	Wald ratio	1	rs11057393	0.0946139	0.0111479	2.11712647677397e-17	4.87846429576631e-15	TRUE	0.984022	2.73664	NA	NA	NA	NA	NA	NA		NA		0.512411	Inverse variance weighted	2	rs35981630,rs1055878	-0.0600462	0.0243796	0.0137794	0.0815724	FALSE
ENSG00000250251	PKD1P6	Inverse variance weighted	2	rs4140665,rs56303271	-0.0420976	0.0239664	0.0789984	0.269541	FALSE		22.2432	Wald ratio	1	rs4140665	-0.0646427	0.0112749	9.84758294676445e-09	4.74653498034047e-07	TRUE	0.993418	15.9615	NA	NA	NA	NA	NA	NA		NA		4.82765	NA	NA	NA	NA	NA	NA		NA		2.70938	Wald ratio	1	rs12934778	-0.14013	0.0214316	6.21548643321083e-11	5.09852695947794e-09	TRUE
ENSG00000250616		NA	NA	NA	NA	NA	NA		NA		1.62294	NA	NA	NA	NA	NA	NA		NA		1.08919	Wald ratio	1	rs12596543	-0.0476661	0.00805318	3.24064665948798e-09	1.49347516050118e-07	TRUE	0.880864	3.20994	NA	NA	NA	NA	NA	NA		NA		0.472034	Wald ratio	1	rs138453524	0.0622635	0.0438262	0.155407	0.406468	TRUE
ENSG00000250673		Wald ratio	1	rs3815967	-0.0200509	0.00427314	2.70140425818603e-06	7.276338604423e-05	TRUE	0.896703	1.87896	Wald ratio	1	rs919482	0.0239544	0.00516144	3.46684098456287e-06	8.2224663478315e-05	TRUE	0.899939	0.646005	NA	NA	NA	NA	NA	NA		NA		0.351888	Wald ratio	1	rs919482	-0.0290314	0.00625539	3.46684098456287e-06	7.17544851147026e-05	TRUE	0.900354	0.282634	Wald ratio	1	rs3815967	-0.0282787	0.00602661	2.70140425818603e-06	7.19829599625559e-05	TRUE
ENSG00000250790		Wald ratio	1	rs1278607	-0.0551607	0.00976529	1.6171398483876e-08	7.75337700309435e-07	TRUE	0.0467377	0.307167	NA	NA	NA	NA	NA	NA		NA		0.294675	NA	NA	NA	NA	NA	NA		NA		1.23313	NA	NA	NA	NA	NA	NA		NA		0.037984	NA	NA	NA	NA	NA	NA		NA
ENSG00000251169		NA	NA	NA	NA	NA	NA		NA		1.06017	NA	NA	NA	NA	NA	NA		NA		0.774259	NA	NA	NA	NA	NA	NA		NA		0.040389	Wald ratio	1	rs12519953	0.0362131	0.00972036	0.000194936	0.00240498	TRUE	0.980308	2.40336	NA	NA	NA	NA	NA	NA		NA
ENSG00000251417		Wald ratio	1	rs8049439	0.0385577	0.005823	3.55279529926564e-11	2.98839948461916e-09	TRUE	0.878463	0.822694	Inverse variance weighted	2	rs72784132,rs8049439	0.05302	0.0204842	0.00964404	0.0633691	FALSE	0.88237	0.595122	Wald ratio	1	rs62036613	-0.0363051	0.00551838	4.7379043068207e-11	3.3227128899573e-09	TRUE	0.877624	0.470987	NA	NA	NA	NA	NA	NA		NA		0.515135	NA	NA	NA	NA	NA	NA		NA
ENSG00000251504	LINC01099	NA	NA	NA	NA	NA	NA		NA		0	NA	NA	NA	NA	NA	NA		NA		0	NA	NA	NA	NA	NA	NA		NA		0.087805	NA	NA	NA	NA	NA	NA		NA		0	NA	NA	NA	NA	NA	NA		NA
ENSG00000253200		NA	NA	NA	NA	NA	NA		NA		6.62348	NA	NA	NA	NA	NA	NA		NA		5.65772	NA	NA	NA	NA	NA	NA		NA		1.55073	NA	NA	NA	NA	NA	NA		NA		1.80026	NA	NA	NA	NA	NA	NA		NA
ENSG00000253320		Wald ratio	1	rs2513877	0.0612842	0.00958869	1.64476638377173e-10	1.20394388198375e-08	TRUE	0.981329	1.32018	NA	NA	NA	NA	NA	NA		NA		1.20599	NA	NA	NA	NA	NA	NA		NA		2.30399	Wald ratio	1	rs2513877	-0.0792205	0.012395	1.64476638377172e-10	9.9508366218189e-09	TRUE	0.967853	0.411198	Inverse variance weighted	2	rs28594922,rs72669327	-0.0634425	0.0188517	0.000764488	0.00855143	FALSE
ENSG00000253641		Wald ratio	1	rs35088325	-0.0291204	0.0102638	0.00455098	0.0366717	TRUE	0.810597	0.699129	Wald ratio	1	rs4311657,rs9969534	-0.0289755	0.0161922	0.0735386	0.254709	TRUE		0.643278	NA	NA	NA	NA	NA	NA		NA		0.538018	NA	NA	NA	NA	NA	NA		NA		1.02985	Wald ratio	1	rs4319147	0.0793491	0.0176331	6.79534624946009e-06	0.000157063	TRUE
ENSG00000253669		Wald ratio	1	rs2513876	0.0640792	0.0114039	1.92012934444188e-08	9.02554915875161e-07	TRUE	0.149934	0.517131	Wald ratio	1	rs2513876	0.0828573	0.0147458	1.92012934444189e-08	8.38905633469319e-07	TRUE	0.0783098	0.525538	Wald ratio	1	rs2436857	0.0339149	0.00789214	1.72893241318318e-05	0.000264338	TRUE	0.92733	0.252284	NA	NA	NA	NA	NA	NA		NA		0.504247	Wald ratio	1	rs2513911	-0.126346	0.0222964	1.45602201478282e-08	7.08286988237664e-07	TRUE
ENSG00000253671		Wald ratio	1	rs414677	-0.0454974	0.00858786	1.17159827700315e-07	4.59995124585415e-06	TRUE	0.972431	0.88423	NA	NA	NA	NA	NA	NA		NA		0.344367	NA	NA	NA	NA	NA	NA		NA		0.53793	Wald ratio	1	rs388259	0.0342526	0.00682322	5.16714795279947e-07	1.4385705716378e-05	TRUE	0.982558	0.553721	NA	NA	NA	NA	NA	NA		NA
ENSG00000254038		Wald ratio	1	rs75772194	0.0850814	0.0103652	2.24279851622383e-16	5.00144069117914e-14	TRUE	0.990287	0.207651	NA	NA	NA	NA	NA	NA		NA		0.053467	NA	NA	NA	NA	NA	NA		NA		0	NA	NA	NA	NA	NA	NA		NA		0	NA	NA	NA	NA	NA	NA		NA
ENSG00000254135		Wald ratio	1	rs6872354	-0.0618477	0.0163209	0.000150967	0.00235385	TRUE	0.995004	0.96682	Wald ratio	1	rs10050393	-0.0871221	0.018633	2.92987337495329e-06	7.12999478315179e-05	TRUE	0.976864	0.19331	NA	NA	NA	NA	NA	NA		NA		0	NA	NA	NA	NA	NA	NA		NA		0	NA	NA	NA	NA	NA	NA		NA
ENSG00000254333		NA	NA	NA	NA	NA	NA		NA		0.820301	NA	NA	NA	NA	NA	NA		NA		0.380813	Wald ratio	1	rs76993613	0.0233629	0.00480609	1.16728708939873e-06	2.46122101333354e-05	TRUE	0.980933	0.615578	NA	NA	NA	NA	NA	NA		NA		0.190898	NA	NA	NA	NA	NA	NA		NA
ENSG00000254527	ENPP7P12	Wald ratio	1	rs4841600	-0.039522	0.0115526	0.000623793	0.00757158	TRUE	0.807026	0.24406	NA	NA	NA	NA	NA	NA		NA		0.199191	NA	NA	NA	NA	NA	NA		NA		0.264019	NA	NA	NA	NA	NA	NA		NA		0	NA	NA	NA	NA	NA	NA		NA
ENSG00000254532		NA	NA	NA	NA	NA	NA		NA		0	Wald ratio	1	rs11030988	-0.0717923	0.0149896	1.67219325159534e-06	4.35294626573824e-05	TRUE	0.953136	0.145466	NA	NA	NA	NA	NA	NA		NA		0.080508	NA	NA	NA	NA	NA	NA		NA		0	NA	NA	NA	NA	NA	NA		NA
ENSG00000255234		NA	NA	NA	NA	NA	NA		NA		0.101926	NA	NA	NA	NA	NA	NA		NA		0.093129	NA	NA	NA	NA	NA	NA		NA		0.134015	NA	NA	NA	NA	NA	NA		NA		0.105474	Wald ratio	1	rs2510475	-0.0610415	0.013057	2.93953619528452e-06	7.6620247183631e-05	TRUE
ENSG00000255310		NA	NA	NA	NA	NA	NA		NA		1.42416	NA	NA	NA	NA	NA	NA		NA		2.1385	NA	NA	NA	NA	NA	NA		NA		2.37866	Wald ratio	1	rs10102512	0.0354682	0.00908332	9.43181981348314e-05	0.00133061	TRUE	0.0609818	0.428726	Wald ratio	1	rs11778398	0.0902731	0.0138322	6.74071272456474e-11	5.41875082222363e-09	TRUE
ENSG00000255353		Wald ratio	1	rs7931436	-0.0390097	0.00913519	1.95236231719056e-05	0.000411455	TRUE	0.843806	0.0980125	NA	NA	NA	NA	NA	NA		NA		0.078039	NA	NA	NA	NA	NA	NA		NA		0.026031	NA	NA	NA	NA	NA	NA		NA		0.18899	NA	NA	NA	NA	NA	NA		NA
ENSG00000255642	PABPC1P4	Wald ratio	1	rs10506464	0.0512246	0.0133511	0.000124681	0.00200936	TRUE	0.776797	1.32651	NA	NA	NA	NA	NA	NA		NA		2.60205	NA	NA	NA	NA	NA	NA		NA		3.44747	Wald ratio	1	rs3888051	0.0105368	0.0122708	0.390508	0.64598	TRUE		0.228252	NA	NA	NA	NA	NA	NA		NA
ENSG00000256269	HMBS	Wald ratio	1	rs7938944	-0.0983963	0.0135966	4.59252281383571e-13	5.24258348355606e-11	TRUE	0.987187	7.25467	Wald ratio	1	rs7127212	0.0885997	0.0122876	5.57360236518959e-13	5.94862618147592e-11	TRUE	0.984662	8.12845	NA	NA	NA	NA	NA	NA		NA		6.15393	Wald ratio	1	rs1177562	-0.0632605	0.00907131	3.08746702785112e-12	2.94338523321806e-10	TRUE	0.983883	8.64705	Wald ratio	1	rs7127212	0.087703	0.0121632	5.57360236518956e-13	6.38826451911521e-11	TRUE
ENSG00000257354		Wald ratio	1	rs1060395,rs118027812	0.0619652	0.0160737	0.000115695	0.00188995	TRUE	0.946098	2.80133	Wald ratio	1	rs1060395	0.0731197	0.0189671	0.000115695	0.0017116	TRUE	0.747196	1.96224	NA	NA	NA	NA	NA	NA		NA		0.720056	NA	NA	NA	NA	NA	NA		NA		0.904827	Wald ratio	1	rs1060395	0.0643918	0.0167031	0.000115695	0.00180265	TRUE
ENSG00000258366	RTEL1	Wald ratio	1	rs6062484	-0.0855844	0.0161801	1.22668829052137e-07	4.78159106415019e-06	TRUE	0.995406	18.0091	Wald ratio	1	rs114703330	0.0247427	0.0177448	0.163207	0.409305	TRUE		16.4408	NA	NA	NA	NA	NA	NA		NA		10.6021	NA	NA	NA	NA	NA	NA		NA		7.56342	NA	NA	NA	NA	NA	NA		NA
ENSG00000258682		Wald ratio	1	rs12885741	0.0251726	0.0179471	0.160737	0.412555	TRUE		2.66648	NA	NA	NA	NA	NA	NA		NA		1.9828	NA	NA	NA	NA	NA	NA		NA		0.631796	NA	NA	NA	NA	NA	NA		NA		0.97736	Wald ratio	1	rs8005422	-0.0818946	0.0148899	3.79791249317754e-08	1.62959660668803e-06	TRUE
ENSG00000258725	PRC1-AS1	Wald ratio	1	rs78029804	-0.112858	0.0108556	2.57946961962709e-25	1.64896894550694e-22	TRUE	0.0802752	0.56523	Wald ratio	1	rs2301826	-0.132522	0.0119749	1.82046733297041e-28	1.23642831314745e-25	TRUE	0.947932	0.278705	NA	NA	NA	NA	NA	NA		NA		0.446606	NA	NA	NA	NA	NA	NA		NA		0.0733805	NA	NA	NA	NA	NA	NA		NA
ENSG00000259005		Wald ratio	1	rs8009890,rs10147316	-0.0335369	0.0166102	0.0434823	0.182553	TRUE	0.999089	1.26117	Wald ratio	1	rs11850070	-0.0094769	0.0107993	0.380187	0.650419	TRUE		1.12331	Wald ratio	1	rs10873267	-0.0374435	0.0068079	3.79791249317756e-08	1.21307581217731e-06	TRUE	0.992164	0.186105	NA	NA	NA	NA	NA	NA		NA		0.155366	Wald ratio	1	rs17100414	0.0101223	0.0115347	0.380187	0.657931	TRUE
ENSG00000259248	USP3-AS1	NA	NA	NA	NA	NA	NA		NA		1.6596	NA	NA	NA	NA	NA	NA		NA		1.20954	NA	NA	NA	NA	NA	NA		NA		0.520719	NA	NA	NA	NA	NA	NA		NA		0.564577	Wald ratio	1	rs4984251	-0.148287	0.0176418	4.26386112102331e-17	9.64208810800055e-15	TRUE
ENSG00000259673	IQCH-AS1	Inverse variance weighted	2	rs8027465,rs57219526	0.017848	0.0124182	0.15065	0.399735	TRUE		3.437	Wald ratio	1	rs72749359	-0.0357703	0.00919806	0.000100704	0.00153857	TRUE	0.182725	1.34895	NA	NA	NA	NA	NA	NA		NA		0.475131	NA	NA	NA	NA	NA	NA		NA		0.787357	Wald ratio	1	rs11071953	-0.0544348	0.0181449	0.0026998	0.0239292	TRUE
ENSG00000259677		Wald ratio	1	rs7183156	0.0570954	0.0121889	2.81041036458747e-06	7.54874649468607e-05	TRUE	0.9663	0.331181	NA	NA	NA	NA	NA	NA		NA		0.281012	NA	NA	NA	NA	NA	NA		NA		0	NA	NA	NA	NA	NA	NA		NA		0.187589	NA	NA	NA	NA	NA	NA		NA
ENSG00000259982	CDC37P1	Wald ratio	1	rs2726036,rs1642026	0.000428794	0.016723	0.979544	0.990249	TRUE		0.0818035	NA	NA	NA	NA	NA	NA		NA		0.06081	NA	NA	NA	NA	NA	NA		NA		0.007395	Wald ratio	1	rs9939450	0.024561	0.00678177	0.000292762	0.0034239	TRUE	0.669549	0.0641105	NA	NA	NA	NA	NA	NA		NA
ENSG00000260196		Wald ratio	1	rs1002226	-0.18572	0.0110099	7.68225291929655e-64	1.22775205405224e-60	TRUE	0.95242	1.29381	NA	NA	NA	NA	NA	NA		NA		2.86701	NA	NA	NA	NA	NA	NA		NA		6.82738	NA	NA	NA	NA	NA	NA		NA		0.503699	NA	NA	NA	NA	NA	NA		NA
ENSG00000260236		Wald ratio	1	rs4682844	-0.113891	0.0209076	5.11205057488641e-08	2.25896096601778e-06	TRUE	0.92787	1.86541	NA	NA	NA	NA	NA	NA		NA		1.11009	Wald ratio	1	rs77789728	0.00497294	0.00971186	0.608617	0.804672	TRUE		2.19365	NA	NA	NA	NA	NA	NA		NA		0.628668	NA	NA	NA	NA	NA	NA		NA
ENSG00000260274		Inverse variance weighted	2	rs4886443,rs7183492	-0.0656334	0.0182586	0.000324812	0.00441906	FALSE	0.93299	9.83153	NA	NA	NA	NA	NA	NA		NA		6.53952	NA	NA	NA	NA	NA	NA		NA		1.96251	Wald ratio	1	rs4886712	0.0719709	0.00915237	3.73139730511741e-15	5.10390257473886e-13	TRUE	0.938747	4.26086	Wald ratio	1	rs111534199	-0.219181	0.0270827	5.82017472489028e-16	1.1067591346172e-13	TRUE
ENSG00000260285		NA	NA	NA	NA	NA	NA		NA		4.45141	NA	NA	NA	NA	NA	NA		NA		2.05768	NA	NA	NA	NA	NA	NA		NA		2.08709	Wald ratio	1	rs8012519	-0.00687096	0.0132681	0.604558	0.792475	TRUE		0.473421	NA	NA	NA	NA	NA	NA		NA
ENSG00000260428		Wald ratio	1	rs7388446	0.109032	0.0148502	2.10259920025637e-13	2.61841866639721e-11	TRUE	0.953127	1.67776	NA	NA	NA	NA	NA	NA		NA		1.40543	NA	NA	NA	NA	NA	NA		NA		6.5705	NA	NA	NA	NA	NA	NA		NA		1.10895	NA	NA	NA	NA	NA	NA		NA
ENSG00000260735		Inverse variance weighted	3	rs2941258,rs4541094,rs117537739	0.0265301	0.00390299	1.06541923730516e-11	1.00159853593325e-09	TRUE	0.885628	1.01889	Wald ratio	1	rs2966129,rs153000	0.0252746	0.0146031	0.0834929	0.276864	TRUE		0.591187	Wald ratio	1	rs4780563	0.044236	0.00680554	8.03200116771819e-11	5.28800729939977e-09	TRUE	0.905669	0.188476	Wald ratio	1	rs2966159,rs62036867	0.0298155	0.0057235	1.89552034864963e-07	6.21177814255388e-06	TRUE	0.995411	0.142137	Wald ratio	1	rs7192563,rs216166	-0.0460969	0.00733674	3.32060742905047e-10	2.36924071647398e-08	TRUE
ENSG00000261338		Wald ratio	1	rs736731	0.0232701	0.00520155	7.68832631050687e-06	0.000185701	TRUE	0.320297	2.55277	Wald ratio	1	rs6736362	-0.0244249	0.00550618	9.16894980516405e-06	0.000194054	TRUE	0.618212	1.98453	Wald ratio	1	rs6736362	0.021874	0.00493113	9.16894980516405e-06	0.000147895	TRUE	0.865021	2.77485	Wald ratio	1	rs6736362	0.026602	0.00599697	9.16894980516405e-06	0.00017056	TRUE	0.873071	0.425766	Inverse variance weighted	2	rs77939743,rs736731	0.0231448	0.00792397	0.00349069	0.0294125	FALSE
ENSG00000261379		Wald ratio	1	rs1399627	0.303636	0.0142888	3.2966560846325e-100	1.0537211731847e-96	TRUE	0.972924	0.471169	NA	NA	NA	NA	NA	NA		NA		0.39883	NA	NA	NA	NA	NA	NA		NA		0.049401	NA	NA	NA	NA	NA	NA		NA		0.111541	NA	NA	NA	NA	NA	NA		NA
ENSG00000261556		Wald ratio	1	rs4985407	0.0147278	0.00529058	0.00537288	0.0415154	TRUE	0.0654448	3.74903	Wald ratio	1	rs9924898	-0.0159169	0.00626518	0.0110681	0.0704344	TRUE	0.768744	3.04116	Wald ratio	1	rs4985407	-0.0208075	0.00747454	0.00537288	0.0366447	TRUE	0.112013	5.35336	NA	NA	NA	NA	NA	NA		NA		3.76406	Wald ratio	1	rs4985407	0.0161718	0.0058093	0.00537288	0.0410547	TRUE
ENSG00000261575		Wald ratio	1	rs56328224	0.0512591	0.0100018	2.97537746375533e-07	1.02261270609139e-05	TRUE	0.678097	0.493773	Wald ratio	1	rs56328224	0.055735	0.0108751	2.97537746375533e-07	9.49959189389574e-06	TRUE	0.512829	0.259164	Wald ratio	1	rs56328224	-0.0326453	0.00636982	2.97537746375533e-07	7.3835136139036e-06	TRUE	0.496072	0.430775	NA	NA	NA	NA	NA	NA		NA		0.173056	Inverse variance weighted	2	rs6503453,rs72628323	0.00691349	0.0209154	0.740988	0.901665	FALSE
ENSG00000261693		Inverse variance weighted	2	rs34292969,rs7001793	-0.022665	0.0156648	0.147931	0.395291	FALSE		0.100498	Inverse variance weighted	2	rs34033640,rs10102579	-0.0277885	0.0247264	0.261081	0.537068	FALSE		0.062842	Wald ratio	1	rs7015620	-0.0216525	0.00567366	0.000135453	0.00170028	TRUE	0.793831	0.119319	NA	NA	NA	NA	NA	NA		NA		0.028515	Inverse variance weighted	2	rs28586904,rs10102579	0.0404114	0.0113987	0.000392216	0.00496471	TRUE
ENSG00000262246	CORO7	NA	NA	NA	NA	NA	NA		NA		18.9123	NA	NA	NA	NA	NA	NA		NA		15.2296	Wald ratio	1	rs7204624	-0.046688	0.00951051	9.14995577768964e-07	1.98105753951858e-05	TRUE	0.508505	10.881	NA	NA	NA	NA	NA	NA		NA		3.86724	Wald ratio	1	rs2277851	-0.166858	0.0309298	6.86240538235785e-08	2.8284603859206e-06	TRUE
ENSG00000262585		NA	NA	NA	NA	NA	NA		NA		0.027161	NA	NA	NA	NA	NA	NA		NA		0.035986	NA	NA	NA	NA	NA	NA		NA		0.058174	NA	NA	NA	NA	NA	NA		NA		0.054185	Wald ratio	1	rs60012205	0.107506	0.0175104	8.27634487397413e-10	5.53985420484333e-08	TRUE
ENSG00000263001		Wald ratio	1	rs35005436	0.0944363	0.0123075	1.67918717143044e-14	2.51589465419477e-12	TRUE	0.999957	10.5595	Wald ratio	1	rs35005436	0.106755	0.0139129	1.67918717143043e-14	2.12630633182318e-12	TRUE	0.999957	9.41754	Wald ratio	1	rs35005436	-0.111999	0.0145963	1.67918717143043e-14	2.85108306054451e-12	TRUE	0.998901	4.57022	Wald ratio	1	rs35005436	-0.104727	0.0136486	1.67918717143043e-14	2.03181647743084e-12	TRUE	0.999597	2.05355	Wald ratio	1	rs35005436	0.13289	0.017319	1.67918717143044e-14	2.46487001111553e-12	TRUE
ENSG00000263345		Wald ratio	1	rs73976521	-0.0126386	0.0179469	0.481292	0.737138	TRUE		6.98191	NA	NA	NA	NA	NA	NA		NA		5.48976	NA	NA	NA	NA	NA	NA		NA		4.17715	NA	NA	NA	NA	NA	NA		NA		2.15698	Wald ratio	1	rs6806	-0.0814972	0.0197715	3.75676762993392e-05	0.000681841	TRUE
ENSG00000266918		Wald ratio	1	rs62064591	-0.0268384	0.0124857	0.0315922	0.146417	TRUE	0.999037	0.101845	Wald ratio	1	rs6503453	0.00926235	0.00765151	0.226077	0.495314	TRUE		0.081561	NA	NA	NA	NA	NA	NA		NA		0.089736	Wald ratio	1	rs7220421	0.00284434	0.00619061	0.645904	0.818371	TRUE		0.068618	Inverse variance weighted	2	rs16940758,rs2532345	-0.0102517	0.00672026	0.127136	0.36291	TRUE
ENSG00000267006		NA	NA	NA	NA	NA	NA		NA		0.122507	Wald ratio	1	rs3786800	0.0563706	0.0130757	1.62436252518137e-05	0.000320201	TRUE	0.87408	0.077866	NA	NA	NA	NA	NA	NA		NA		0.040157	NA	NA	NA	NA	NA	NA		NA		0	NA	NA	NA	NA	NA	NA		NA
ENSG00000267198		Wald ratio	1	rs11656151	0.0306009	0.00511954	2.26904156801187e-09	1.35986497472911e-07	TRUE	0.999038	0.125506	Wald ratio	1	rs11653367	0.0437169	0.00722593	1.44845834102753e-09	8.13641523745614e-08	TRUE	0.998918	0.113427	NA	NA	NA	NA	NA	NA		NA		0.050412	Wald ratio	1	rs11653367	-0.0387868	0.00641105	1.44845834102753e-09	7.47024580470918e-08	TRUE	0.997108	0.0485065	Wald ratio	1	rs11656151	0.0803655	0.0134452	2.26904156801186e-09	1.42744893229738e-07	TRUE
ENSG00000267325		Wald ratio	1	rs9959943	-0.151656	0.0251627	1.67003085086463e-09	1.01999527572872e-07	TRUE	0.864737	0.934322	NA	NA	NA	NA	NA	NA		NA		0.927264	NA	NA	NA	NA	NA	NA		NA		0.347046	NA	NA	NA	NA	NA	NA		NA		0.013908	NA	NA	NA	NA	NA	NA		NA
ENSG00000267419		Wald ratio	1	rs248952	-0.0211203	0.0052115	5.0644723389388e-05	0.000933908	TRUE	0.958973	0.646196	Wald ratio	1	rs248952	-0.0254345	0.00627604	5.0644723389388e-05	0.000871813	TRUE	0.965254	0.622049	NA	NA	NA	NA	NA	NA		NA		0.447834	Wald ratio	1	rs2335364	-0.02921	0.00697271	2.79952933204266e-05	0.000458715	TRUE	0.999366	0.199556	Wald ratio	1	rs10407920	0.00180689	0.0110672	0.87031	0.951337	TRUE
ENSG00000267481		NA	NA	NA	NA	NA	NA		NA		5.29005	NA	NA	NA	NA	NA	NA		NA		3.69027	NA	NA	NA	NA	NA	NA		NA		2.49336	Wald ratio	1	rs11085278	0.0322243	0.00938817	0.000598193	0.00625221	TRUE	0.929785	0.80976	NA	NA	NA	NA	NA	NA		NA
ENSG00000267731		Inverse variance weighted	2	rs78578725,rs12452104	-0.0433208	0.0176995	0.0143822	0.0853894	FALSE	0.997046	0.985832	Inverse variance weighted	2	rs145762398,rs78270933,rs7210814	0.0747547	0.0228738	0.00108257	0.0113753	FALSE	0.999964	0.599185	Wald ratio	1	rs78390215	-0.0522871	0.0090631	7.96341923540587e-09	3.13292566505114e-07	TRUE	0.955631	0.788654	NA	NA	NA	NA	NA	NA		NA		0.0829405	Inverse variance weighted	2	rs7214060,rs4968834	-0.0374435	0.0399453	0.348568	0.629363	FALSE
ENSG00000268119		Wald ratio	1	rs10405716	-0.0152738	0.00444986	0.000598193	0.00732576	TRUE	0.990995	0.274104	Wald ratio	1	rs8102342	-0.0201611	0.00592031	0.000660659	0.00745587	TRUE	0.625017	0.199739	NA	NA	NA	NA	NA	NA		NA		0.569165	Wald ratio	1	rs62110417	-0.0252142	0.00666375	0.000154462	0.00198342	TRUE	0.990409	0.0637065	Wald ratio	1	rs11085441	-0.0228283	0.00681166	0.000804182	0.00897145	TRUE
ENSG00000268658	LINC00664	Wald ratio	1	rs7257857	0.0227893	0.00681883	0.000831455	0.00968751	TRUE	0.882315	0.135042	NA	NA	NA	NA	NA	NA		NA		0.112148	Wald ratio	1	rs11669043	-0.0162848	0.0043662	0.000191685	0.00229863	TRUE	0.378856	0.082533	NA	NA	NA	NA	NA	NA		NA		0.025695	NA	NA	NA	NA	NA	NA		NA
ENSG00000269038		Wald ratio	1	rs4787	0.0543744	0.015389	0.000410355	0.00537553	TRUE	0.911335	1.06013	NA	NA	NA	NA	NA	NA		NA		0.69366	NA	NA	NA	NA	NA	NA		NA		1.02235	NA	NA	NA	NA	NA	NA		NA		0.270797	NA	NA	NA	NA	NA	NA		NA
ENSG00000269190	FBXO17	Wald ratio	1	rs7247506	0.0689147	0.0131394	1.56368844756671e-07	5.85711270457701e-06	TRUE	0.93282	24.8435	Wald ratio	1	rs1865048	0.065508	0.0115082	1.25333727037786e-08	5.74459064232701e-07	TRUE	0.990673	18.1317	NA	NA	NA	NA	NA	NA		NA		5.23243	NA	NA	NA	NA	NA	NA		NA		28.7102	Wald ratio	1	rs7247506	0.108991	0.0207803	1.5636884475667e-07	5.91987064972315e-06	TRUE
ENSG00000269958		Wald ratio	1	rs12884809	0.0527856	0.010242	2.55197333665847e-07	8.8984990273521e-06	TRUE	0.343766	39.4533	Wald ratio	1	rs12884809	0.0546696	0.0106075	2.55197333665849e-07	8.39902766439453e-06	TRUE	0.873914	31.2756	Wald ratio	1	rs3212140	0.0563593	0.0221157	0.0108222	0.0640597	TRUE	0.207711	14.8943	NA	NA	NA	NA	NA	NA		NA		14.0031	Wald ratio	1	rs12884809	0.0767199	0.014886	2.55197333665848e-07	8.97158021337038e-06	TRUE
ENSG00000270000		Inverse variance weighted	2	rs10873267,rs3784029	0.0365687	0.0182871	0.0455326	0.187871	FALSE	0.938727	1.25668	Wald ratio	1	rs10873267	0.0824763	0.0149957	3.79791249317756e-08	1.53374076954214e-06	TRUE	0.989881	1.17168	Wald ratio	1	rs10873267	-0.042036	0.00764291	3.79791249317754e-08	1.21307581217731e-06	TRUE	0.990382	0.30462	NA	NA	NA	NA	NA	NA		NA		0.299475	Wald ratio	1	rs2358787	0.0957841	0.0180188	1.06195875925788e-07	4.1912306314673e-06	TRUE
ENSG00000270154		Wald ratio	1	rs11250167	-0.0512623	0.012487	4.03854869236397e-05	0.000779188	TRUE	0.0683403	0.213434	Wald ratio	1	rs35629514	0.0428078	0.0115697	0.000215599	0.00297185	TRUE	0.0665034	0.19871	NA	NA	NA	NA	NA	NA		NA		0.528015	NA	NA	NA	NA	NA	NA		NA		0.120828	NA	NA	NA	NA	NA	NA		NA
ENSG00000270574		Wald ratio	1	rs12464787	0.0695396	0.0120938	8.92434490780327e-09	4.60083566241535e-07	TRUE	0.992211	0.876804	NA	NA	NA	NA	NA	NA		NA		0.773248	NA	NA	NA	NA	NA	NA		NA		0.145499	Wald ratio	1	rs2044479	-0.0160073	0.00897377	0.0744588	0.2458	TRUE		0.320721	NA	NA	NA	NA	NA	NA		NA
ENSG00000270659		NA	NA	NA	NA	NA	NA		NA		2.44929	NA	NA	NA	NA	NA	NA		NA		0.771628	NA	NA	NA	NA	NA	NA		NA		1.51729	NA	NA	NA	NA	NA	NA		NA		0.257093	Wald ratio	1	rs3754590	0.0519743	0.0150148	0.000537097	0.00643824	TRUE
ENSG00000271009		Wald ratio	1	rs7498798	0.117985	0.0208209	1.45602201478282e-08	7.0872056343921e-07	TRUE	0.900884	3.98663	NA	NA	NA	NA	NA	NA		NA		1.6601	NA	NA	NA	NA	NA	NA		NA		1.36489	NA	NA	NA	NA	NA	NA		NA		0.830804	NA	NA	NA	NA	NA	NA		NA
ENSG00000271643		Wald ratio	1	rs112734187	0.0658375	0.0160628	4.15359716650806e-05	0.000796577	TRUE	0.885183	1.40996	Wald ratio	1	rs112626377,rs11918492	0.0120816	0.0215367	0.574814	0.798659	TRUE		1.396	NA	NA	NA	NA	NA	NA		NA		0.572878	NA	NA	NA	NA	NA	NA		NA		0.632948	Wald ratio	1	rs57593132	-0.0922519	0.0215794	1.91137294745819e-05	0.000383512	TRUE
ENSG00000271751		NA	NA	NA	NA	NA	NA		NA		0.557618	NA	NA	NA	NA	NA	NA		NA		0.463387	Wald ratio	1	rs1177562	0.0386327	0.00553978	3.08746702785108e-12	3.01823291874169e-10	TRUE	0.933291	0.498145	NA	NA	NA	NA	NA	NA		NA		0.191739	NA	NA	NA	NA	NA	NA		NA
ENSG00000271752		NA	NA	NA	NA	NA	NA		NA		0	NA	NA	NA	NA	NA	NA		NA		0	NA	NA	NA	NA	NA	NA		NA		0.324132	NA	NA	NA	NA	NA	NA		NA		0.11991	NA	NA	NA	NA	NA	NA		NA
ENSG00000271904		NA	NA	NA	NA	NA	NA		NA		0.0763545	NA	NA	NA	NA	NA	NA		NA		0	Wald ratio	1	rs7444298	-0.0336132	0.00602237	2.38596600722639e-08	8.27647993474444e-07	TRUE	0.997132	1.12288	NA	NA	NA	NA	NA	NA		NA		0	NA	NA	NA	NA	NA	NA		NA
ENSG00000271993		Wald ratio	1	rs4678915	0.0874579	0.0187763	3.19459475197909e-06	8.43883445639877e-05	TRUE	0.870453	1.10488	NA	NA	NA	NA	NA	NA		NA		0.657501	NA	NA	NA	NA	NA	NA		NA		2.28606	NA	NA	NA	NA	NA	NA		NA		0.421669	NA	NA	NA	NA	NA	NA		NA
ENSG00000272144		NA	NA	NA	NA	NA	NA		NA		1.61993	Wald ratio	1	rs56410109	0.0144323	0.0252564	0.567709	0.792925	TRUE		1.47987	NA	NA	NA	NA	NA	NA		NA		0.718489	NA	NA	NA	NA	NA	NA		NA		0.371754	NA	NA	NA	NA	NA	NA		NA
ENSG00000272335		Wald ratio	1	rs2218080	0.088668	0.0127628	3.72162894006174e-12	3.83491348722706e-10	TRUE	0.908251	7.29856	Wald ratio	1	rs2218080	0.156099	0.0224689	3.72162894006176e-12	3.6584591856844e-10	TRUE	0.899551	6.77398	NA	NA	NA	NA	NA	NA		NA		9.34213	NA	NA	NA	NA	NA	NA		NA		5.17233	NA	NA	NA	NA	NA	NA		NA
ENSG00000272382		NA	NA	NA	NA	NA	NA		NA		1.29879	NA	NA	NA	NA	NA	NA		NA		0.73555	NA	NA	NA	NA	NA	NA		NA		0.265099	Wald ratio	1	rs34417548	-0.0162131	0.00882183	0.0660863	0.226479	TRUE		0.135363	NA	NA	NA	NA	NA	NA		NA
ENSG00000272505		Inverse variance weighted	2	rs13249013,rs7815324	-0.0136047	0.0320074	0.6708	0.854497	FALSE		2.03609	NA	NA	NA	NA	NA	NA		NA		2.16842	Wald ratio	1	rs7837520	0.0597186	0.0115754	2.48151804517963e-07	6.4043017709996e-06	TRUE	0.272278	4.02308	NA	NA	NA	NA	NA	NA		NA		2.61841	Inverse variance weighted	2	rs3750314,rs1986357	-0.00759392	0.0228322	0.739438	0.900441	FALSE
ENSG00000272622		Wald ratio	1	rs1399627	0.314205	0.0147861	3.2966560846325e-100	1.0537211731847e-96	TRUE	0.920709	0.895125	Wald ratio	1	rs2943650	-0.407718	0.0191417	1.1352112324271e-100	8.48116311746284e-97	TRUE	0.921097	0.974078	NA	NA	NA	NA	NA	NA		NA		0.705589	NA	NA	NA	NA	NA	NA		NA		0.758487	NA	NA	NA	NA	NA	NA		NA
ENSG00000272950		Wald ratio	1	rs62479844,rs6465679	0.00617509	0.0123502	0.617075	0.822738	TRUE		2.90374	NA	NA	NA	NA	NA	NA		NA		2.14029	NA	NA	NA	NA	NA	NA		NA		0.813155	Wald ratio	1	rs13232861	0.0341573	0.00788245	1.46868476737893e-05	0.000258128	TRUE	0.905989	0.38374	Wald ratio	1	rs61575270,rs34187393	0.0247353	0.0229685	0.281515	0.564717	TRUE
ENSG00000272966		NA	NA	NA	NA	NA	NA		NA		0.228315	NA	NA	NA	NA	NA	NA		NA		0.252888	NA	NA	NA	NA	NA	NA		NA		0.276178	Wald ratio	1	rs7587234	-0.0438691	0.00806316	5.30781859987387e-08	2.03638991648819e-06	TRUE	0.49266	0.147549	NA	NA	NA	NA	NA	NA		NA
ENSG00000273456		NA	NA	NA	NA	NA	NA		NA		4.18624	Wald ratio	1	rs75040639	-0.0907457	0.0147844	8.3603139720733e-10	4.91810280987083e-08	TRUE	0.948499	2.79391	Wald ratio	1	rs16824590	-0.0563746	0.0102657	3.98476947865609e-08	1.26028101354358e-06	TRUE	0.740908	6.12288	NA	NA	NA	NA	NA	NA		NA		0.792423	Wald ratio	1	rs139042575	0.0580258	0.00945364	8.3603139720733e-10	5.55164658764582e-08	TRUE
ENSG00000273611	NA	NA	NA	NA	NA	NA	NA		NA		22.4036	NA	NA	NA	NA	NA	NA		NA		16.5123	NA	NA	NA	NA	NA	NA		NA		21.9966	NA	NA	NA	NA	NA	NA		NA		8.32961	NA	NA	NA	NA	NA	NA		NA
ENSG00000273720	NA	NA	NA	NA	NA	NA	NA		NA		0.0723755	NA	NA	NA	NA	NA	NA		NA		0	Wald ratio	1	rs6972291	0.0195711	0.00391422	5.73303143758388e-07	1.29333981941578e-05	TRUE	0.913739	0	NA	NA	NA	NA	NA	NA		NA		0	NA	NA	NA	NA	NA	NA		NA
ENSG00000273760	NA	NA	NA	NA	NA	NA	NA		NA		0	Wald ratio	1	rs117785010	-0.0672742	0.0305792	0.0278069	0.135163	TRUE	0.0571169	1.83665	NA	NA	NA	NA	NA	NA		NA		0	Wald ratio	1	rs769008	0.0419273	0.00677973	6.24140279608703e-10	3.38542296491203e-08	TRUE	0.979921	0.187261	NA	NA	NA	NA	NA	NA		NA
ENSG00000274561	NA	Wald ratio	1	rs8182243	-0.140032	0.0180409	8.36632240056162e-15	1.33707775831642e-12	TRUE	0.950932	11.7639	NA	NA	NA	NA	NA	NA		NA		9.1177	NA	NA	NA	NA	NA	NA		NA		9.90519	NA	NA	NA	NA	NA	NA		NA		4.30172	Wald ratio	1	rs34407820	-0.0662834	0.0120515	3.79791249317752e-08	1.62959660668803e-06	TRUE
ENSG00000274717	NA	Wald ratio	1	rs4822218	-0.0759059	0.0159802	2.03416648513742e-06	5.68677038658387e-05	TRUE	0.95222	0.184707	NA	NA	NA	NA	NA	NA		NA		0.170423	NA	NA	NA	NA	NA	NA		NA		0.041723	NA	NA	NA	NA	NA	NA		NA		0.0821655	NA	NA	NA	NA	NA	NA		NA
ENSG00000274895	NA	NA	NA	NA	NA	NA	NA		NA		0.032553	Wald ratio	1	rs340877	0.184827	0.0132748	4.58722783199128e-44	6.85423582656137e-41	TRUE	0.819573	0.054208	Wald ratio	1	rs340874	0.163935	0.00995134	5.67090024909607e-61	9.14716210179196e-58	TRUE	0.992864	0.173627	Wald ratio	1	rs235924	0.143372	0.0100612	4.48281246538717e-46	7.05146400805401e-43	TRUE	0.999299	2.84781	NA	NA	NA	NA	NA	NA		NA
ENSG00000275342	NA	NA	NA	NA	NA	NA	NA		NA		12.0375	NA	NA	NA	NA	NA	NA		NA		14.2671	NA	NA	NA	NA	NA	NA		NA		2.37282	Wald ratio	1	rs1986583	-0.0207202	0.0119298	0.082415	0.260581	TRUE		1.47138	Wald ratio	1	rs2980494	-0.0612231	0.0250677	0.0145937	0.0851371	TRUE
ENSG00000275491	NA	Wald ratio	1	rs2282130	0.0206766	0.00394347	1.57778314197236e-07	5.86409401099725e-06	TRUE	0.993563	0.821952	Wald ratio	1	rs4815607	0.0229916	0.00427483	7.51597281350785e-08	2.85034684719377e-06	TRUE	0.996764	0.759793	Wald ratio	1	rs2282128	0.0258366	0.00490232	1.36223025039249e-07	3.82135198936188e-06	TRUE	0.995397	0.283837	Wald ratio	1	rs4815607	-0.0275848	0.00512882	7.51597281350785e-08	2.71784488175813e-06	TRUE	0.994152	0.198693	NA	NA	NA	NA	NA	NA		NA
ENSG00000276334	NA	Wald ratio	1	rs2710613	0.0309337	0.0158965	0.0516612	0.205893	TRUE		2.25825	NA	NA	NA	NA	NA	NA		NA		1.89942	Wald ratio	1	rs115631838	-0.00844378	0.00959047	0.378624	0.647292	TRUE		1.97541	NA	NA	NA	NA	NA	NA		NA		0.596284	Wald ratio	1	rs1033751	0.0797649	0.0178867	8.2166612667858e-06	0.000182843	TRUE
ENSG00000276517	NA	Wald ratio	1	rs6723226	-0.104453	0.0245402	2.0773536603972e-05	0.000433981	TRUE	0.812858	2.55836	NA	NA	NA	NA	NA	NA		NA		1.97487	NA	NA	NA	NA	NA	NA		NA		0.599476	NA	NA	NA	NA	NA	NA		NA		0.646548	Wald ratio	1	rs2069213	0.0857619	0.0213039	5.68203145646779e-05	0.00097222	TRUE
ENSG00000276778	NA	Wald ratio	1	rs7718300,rs2963431	-0.150005	0.020371	1.78966797017289e-13	2.28815015546504e-11	TRUE	0.852679	0.154406	NA	NA	NA	NA	NA	NA		NA		0.014155	NA	NA	NA	NA	NA	NA		NA		0	NA	NA	NA	NA	NA	NA		NA		0	NA	NA	NA	NA	NA	NA		NA
ENSG00000276850	NA	NA	NA	NA	NA	NA	NA		NA		0.0742525	NA	NA	NA	NA	NA	NA		NA		3.92621	NA	NA	NA	NA	NA	NA		NA		0.029192	Wald ratio	1	rs2438988	-0.0441706	0.00661732	2.47232165246966e-11	1.85188664730227e-09	TRUE	0.977751	0.347226	NA	NA	NA	NA	NA	NA		NA
ENSG00000277053	NA	Wald ratio	1	rs35005436	-0.0453792	0.00591408	1.67918717143042e-14	2.51589465419477e-12	TRUE	0.999957	0.824683	Wald ratio	1	rs35005436	-0.047774	0.00622618	1.67918717143043e-14	2.12630633182318e-12	TRUE	0.999957	0.889762	Wald ratio	1	rs68008267	-0.0669094	0.00953013	2.20548816161309e-12	2.29513058366575e-10	TRUE	0.92207	1.07227	Wald ratio	1	rs35005436	0.049536	0.00645583	1.67918717143044e-14	2.03181647743084e-12	TRUE	0.999955	0.253896	Wald ratio	1	rs35005436	-0.0400912	0.00522492	1.67918717143042e-14	2.46487001111553e-12	TRUE
ENSG00000277072	NA	Wald ratio	1	rs2529275	-0.0400245	0.00762372	1.52099210329774e-07	5.71952677589098e-06	TRUE	0.999015	6.33713	Inverse variance weighted	2	rs10949835,rs2529275	-0.0359227	0.0239569	0.133752	0.364826	FALSE		4.82002	NA	NA	NA	NA	NA	NA		NA		2.81907	NA	NA	NA	NA	NA	NA		NA		2.27778	Wald ratio	1	rs2529275	-0.0553287	0.0105388	1.52099210329774e-07	5.78460951286007e-06	TRUE
ENSG00000277161	NA	NA	NA	NA	NA	NA	NA		NA		6.48629	Wald ratio	1	rs72826199	0.0442976	0.0399875	0.267955	0.546002	TRUE		6.08699	NA	NA	NA	NA	NA	NA		NA		3.87985	NA	NA	NA	NA	NA	NA		NA		3.78345	Wald ratio	1	rs12603391	-0.150092	0.0329079	5.09164956625441e-06	0.000124204	TRUE
ENSG00000277476	NA	Wald ratio	1	rs8182243	-0.124139	0.0159934	8.36632240056156e-15	1.33707775831642e-12	TRUE	0.0576939	8.54874	NA	NA	NA	NA	NA	NA		NA		7.02826	NA	NA	NA	NA	NA	NA		NA		4.14585	NA	NA	NA	NA	NA	NA		NA		4.23645	Wald ratio	1	rs78390215	-0.126673	0.0219566	7.96341923540587e-09	4.13850489084726e-07	TRUE
ENSG00000277496	NA	Wald ratio	1	rs6011369	-0.113288	0.0151309	7.03694399549657e-14	9.24345972230364e-12	TRUE	0.901861	2.30221	NA	NA	NA	NA	NA	NA		NA		3.69666	NA	NA	NA	NA	NA	NA		NA		0.218089	NA	NA	NA	NA	NA	NA		NA		1.38789	NA	NA	NA	NA	NA	NA		NA
ENSG00000278259	NA	NA	NA	NA	NA	NA	NA		NA		12.7858	Wald ratio	1	rs62070730	-0.0616764	0.0119478	2.44113674152305e-07	8.14184490889226e-06	TRUE	0.9703	9.78169	NA	NA	NA	NA	NA	NA		NA		3.23312	Wald ratio	1	rs9903355	0.092662	0.0159465	6.21709911954694e-09	2.96348391365071e-07	TRUE	0.931665	5.94285	Wald ratio	1	rs2291285	0.0692544	0.0128374	6.86240538235785e-08	2.8284603859206e-06	TRUE
ENSG00000278311	NA	Wald ratio	1	rs3744593	-0.0676826	0.0123973	4.77586369437633e-08	2.12017393358216e-06	TRUE	0.863957	46.097	Wald ratio	1	rs12941866	0.079221	0.014955	1.17529258028394e-07	4.30422101338298e-06	TRUE	0.888146	36.2288	NA	NA	NA	NA	NA	NA		NA		19.6111	NA	NA	NA	NA	NA	NA		NA		14.3374	Wald ratio	1	rs3744593	-0.109626	0.02008	4.77586369437633e-08	2.03875773116565e-06	TRUE
ENSG00000278535	NA	NA	NA	NA	NA	NA	NA		NA		11.4014	Wald ratio	1	rs75008450	0.0184437	0.0208494	0.376364	0.646246	TRUE		10.09	Wald ratio	1	rs2291285	-0.051204	0.00949148	6.86240538235785e-08	2.01255634213513e-06	TRUE	0.853823	16.3076	NA	NA	NA	NA	NA	NA		NA		7.12895	NA	NA	NA	NA	NA	NA		NA
ENSG00000278561	NA	NA	NA	NA	NA	NA	NA		NA		0	NA	NA	NA	NA	NA	NA		NA		0	NA	NA	NA	NA	NA	NA		NA		0.081487	NA	NA	NA	NA	NA	NA		NA		0	NA	NA	NA	NA	NA	NA		NA
ENSG00000278730	NA	Wald ratio	1	rs4638	-0.101136	0.0129503	5.74044538465576e-15	9.82948764169002e-13	TRUE	0.408364	40.2117	Wald ratio	1	rs34937122	-0.123643	0.0162282	2.55554182587088e-14	3.12991032476743e-12	TRUE	0.911726	35.5745	Wald ratio	1	rs74364244	0.00865937	0.00833464	0.298823	0.572108	TRUE		34.974	Wald ratio	1	rs78390215	0.0516944	0.00896036	7.96341923540587e-09	3.73924133053535e-07	TRUE	0.953692	17.2356	Wald ratio	1	rs11547173,rs112463671	0.0019542	0.0277141	0.943785	0.981391	TRUE
ENSG00000279144	NA	NA	NA	NA	NA	NA	NA		NA		0.475107	NA	NA	NA	NA	NA	NA		NA		0.255622	NA	NA	NA	NA	NA	NA		NA		0.151081	NA	NA	NA	NA	NA	NA		NA		0.648374	Wald ratio	1	rs2276825	-0.0933943	0.0171291	4.96998433451164e-08	2.11085578308928e-06	TRUE
ENSG00000279168	NA	Inverse variance weighted	2	rs1617152,rs11973870	-0.0244543	0.0253618	0.334936	0.620019	FALSE		0.795136	Inverse variance weighted	2	rs77655131,rs10228495	-0.123097	0.0101947	1.4388725628128e-33	1.3437271145968e-30	TRUE	0.99561	0.366682	NA	NA	NA	NA	NA	NA		NA		0.334091	NA	NA	NA	NA	NA	NA		NA		0.0175195	Inverse variance weighted	2	rs75738062,rs10273725	0.0294921	0.0347694	0.396315	0.670434	FALSE
ENSG00000279344	NA	Wald ratio	1	rs13330182	-0.0317252	0.00425302	8.68781547061389e-14	1.12577652091509e-11	TRUE	0.0626184	0.830182	Wald ratio	1	rs1861350	0.051105	0.00805805	2.26646363405637e-10	1.56784720463288e-08	TRUE	0.0577379	0.462481	Wald ratio	1	rs1861350	-0.0545821	0.0086063	2.26646363405637e-10	1.26062270404584e-08	TRUE	0.0729433	0.262588	Wald ratio	1	rs9932007	0.0793359	0.0104464	3.08757533507843e-14	3.59759703857657e-12	TRUE	0.0699171	0.283409	NA	NA	NA	NA	NA	NA		NA
ENSG00000279684	NA	NA	NA	NA	NA	NA	NA		NA		0	NA	NA	NA	NA	NA	NA		NA		0	NA	NA	NA	NA	NA	NA		NA		0.02917	NA	NA	NA	NA	NA	NA		NA		0.0347945	NA	NA	NA	NA	NA	NA		NA
ENSG00000279798	NA	NA	NA	NA	NA	NA	NA		NA		0	NA	NA	NA	NA	NA	NA		NA		0	NA	NA	NA	NA	NA	NA		NA		0.920347	NA	NA	NA	NA	NA	NA		NA		0	NA	NA	NA	NA	NA	NA		NA
ENSG00000279845	NA	NA	NA	NA	NA	NA	NA		NA		0.772785	Wald ratio	1	rs919482	-0.0452529	0.00975063	3.46684098456287e-06	8.2224663478315e-05	TRUE	0.898242	0.766756	Wald ratio	1	rs62326850	-0.0274452	0.00690674	7.07693781408257e-05	0.000939514	TRUE	0.842812	0.690779	NA	NA	NA	NA	NA	NA		NA		0.246286	NA	NA	NA	NA	NA	NA		NA
ENSG00000280135	NA	NA	NA	NA	NA	NA	NA		NA		0.335777	Wald ratio	1	rs1546963	-0.0184377	0.0201449	0.360058	0.631899	TRUE		0.379871	NA	NA	NA	NA	NA	NA		NA		0.110574	NA	NA	NA	NA	NA	NA		NA		0.305098	NA	NA	NA	NA	NA	NA		NA
ENSG00000280152	NA	Wald ratio	1	rs4888361	0.0330497	0.00744782	9.10097219705781e-06	0.000213895	TRUE	0.989138	0.726197	Wald ratio	1	rs6564241	0.0371952	0.00870913	1.94743908950269e-05	0.000371156	TRUE	0.902061	0.838706	Wald ratio	1	rs1035539	-0.0421119	0.00660579	1.82962951672172e-10	1.05399728945433e-08	TRUE	0.567856	0.594492	NA	NA	NA	NA	NA	NA		NA		0.298128	Wald ratio	1	rs4888361	0.0235255	0.00530152	9.10097219705784e-06	0.000198819	TRUE
ENSG00000280161	NA	Wald ratio	1	rs10903269	0.0366893	0.0110068	0.000858121	0.00997396	TRUE	0.596594	2.34465	Wald ratio	1	rs60745818,rs61343324	0.0417256	0.010185	4.18947195699876e-05	0.00073301	TRUE	0.941655	1.54397	NA	NA	NA	NA	NA	NA		NA		1.09854	Wald ratio	1	rs112702671	0.00286206	0.00897647	0.749847	0.878686	TRUE		0.44021	Wald ratio	1	rs2626813	-0.0582124	0.0155074	0.000174142	0.00256522	TRUE
ENSG00000280417	NA	Wald ratio	1	rs2336722	0.120013	0.0204524	4.41284022469716e-09	2.47454531664451e-07	TRUE	0.952105	0.341938	NA	NA	NA	NA	NA	NA		NA		0.295212	NA	NA	NA	NA	NA	NA		NA		0.608203	NA	NA	NA	NA	NA	NA		NA		0.46374	NA	NA	NA	NA	NA	NA		NA
ENSG00000281649	NA	NA	NA	NA	NA	NA	NA		NA		18.4655	Wald ratio	1	rs116974449	0.0454892	0.02964	0.124852	0.351989	TRUE		13.5004	NA	NA	NA	NA	NA	NA		NA		7.05878	NA	NA	NA	NA	NA	NA		NA		10.9481	Wald ratio	1	rs3013740	0.131105	0.0252893	2.16931785572879e-07	7.72369468037566e-06	TRUE
ENSG00000283141	NA	Inverse variance weighted	2	rs7070624,rs913114	-0.0440277	0.0099111	8.90177434540129e-06	0.000211158	TRUE	0.820623	0.396768	Wald ratio	1	rs913114	-0.0380309	0.00950773	6.33424836662399e-05	0.00105163	TRUE	0.832543	0.44595	NA	NA	NA	NA	NA	NA		NA		0.231905	NA	NA	NA	NA	NA	NA		NA		0.258756	NA	NA	NA	NA	NA	NA		NA
ENSG00000283267	NA	Wald ratio	1	rs42608	-0.0600072	0.00974847	7.48147631087807e-10	4.75098518841125e-08	TRUE	0.938485	0.196497	Wald ratio	1	rs42608	-0.0814002	0.0132239	7.48147631087812e-10	4.47152876148563e-08	TRUE	0.812465	0.232387	NA	NA	NA	NA	NA	NA		NA		0.144956	NA	NA	NA	NA	NA	NA		NA		0.0457805	NA	NA	NA	NA	NA	NA		NA
ENSG00000142694	EVA1B	Wald ratio	1	rs12116935	0.166548	0.029165	1.1262731954869e-08	5.5957687417222e-07	TRUE	0.916579	NA	NA	NA	NA	NA	NA	NA		NA		NA	NA	NA	NA	NA	NA	NA		NA		NA	NA	NA	NA	NA	NA	NA		NA		NA	NA	NA	NA	NA	NA	NA		NA
ENSG00000168255	POLR2J3	Inverse variance weighted	2	rs1734769,rs148396021,rs10487281	0.0119481	0.0074367	0.108134	0.329465	TRUE		NA	Inverse variance weighted	3	rs147027157,rs148396021,rs62481580	0.00894979	0.0128771	0.487047	0.737723	FALSE		NA	NA	NA	NA	NA	NA	NA		NA		NA	Wald ratio	1	rs1734769	-0.0028845	0.00757182	0.703239	0.848225	TRUE		NA	NA	NA	NA	NA	NA	NA		NA
ENSG00000283375	NA	Inverse variance weighted	2	rs35251247,rs4755257	-0.0355238	0.00596388	2.57693067681193e-09	1.50671879633839e-07	TRUE	0.943088	NA	Wald ratio	1	rs1061810,rs35309309	-0.0117511	0.0151502	0.437961	0.7002	TRUE		NA	NA	NA	NA	NA	NA	NA		NA		NA	Wald ratio	1	rs7131110	-0.0547475	0.00682212	1.01525943490154e-15	1.59700309110012e-13	TRUE	0.912597	NA	Wald ratio	1	rs35251247	-0.0645779	0.00804771	1.02031466758821e-15	1.89710507193568e-13	TRUE
ENSG00000262905		Wald ratio	1	rs12937650	-0.0954472	0.017621	6.07203896444402e-08	2.59932060848454e-06	TRUE	0.897484	NA	NA	NA	NA	NA	NA	NA		NA		NA	NA	NA	NA	NA	NA	NA		NA		NA	NA	NA	NA	NA	NA	NA		NA		NA	Wald ratio	1	rs142478715	0.0213422	0.0182934	0.243345	0.522203	TRUE
ENSG00000203886	CYP17A1-AS1	Wald ratio	1	rs284855	-0.0700758	0.016307	1.72893241318319e-05	0.00037172	TRUE	0.96592	NA	NA	NA	NA	NA	NA	NA		NA		NA	NA	NA	NA	NA	NA	NA		NA		NA	NA	NA	NA	NA	NA	NA		NA		NA	Wald ratio	1	rs10883780	0.06433	0.0249825	0.010024	0.0645657	TRUE
ENSG00000116883		Wald ratio	1	rs58971913	0.0747184	0.0130243	9.6458103371325e-09	4.91987634695551e-07	TRUE	0.993573	NA	Wald ratio	1	rs12116935	-0.0552685	0.00967835	1.12627319548689e-08	5.22632735620035e-07	TRUE	0.993271	NA	Wald ratio	1	rs11578094	-0.0682049	0.0118889	9.6458103371325e-09	3.74908242742042e-07	TRUE	0.988751	NA	Wald ratio	1	rs2242428	-0.0660862	0.0115727	1.12627319548689e-08	5.13515285942284e-07	TRUE	0.993111	NA	Wald ratio	1	rs11583322	-0.158553	0.0273864	7.06073175894808e-09	3.73905965994421e-07	TRUE
ENSG00000116957	TBCE	Wald ratio	1	rs10925560	-0.0581718	0.0110526	1.41601867785996e-07	5.38817583412664e-06	TRUE	0.771727	NA	Wald ratio	1	rs6429082	0.0709263	0.0136121	1.88305667257477e-07	6.57397962654491e-06	TRUE	0.858504	NA	NA	NA	NA	NA	NA	NA		NA		NA	Wald ratio	1	rs71640701	0.0133647	0.00846872	0.114537	0.319444	TRUE		NA	Wald ratio	1	rs4659520	-0.0700334	0.0140067	5.73303143758388e-07	1.84493361685633e-05	TRUE
ENSG00000265532	RN7SL243P	NA	NA	NA	NA	NA	NA		NA		NA	NA	NA	NA	NA	NA	NA		NA		NA	NA	NA	NA	NA	NA	NA		NA		NA	NA	NA	NA	NA	NA	NA		NA		NA	NA	NA	NA	NA	NA	NA		NA
ENSG00000255243		Wald ratio	1	rs73441420,rs118178067	0.0391231	0.00959622	4.56355817210175e-05	0.000853021	TRUE	0.813637	NA	NA	NA	NA	NA	NA	NA		NA		NA	NA	NA	NA	NA	NA	NA		NA		NA	NA	NA	NA	NA	NA	NA		NA		NA	NA	NA	NA	NA	NA	NA		NA
ENSG00000270028		Wald ratio	1	rs11057397	-0.109884	0.0128693	1.36020652625535e-17	3.52514064331421e-15	TRUE	0.978973	NA	Wald ratio	1	rs4930724	0.0945652	0.0111421	2.11712647677397e-17	4.65207409058187e-15	TRUE	0.986995	NA	NA	NA	NA	NA	NA	NA		NA		NA	NA	NA	NA	NA	NA	NA		NA		NA	NA	NA	NA	NA	NA	NA		NA
ENSG00000275784	NA	Wald ratio	1	rs6142101	-0.101717	0.0119667	1.89590696444066e-17	4.7841715479004e-15	TRUE	0.965263	NA	Wald ratio	1	rs6142067	-0.0786311	0.00989398	1.90515185986807e-15	2.84667790901488e-13	TRUE	0.460149	NA	NA	NA	NA	NA	NA	NA		NA		NA	NA	NA	NA	NA	NA	NA		NA		NA	NA	NA	NA	NA	NA	NA		NA
ENSG00000261662		Wald ratio	1	rs56764529	-0.0447583	0.0431142	0.299207	0.58817	TRUE		NA	Wald ratio	1	rs2641348	-0.272391	0.0239374	5.30173264712145e-30	4.40102717851604e-27	TRUE	0.96391	NA	NA	NA	NA	NA	NA	NA		NA		NA	NA	NA	NA	NA	NA	NA		NA		NA	NA	NA	NA	NA	NA	NA		NA
ENSG00000274031	NA	Inverse variance weighted	2	rs12325467,rs113742910	-0.0220387	0.0084047	0.00873659	0.0587483	FALSE	0.868923	NA	Inverse variance weighted	3	rs62028840,rs12325467,rs34883368	0.0197804	0.00710237	0.00535199	0.040835	FALSE	0.874155	NA	Wald ratio	1	rs76825441	0.030316	0.00676113	7.33009968082204e-06	0.000121891	TRUE	0.863024	NA	Wald ratio	1	rs76180940	-0.0253987	0.00589048	1.61910397529297e-05	0.000279874	TRUE	0.861202	NA	Inverse variance weighted	2	rs34883368,rs13333413	0.039149	0.00731576	8.73085616667133e-08	3.51207084358361e-06	TRUE
ENSG00000271895		Wald ratio	1	rs4133584	-0.0813386	0.0232396	0.000465258	0.00591692	TRUE	0.149547	NA	Wald ratio	1	rs12133272	0.0855957	0.0247569	0.00054532	0.00625819	TRUE	0.970029	NA	NA	NA	NA	NA	NA	NA		NA		NA	NA	NA	NA	NA	NA	NA		NA		NA	Inverse variance weighted	2	rs10864482,rs910663	-0.0611695	0.0802299	0.445804	0.710983	FALSE
ENSG00000267645	POLR2J2	NA	NA	NA	NA	NA	NA		NA		NA	NA	NA	NA	NA	NA	NA		NA		NA	NA	NA	NA	NA	NA	NA		NA		NA	NA	NA	NA	NA	NA	NA		NA		NA	NA	NA	NA	NA	NA	NA		NA
ENSG00000182109		NA	NA	NA	NA	NA	NA		NA		NA	NA	NA	NA	NA	NA	NA		NA		NA	NA	NA	NA	NA	NA	NA		NA		NA	NA	NA	NA	NA	NA	NA		NA		NA	NA	NA	NA	NA	NA	NA		NA
ENSG00000271816		NA	NA	NA	NA	NA	NA		NA		NA	NA	NA	NA	NA	NA	NA		NA		NA	NA	NA	NA	NA	NA	NA		NA		NA	NA	NA	NA	NA	NA	NA		NA		NA	NA	NA	NA	NA	NA	NA		NA
ENSG00000276073	NA	Wald ratio	1	rs6142067	-0.0528372	0.00664839	1.90515185986809e-15	3.58205905574021e-13	TRUE	0.25403	NA	Wald ratio	1	rs6142068	0.0684144	0.00827944	1.4186838366492e-16	2.78920709042268e-14	TRUE	0.960958	NA	NA	NA	NA	NA	NA	NA		NA		NA	Wald ratio	1	rs11696338	-0.0848442	0.00998167	1.89590696444066e-17	5.96452331013033e-15	TRUE	0.957788	NA	NA	NA	NA	NA	NA	NA		NA
ENSG00000203632		NA	NA	NA	NA	NA	NA		NA		NA	NA	NA	NA	NA	NA	NA		NA		NA	NA	NA	NA	NA	NA	NA		NA		NA	NA	NA	NA	NA	NA	NA		NA		NA	NA	NA	NA	NA	NA	NA		NA
ENSG00000250021	C15orf38-AP3S2	NA	NA	NA	NA	NA	NA		NA		NA	NA	NA	NA	NA	NA	NA		NA		NA	NA	NA	NA	NA	NA	NA		NA		NA	NA	NA	NA	NA	NA	NA		NA		NA	NA	NA	NA	NA	NA	NA		NA
[truncated: 22 more columns]
