# Supplementary material for: Unravelling the molecular mechanisms causal to type 2 diabetes across global populations and disease-relevant tissues
Source: Nat Metab. 2026 Jan 27;8(2):506–20. doi: 10.1038/s42255-025-01444-1 (PMC12945685; doi:10.1038/s42255-025-01444-1)
Supplement: Supplementary file 14 — Statistical source data: z-scores from eQTL MR analyses and overlap between tissues. [file 42255_2025_1444_MOESM14_ESM.xlsx]

## Sheet: ExtFig6A
Gene/Protein	Z-scores
	Blood	Brain Hypothalamus	Liver	Pancreas	Pancreatic Islets	Skeletal Muscle	Subcutaneous Adipose	Visceral Adipose
ACSL1	2.54098360655738	NA	NA	NA	-11.4905660377358	NA	-0.982456140350877	NA
ANAPC4	2.85395408009342	NA	4.78378378378378	4.78378378378378	NA	4.48648648648649	-4.78378378378377	NA
AOAH	-2.32818517867829	-1.69047619047619	NA	NA	-2.51111111111112	0.599999999999999	-5.26315789473683	3.95238095238096
AP3S2	4.97142857142856	-13.4047619047619	-13.5365853658537	NA	13.5476190476191	NA	NA	13.3809523809524
APIP	2.19782994408421	-3.10256410256411	NA	-2.74358974358973	-6.08620689655172	5.69491525423729	3.10256410256409	2.74358974358974
APOL6	0.30502920427334	NA	NA	0.962616822429905	-0.0722222222222222	-4.3157894736842	-4.31578947368422	-4.3157894736842
ARAP1	-5.86486486486486	NA	NA	NA	NA	NA	NA	NA
ARL14EP-DT	NA	NA	NA	NA	0.364485981308412	NA	NA	-4.78947368421054
ARL3	-2.23076923076923	NA	NA	NA	NA	-2.89654635419004	NA	-2.5909090909091
ATG16L1	-3.42135146273099	NA	3.26315789473685	NA	0.211750596009431	-4.3734939759036	3.18421052631578	1.6046511627907
ATP2A3	1.38345864661654	NA	NA	NA	1.24927011470073	4.86486486486489	5.29729729729732	5.29729729729727
AZIN1	1.98914742378319	NA	NA	NA	0.0984455958549223	NA	5.61904761904764	0.433278795391359
BAK1	3.6180411088039	4.48780487804877	4.53658536585366	4.48780487804878	5.0217391304348	-4.53658536585366	-4.97581010229232	-4.53658536585367
BCL2L11	-7.88333333333334	NA	NA	NA	NA	-3.18181818181818	-2.1875	NA
BEND7	2.95677712298391	NA	NA	0.595744680851065	NA	6.07692307692306	NA	NA
BIN3	3.98661569335667	NA	NA	-5.775	NA	6.3421052631579	-5.89473684210524	-5.89473684210526
BMP7	-4.81395348837209	NA	NA	NA	-0.0875000000000001	NA	-1.90243902439025	NA
BOC	4.9787234042553	NA	NA	NA	-1.5	5.20454545454546	4.74468085106386	NA
CALR	2.84033613445378	NA	NA	9.43589743589746	-1.26966292134832	NA	-9.23076923076922	NA
CAMK1D	6.60574533015378	NA	NA	0.488372093023257	15.2666666666666	NA	0.127272727272727	NA
CCDC92	-2.38059701492537	NA	-5.15789473684211	-5.15789473684211	1.47727272727273	-8.225	7.7821028552975	NA
CDKN2B-AS1	NA	NA	NA	NA	22.2678571428572	NA	NA	NA
CEP68	8.93624940293609	NA	12.1052631578948	10.6410256410256	12.078947368421	-12.1052631578948	-12.1052631578948	-12.1052631578947
CISD2	5.46202103617224	NA	NA	NA	NA	NA	NA	-9.00000000000001
CLUAP1	2.19809173601618	NA	-7.89130434782608	-7.69565217391305	-0.911111111111109	NA	-1.28888888888889	NA
COBLL1	-1.49253731343284	NA	NA	NA	-1.49549549549549	4.26666666666666	-0.811594202898551	-10.8918918918919
CPNE4	1.90000000000001	NA	NA	NA	-1.86046511627906	NA	5.49999999999999	2.71428571428571
CSF1	0.341772151898735	NA	NA	NA	-0.0174418604651163	5.3269230769231	5.32692307692307	NA
CTRB2	6.47169811320756	NA	NA	NA	4.25000000000001	NA	NA	NA
DSTYK	1.88905682778021	4.23684210526315	NA	NA	-2.06249999999999	-4.17948717948719	-3.66666666666666	-8.65789473684211
ECE2	NA	-5.43243243243242	NA	NA	6.95348837209302	NA	NA	NA
ENO3	5.34999999999999	NA	NA	NA	-0.53592493166589	NA	4.35897435897436	NA
ENTPD6	5.45614035087719	NA	NA	1.2972972972973	1.13513513513514	-1.05405405405405	-0.368532193545298	0.448275862068966
ERO1B	5.1127662850119	-5.16279069767442	5.23076923076921	NA	5.28205128205128	-4.89286435959539	-2.34210526315791	-4.97619047619048
EXD2	-5.24324324324324	NA	NA	NA	NA	NA	NA	NA
FADS1	-2.7109375	-6.43589743589742	NA	NA	6.17499999999999	NA	6.25000000000003	-6.69230769230768
FAIM	-5.97297297297298	4.71052631578948	NA	-4.73684210526315	-2.09370088736289	-5.89189189189191	-1	NA
FBRSL1	3.41696124577717	NA	NA	2.50943396226415	-0.205128205128206	NA	3.14634146341463	-3.70731707317075
FBXL13	-1.71156562200117	NA	NA	NA	NA	NA	3.18333333333334	NA
FCGRT	-2.43960109991249	2.26190476190476	1.55757575757576	NA	1.98850574712644	NA	2.50365395870648	-4.30434782608697
FGFR3	-2.71428571428571	NA	NA	NA	0.963800904977376	-5.40425531914892	NA	1.38153766792775
FXYD2	-1.64953534923756	NA	NA	NA	-7.40540540540539	-0.351351351351352	-3.05882352941176	NA
GCKR	15.4736842105263	NA	NA	NA	0.172972972972973	NA	NA	NA
GIGYF1	-7.03415380174566	NA	NA	-6.64406779661015	NA	NA	NA	NA
GLP1R	-1.78648621832587	NA	NA	5.5952380952381	0.151515151515152	NA	NA	-1.36842105263158
GRID1	-1.01754385964912	NA	-4.96078431372549	NA	-5.05882352941178	-4.99999999999999	4.9607843137255	-0.71853895520414
GTF2IRD2	1.45614035087719	-7.67307692307694	-7.67307692307692	NA	NA	NA	NA	NA
HAUS6	-6.56410256410257	NA	NA	NA	-7.55263157894738	-7.34210526315789	6.46153846153847	NA
HHIP	6.39682539682539	NA	NA	NA	NA	NA	NA	NA
HMG20A	2.58248160240913	NA	NA	NA	11.972972972973	8.8085106382979	8.80851063829786	8.80851063829792
HMGA1	6.01999999999999	NA	NA	NA	0.596234846081216	NA	NA	NA
HSD17B12	-3.29662885824367	NA	-8.025	NA	-8	NA	NA	-0.129324574214846
HTT	-3.90000000000001	NA	NA	NA	NA	4.75675675675676	NA	NA
IRS1	1.6791249785352	NA	NA	NA	4.0128205128205	NA	21.2750000000001	NA
JAZF1	0.571030640668523	NA	-1.74022391398545	19.8648648648649	NA	-20.1351351351351	-19.8648648648648	19.7027027027027
JMJD1C	6.16216216216216	NA	NA	NA	NA	NA	NA	NA
KCNK17	-4.85304907518304	NA	NA	4.43243243243243	-1.69702026418908	NA	3.63458327496035	-2.96153846153846
KDM5A	-3.66711542106232	NA	NA	NA	NA	NA	5.32499999999999	NA
KLHL42	14.4255319148936	NA	NA	NA	14.5531914893617	11.25	4.24444444444444	NA
KPNA4	-6.91891891891889	NA	NA	NA	0.0425531914893617	-6.27027027027028	-6.27027027027028	6.8108108108108
LONRF1	-1.72755349956116	NA	NA	NA	NA	NA	NA	6.60975609756095
LRMDA	-2.05368862764411	-0.438939896292164	NA	NA	-3.60526315789473	-1.28205128205128	3.23684210526316	3.23684210526316
MADD	4.74238227146815	-4.78481012658226	NA	-4.78481012658226	4.74418604651163	1.59201874388391	-2.71666666666667	NA
MAP2K5	1.39531062363567	NA	NA	NA	-0.359375000000001	-3.43243243243244	3.67441860465115	-3.69767441860466
MBD5	-4.13513513513513	NA	NA	NA	-0.529729729729729	NA	NA	NA
MED23	-6.39077690573987	NA	NA	-3.48837209302325	NA	NA	NA	6.34693877551023
MED27	6.35897435897436	NA	NA	NA	NA	NA	NA	NA
MMS19	-3.48648648648648	NA	NA	NA	NA	NA	-3.59459459459458	4
MOB1B	4.47872340425532	NA	NA	NA	NA	3.61904761904763	NA	NA
MON1B	-1.45479517495429	NA	1.72500000000001	NA	-1.62499999999999	-4.52941176470589	1.17073170731707	-5.59649122807017
MRC2	-4.04081632653062	NA	NA	NA	-7.2051282051282	NA	NA	NA
MTNR1B	NA	NA	NA	NA	21.3658536585366	NA	NA	NA
MUC1	-1.35475002281047	NA	NA	-5.49999999999998	-1.36558588974532	NA	NA	-1.78947368421053
MYBL2	-7.2773773239334	NA	NA	NA	NA	NA	NA	NA
MYO19	0.966666666666666	NA	5.81081081081081	NA	-0.601123595505617	5.39473684210525	NA	-5.16216216216217
NDUFAF6	2.36182451518581	NA	NA	NA	NA	7.55769230769231	NA	-8.86486486486484
NF1	2.496	NA	4.65	NA	0.600000000000001	NA	3.92682926829267	NA
NOMO1	6.65384615384613	NA	NA	-1.51219512195121	-1.23270440251572	NA	6.02173913043477	NA
NPC1	1.27435951295203	-7.86842105263162	NA	8.32432432432433	-1.15768109262679	-8.27027027027028	NA	NA
NPC2	0.702479338842975	NA	NA	NA	NA	NA	5.34210526315787	NA
NUS1	-0.500000000000002	NA	NA	-7.29411764705883	-7.29411764705882	7.29411764705882	7.29411764705882	NA
OCIAD2	-6.94736842105262	NA	NA	NA	1.43157894736843	NA	NA	NA
PABPC4	-8.11718119801218	NA	NA	NA	NA	-14.1363636363636	-14.906976744186	-1.46772112473228
PCBD1	-1.40972222222222	NA	NA	5.32432432432433	-6.38775510204082	-1.77551020408163	0.493506493506492	0.903225806451614
PCBP1-AS1	-4.15431007460042	4.18750000000001	NA	0.539325842696632	-0.368055555555555	4.65	-3.88505747126437	-3.75308641975309
PCNT	-2.20300751879699	-0.918918918918916	NA	NA	0.444444444444445	0.027027027027027	-5.59615384615386	6.09803921568628
PDE3A	NA	NA	NA	NA	NA	-1.80487804878049	-6.55555555555556	NA
PDE8B	0.982029760622162	NA	2.96363636363637	1.13157894736842	14.0243902439024	NA	NA	NA
PDGFC	2.81486045998017	NA	NA	NA	NA	NA	9.22499999999998	NA
PGRMC2	NA	NA	NA	NA	NA	-5.95555555555556	NA	NA
PIGC	2.01136363636363	-1.18421052631579	NA	NA	NA	-3.98797377688034	3.28571428571429	NA
PLEKHA1	4.56756756756758	NA	NA	NA	9.10810810810811	-6.23684210526317	-9.08108108108105	8.81081081081082
PPIP5K2	-5.20461869231053	NA	NA	NA	NA	NA	-6.075	NA
PPP2R3A	7.8809523809524	NA	NA	NA	NA	NA	NA	1.71682548690725
PPP4C	-5.88146815674974	NA	NA	NA	NA	NA	-1.75928795556705	5.83783783783783
PRDM5	-1.5650755017199	NA	NA	4.92500000000001	0.358308275928388	-4.925	NA	2.65859462446566
PRIM1	-4.97862895495432	NA	NA	NA	-2.59154929577465	-1.72222222222222	NA	NA
PRPF40A	-4.12499999999999	NA	NA	NA	NA	NA	NA	-5.10256410256411
PRSS3	3.75555555555554	3.58974358974359	NA	4.76562499999998	6.19047619047621	NA	NA	NA
PTCH1	-3.97681326943397	NA	NA	NA	-0.163841807909605	NA	-5.65789473684211	NA
PTGFRN	-2.93565795199104	NA	NA	NA	11.6578947368421	NA	NA	NA
PTPN9	-8.34883720930233	NA	NA	NA	-0.658536585365854	NA	NA	NA
RAB29	-4.13445378151261	6.73684210526315	NA	6.81578947368424	-6.73684210526316	-0.602564102564104	NA	NA
RCCD1	4.81386877208715	-10.1698113207547	NA	-10.1698113207547	10.4905660377358	10.2777777777777	NA	10.1698113207547
RETREG3	1.06805898267046	2.04444444444444	NA	NA	NA	8.78571428571426	NA	NA
RGS17	3.22883340347889	NA	NA	NA	-7.61538461538461	NA	-4.16216216216215	-4.16216216216217
SBF2	4.85385390142743	NA	NA	0.1332962286638	NA	NA	4.62162162162162	2.5
SEC23IP	-5.6829268292683	NA	NA	NA	1.75264701360332	-6.75555555555556	NA	NA
SENP6	7.16312903569747	NA	NA	NA	NA	NA	4.05405405405405	0.16
SETD2	5.21052631578946	NA	NA	NA	NA	NA	5.12499999999999	-0.291666666666667
SHBG	-5.48648648648649	NA	NA	NA	NA	NA	NA	NA
SIRPA	-4.86842105263157	NA	NA	0.778761061946903	0.93877551020408	NA	NA	NA
SLC12A8	-0.658846074548895	NA	6.83783783783784	-6.81081081081081	-8.32432432432432	NA	3.35714285714285	NA
SLC16A11	5.8861329139677	NA	NA	NA	NA	NA	-0.896987551050954	NA
SLC22A3	0.721003573353138	7.75675675675672	-8.02702702702703	4.72500000000002	-0.998550935382971	NA	-5.5263157894737	-5.5263157894737
SLC43A2	-4.06382978723405	0.450267186571295	NA	4.87500000000001	0.675228891652549	-0.390243902439024	1.66666666666667	NA
SNX17	-2.0606674485781	NA	NA	NA	NA	8.84210526315789	-8.8684210526316	NA
ST6GAL1	2.90665792292647	NA	NA	NA	12.3243243243243	NA	NA	NA
STARD10	2.36076565358118	-6.175	-6.175	-3	-16.5	NA	NA	6.17499999999998
STIMATE	-1.01604278074866	NA	NA	-2.16216216216216	NA	-0.476349717192848	-5.39534883720932	-4.87804878048781
TFEB	3.61538461538462	NA	NA	NA	-1.35736696560056	NA	4.21621621621619	-6.23684210526315
TGFB1	4.57894736842105	NA	-1.09999999999999	NA	NA	1.51448272786697	1.1	1.1
THUMPD3-AS1	-5.57894736842104	NA	5.6315789473684	5.57894736842104	-5.94736842105263	-5.57894736842105	-5.76422158825372	-5.6842105263158
TM4SF4	NA	NA	NA	7.13513513513514	NA	NA	1.53448275862069	NA
TMBIM1	-2.18811881188119	NA	NA	NA	-4.58974358974359	4.28205128205128	3.76315789473684	-4.43589743589744
TMEM87B	-5.24922009186568	NA	NA	-0.756756756756758	NA	-0.82926829268293	0.756756756756756	-3.54545454545454
TNFAIP8	4.03199978494113	NA	NA	NA	NA	-2.73584905660378	NA	NA
TOM1	1.9365620909907	NA	NA	-5.43589743589744	NA	-5.35897435897437	5.33333333333333	NA
TPCN2	-1.96035177032073	NA	NA	NA	NA	-1.46838285040529	3.51076512845543	-5.16644655026395
TSPAN8	NA	NA	NA	NA	NA	-8.57894736842105	NA	NA
TYRO3	-6.24999999999999	NA	NA	NA	NA	NA	NA	NA
UBE3C	5.82013599910125	NA	NA	NA	-1.38278215363432	NA	NA	NA
VASN	4.14634146341463	NA	NA	NA	0.18978102189781	NA	NA	NA
VPS11	1.67369597722153	7	NA	5.27027027027029	-0.644386371297479	-7.26315789473684	-4.54054054054056	-4.54054054054053
WFS1	2.64241565490424	0.0526315789473686	NA	NA	0.552792315736061	-18.1315789473684	-18.5384615384616	NA
YPEL2	2.89975724247145	NA	NA	NA	NA	NA	0.301724137931034	3.06976744186047
YTHDF2	-5.05405405405406	NA	NA	NA	NA	NA	NA	-2.31193589238499
ZBTB46	-0.601646106140866	NA	NA	NA	NA	-6.5263157894737	NA	NA
ZC3H13	1.52631578947368	NA	NA	NA	4.90000000000001	-2.70512820512821	-6.60000000000002	NA
ZNF236	-5.73684210526316	5.78947368421054	NA	5.78947368421054	-0.236842105263158	-1.10526315789474	NA	-6.24324324324326
ZNF746	4.85023373225841	NA	NA	NA	NA	NA	NA	NA

## Sheet: ExtFig6B
	Blood	Brain Hypothalamus	Liver	Pancreas	Pancreatic Islets	Skeletal Muscle	Subcutaneous Adipose	Visceral Adipose
Blood	100	0	50.00000	80	71.42857	70.00000	55.55556	33.33333
Brain Hypothalamus	0	100	66.66667	0	0.00000	33.33333	0.00000	50.00000
Liver	50.00000	66.66667	100.00000	100	66.66667	33.33333	0.00000	0.00000
Pancreas	80	0	100	100	75.00000	27.27273	12.50000	40.00000
Pancreatic Islets	71.42857	0.00000	66.66667	75.00000	100.00000	60.00000	25.00000	75.00000
Skeletal Muscle	70.00000	33.33333	33.33333	27.27273	60.00000	100.00000	57.14286	55.55556
Subcutaneous Adipose	55.55556	0.00000	0.00000	12.50000	25.00000	57.14286	100.00000	50.00000
Visceral Adipose	33.33333	50.00000	0.00000	40.00000	75.00000	55.55556	50.00000	100.00000
