# Supplementary material for: Unravelling the molecular mechanisms causal to type 2 diabetes across global populations and disease-relevant tissues
Source: Nat Metab. 2026 Jan 27;8(2):506–20. doi: 10.1038/s42255-025-01444-1 (PMC12945685; doi:10.1038/s42255-025-01444-1)
Supplement: Supplementary file 15 — Statistical source data: overlap between tissue of causal effects and T2D cluster. [file 42255_2025_1444_MOESM15_ESM.xlsx]

## Sheet: Feuil1
Tissue	Cluster	OddsRatio	Pvalue
Subcutaneous Adipose	Body fat	1.28971241137985	0.468626236191036
Subcutaneous Adipose	Obesity	0.949274796868167	1
Subcutaneous Adipose	Metabolic syndrome	1.19743913292983	0.693943751968333
Subcutaneous Adipose	Residual glycaemic	0.758140065998118	0.493100502872323
Subcutaneous Adipose	Beta cell -PI	0.827292927881268	1
Subcutaneous Adipose	Beta cell +PI	0.572428533466544	0.746794765305948
Subcutaneous Adipose	Lipodystrophy	1.26995323867633	0.673658275939986
Visceral Adipose	Body fat	1.65157557961824	0.257273546669001
Visceral Adipose	Obesity	0.604677082256452	0.37132309089411
Visceral Adipose	Metabolic syndrome	3.1161018683105	0.00725434949627688
Visceral Adipose	Residual glycaemic	0.684142669300578	0.527154358354973
Visceral Adipose	Beta cell -PI	0.491610874994718	0.697921704092112
Visceral Adipose	Beta cell +PI	0.352698201916144	0.476857113082501
Visceral Adipose	Lipodystrophy	0.448225147819874	0.697140803714927
Brain Hypothalamus	Body fat	0.275581892908754	0.28173542430995
Brain Hypothalamus	Obesity	2.1636491240206	0.260977242555458
Brain Hypothalamus	Metabolic syndrome	2.03605923875297	0.336232979629744
Brain Hypothalamus	Residual glycaemic	0.691425312481498	1
Brain Hypothalamus	Beta cell -PI	0.812826414100509	1
Brain Hypothalamus	Beta cell +PI	1.07063273951216	1
Liver	Body fat	0.947963312577521	1
Liver	Obesity	1.63653960967042	0.47982155325271
Liver	Metabolic syndrome	3.64193733426843	0.111255369718676
Liver	Beta cell -PI	0.858629524177298	1
Liver	Beta cell +PI	1.23307348479638	1
Skeletal muscle	Body fat	1.04528896071521	1
Skeletal muscle	Obesity	1.53607591230954	0.254840047603385
Skeletal muscle	Metabolic syndrome	1.75269561538757	0.156196024854879
Skeletal muscle	Residual glycaemic	0.440189266794776	0.0412171477645373
Skeletal muscle	Beta cell -PI	0.664715640115421	0.776707044707894
Skeletal muscle	Beta cell +PI	1.05544525498467	1
Skeletal muscle	Lipodystrophy	0.75580340778962	1
Pancreas	Body fat	0.782983730670305	0.78573523715684
Pancreas	Obesity	1.67519440838889	0.353328151400384
Pancreas	Metabolic syndrome	1.61368342937021	0.490519409421536
Pancreas	Residual glycaemic	0.876905906559672	1
Pancreas	Beta cell -PI	1.14603929007349	0.736687947847319
Pancreas	Beta cell +PI	0.46720619658853	0.694284286087483
Pancreatic Islets	Body fat	0.433534773188578	0.134951202539036
Pancreatic Islets	Obesity	0.946652367159576	1
Pancreatic Islets	Metabolic syndrome	1.08188695294085	0.779813208916541
Pancreatic Islets	Residual glycaemic	1.12505433149661	0.844118912074326
Pancreatic Islets	Beta cell -PI	2.14219456937335	0.17566049703216
Pancreatic Islets	Beta cell +PI	3.34603275004649	0.0145870716560795
Plasma	Body fat	0.873115965090595	0.862502519177417
Plasma	Obesity	1.75630875664184	0.0920665355783716
Plasma	Metabolic syndrome	1.47349258092492	0.317316582323733
Plasma	Residual glycaemic	0.437128148721433	0.0335700161286025
Plasma	Beta cell -PI	0.495550127718012	0.568774490752015
Plasma	Beta cell +PI	1.264786937574	0.559285415775171
