# Supplementary material for: Unravelling the molecular mechanisms causal to type 2 diabetes across global populations and disease-relevant tissues
Source: Nat Metab. 2026 Jan 27;8(2):506–20. doi: 10.1038/s42255-025-01444-1 (PMC12945685; doi:10.1038/s42255-025-01444-1)
Supplement: Supplementary file 16 — Statistical source data: comparison of genes described in Mandla et al.23 and in this study. [file 42255_2025_1444_MOESM16_ESM.xlsx]

## Sheet: Feuil1
Subcutaneous Adipose		Visceral Adipose		Brain		Liver		Skeletal Muscle		Pancreatic Islets
Mandla_2024	Bocher_2025	Mandla_2024	Bocher_2025	Mandla_2024	Bocher_2025	Mandla_2024	Bocher_2025	Mandla_2024	Bocher_2025	Mandla_2024	Bocher_2025
ENSG00000107185	ENSG00000283375	ENSG00000107185	ENSG00000162341	ENSG00000260735	ENSG00000123965	ENSG00000140400	ENSG00000273760	ENSG00000133065	ENSG00000162139	ENSG00000251504	ENSG00000250021
ENSG00000260735	ENSG00000157214	ENSG00000116883	ENSG00000204147	ENSG00000163933	ENSG00000120647	ENSG00000253320	ENSG00000165916	ENSG00000069275	ENSG00000182771	ENSG00000256269	ENSG00000183682
ENSG00000267302	ENSG00000169519	ENSG00000181722	ENSG00000149485	ENSG00000112530	ENSG00000188599	ENSG00000188599	ENSG00000188599	ENSG00000184110	ENSG00000134825	ENSG00000272966	ENSG00000011523
ENSG00000165555	ENSG00000149485	ENSG00000151445	ENSG00000269958	ENSG00000158022	ENSG00000278535	ENSG00000276850	ENSG00000105607	ENSG00000203896	ENSG00000127324	ENSG00000011028	ENSG00000168297
ENSG00000140400	ENSG00000257354	ENSG00000136485	ENSG00000140398	ENSG00000120647	ENSG00000172687	ENSG00000196793	ENSG00000276073	ENSG00000140285	ENSG00000128833	ENSG00000166965	ENSG00000138750
ENSG00000122484	ENSG00000165555	ENSG00000213066	ENSG00000196993	ENSG00000185290	ENSG00000237338	ENSG00000185290	ENSG00000146477	ENSG00000174606	ENSG00000140382	ENSG00000196378	ENSG00000030110
ENSG00000161016	ENSG00000214432	ENSG00000273456	ENSG00000267198	ENSG00000273720	ENSG00000242142	ENSG00000172650	ENSG00000146733	ENSG00000101307	ENSG00000183458	ENSG00000183508	ENSG00000196378
ENSG00000116883	ENSG00000196712	ENSG00000278535	ENSG00000105607	ENSG00000121101	ENSG00000146477	ENSG00000100580	ENSG00000253320	ENSG00000173511	ENSG00000226232	ENSG00000280161	ENSG00000240498
ENSG00000248092	ENSG00000108379	ENSG00000132205	ENSG00000133059	ENSG00000196275	ENSG00000146733	ENSG00000011523	ENSG00000276850	ENSG00000239213	ENSG00000141699	ENSG00000153989	ENSG00000137731
ENSG00000246250	ENSG00000268119	ENSG00000101417	ENSG00000276073	ENSG00000197165	ENSG00000213221	ENSG00000243955	ENSG00000119242	ENSG00000185615	ENSG00000141564	ENSG00000165066	ENSG00000176915
ENSG00000185245	ENSG00000204138	ENSG00000267198	ENSG00000127838	ENSG00000100583	ENSG00000236493	ENSG00000280143	ENSG00000103351	ENSG00000158517	ENSG00000269190	ENSG00000166228	ENSG00000013523
ENSG00000163659	ENSG00000277496	ENSG00000141452	ENSG00000244617	ENSG00000113621	ENSG00000122033	ENSG00000243708	ENSG00000197124	ENSG00000135926	ENSG00000133059	ENSG00000136267	ENSG00000197253
ENSG00000184110	ENSG00000204581	ENSG00000002919	ENSG00000163933	ENSG00000146733	ENSG00000260735	ENSG00000146477	ENSG00000182362	ENSG00000185290	ENSG00000100284	ENSG00000166002	ENSG00000273611
ENSG00000262905	ENSG00000169047	ENSG00000253558	ENSG00000038210	ENSG00000179818	ENSG00000120071	ENSG00000283375	ENSG00000158406	ENSG00000128833	ENSG00000206530	ENSG00000086619	ENSG00000276073
ENSG00000115596	ENSG00000206530	ENSG00000158941	ENSG00000213066	ENSG00000116883	ENSG00000198860	ENSG00000116883	ENSG00000184616	ENSG00000147874	ENSG00000055955	ENSG00000002919	ENSG00000134247
ENSG00000277053	ENSG00000109332	ENSG00000138771	ENSG00000146733	ENSG00000157823	ENSG00000184898	ENSG00000101746	ENSG00000253671	ENSG00000260735	ENSG00000138738	ENSG00000163923	ENSG00000182109
ENSG00000163083	ENSG00000276778	ENSG00000160766	ENSG00000154359	ENSG00000241852	ENSG00000163933	ENSG00000232710	ENSG00000232075	ENSG00000248092	ENSG00000138757	ENSG00000132463	ENSG00000221955
ENSG00000258725	ENSG00000091844	ENSG00000196993	ENSG00000107185	ENSG00000145113	ENSG00000229391	ENSG00000241350	ENSG00000243708	ENSG00000115596	ENSG00000170667	ENSG00000180176	ENSG00000168993
ENSG00000245937	ENSG00000185290	ENSG00000128683	ENSG00000037042	ENSG00000086619	ENSG00000184616	ENSG00000259982	ENSG00000278259	ENSG00000037042	ENSG00000185290	ENSG00000260274	ENSG00000245937
ENSG00000169047	ENSG00000158517	ENSG00000261662	ENSG00000165476	ENSG00000251417	ENSG00000271751	ENSG00000146733	ENSG00000268119	ENSG00000140382	ENSG00000214439	ENSG00000205710	ENSG00000228649
ENSG00000073614	ENSG00000147439	ENSG00000010295	ENSG00000168056	ENSG00000263001	ENSG00000131966	ENSG00000173273	ENSG00000261338	ENSG00000188599	ENSG00000106771	ENSG00000134256	ENSG00000161016
ENSG00000105726	ENSG00000165209	ENSG00000140398	ENSG00000151445	ENSG00000004534	ENSG00000085721	ENSG00000004534	ENSG00000206344	ENSG00000153989	ENSG00000091542	ENSG00000006468	ENSG00000164978
ENSG00000253320	ENSG00000140400	ENSG00000064726	ENSG00000157823	ENSG00000174606	ENSG00000108379	ENSG00000150967	ENSG00000263001	ENSG00000235106	ENSG00000160695	ENSG00000134640	ENSG00000256269
ENSG00000153814	ENSG00000107679	ENSG00000123610	ENSG00000184110	ENSG00000178952	ENSG00000274895	ENSG00000120071	ENSG00000107175	ENSG00000186088	ENSG00000134824	ENSG00000157823	ENSG00000250790
ENSG00000011523	ENSG00000149089	ENSG00000242142	ENSG00000108379	ENSG00000237338	ENSG00000115221	ENSG00000123965	ENSG00000172650	ENSG00000174996	ENSG00000123200	ENSG00000236296	ENSG00000260274
ENSG00000186704	ENSG00000172922	ENSG00000263001	ENSG00000179115	ENSG00000233028	ENSG00000168936	ENSG00000273760	ENSG00000140400	ENSG00000229666	ENSG00000259248	ENSG00000165325	ENSG00000188599
ENSG00000204581	ENSG00000176268	ENSG00000169592	ENSG00000274895	ENSG00000226278	ENSG00000237541	ENSG00000103351	ENSG00000267198	ENSG00000196683	ENSG00000166825	ENSG00000189045	ENSG00000198496
ENSG00000258704	ENSG00000151445	ENSG00000004534	ENSG00000128298	ENSG00000233232	ENSG00000196275	ENSG00000002919	ENSG00000134250	ENSG00000184371	ENSG00000185615	ENSG00000271816	ENSG00000182463
ENSG00000109501	ENSG00000103512	ENSG00000102572	ENSG00000115596	ENSG00000184110	ENSG00000160695	ENSG00000107175	ENSG00000011523	ENSG00000260274	ENSG00000103111	ENSG00000073792	ENSG00000160766
ENSG00000151445	ENSG00000278311	ENSG00000272081	ENSG00000206530	ENSG00000188599	ENSG00000100583	ENSG00000196275	ENSG00000229391	ENSG00000242689	ENSG00000267198	ENSG00000135926	ENSG00000237624
ENSG00000157214	ENSG00000237854	ENSG00000175662	ENSG00000206573	ENSG00000274895	ENSG00000251417	ENSG00000197272	ENSG00000196275	ENSG00000165555	ENSG00000141458	ENSG00000150967	ENSG00000073849
ENSG00000131196	ENSG00000269190	ENSG00000173915	ENSG00000113621	ENSG00000166965	ENSG00000121101	ENSG00000174996	ENSG00000256269	ENSG00000197815	ENSG00000184371	ENSG00000255020	ENSG00000251504
ENSG00000188599	ENSG00000160097	ENSG00000147439	ENSG00000213722	ENSG00000270025	ENSG00000158022	ENSG00000256269	ENSG00000260274	ENSG00000277053	ENSG00000160097	ENSG00000084444	ENSG00000280161
ENSG00000138336	ENSG00000258366	ENSG00000236296	ENSG00000263001	ENSG00000168291	ENSG00000261338	ENSG00000226278	ENSG00000120071	ENSG00000205238	ENSG00000123610	ENSG00000155465	ENSG00000226278
ENSG00000227117	ENSG00000224152	ENSG00000213722	ENSG00000241852	ENSG00000160695	ENSG00000109180	ENSG00000263001	ENSG00000274895	ENSG00000107651	ENSG00000144857	ENSG00000256053	ENSG00000241852
ENSG00000260428	ENSG00000272622	ENSG00000256269	ENSG00000214401	ENSG00000245937	ENSG00000002933	ENSG00000277053	ENSG00000004534	ENSG00000243789	ENSG00000163933	ENSG00000157657	ENSG00000183049
ENSG00000175305	ENSG00000196353	ENSG00000183779	ENSG00000196968	ENSG00000243789	ENSG00000263001	ENSG00000095397	ENSG00000243955	ENSG00000175662	ENSG00000164040	ENSG00000055483	ENSG00000149084
ENSG00000120071	ENSG00000138777	ENSG00000160801	ENSG00000166439	ENSG00000273456	ENSG00000149485	ENSG00000235106	ENSG00000277053	ENSG00000101052	ENSG00000170606	ENSG00000225206	ENSG00000087448
ENSG00000179218	ENSG00000254135	ENSG00000136490	ENSG00000100580	ENSG00000271751	ENSG00000243789	ENSG00000149084	ENSG00000149084	ENSG00000254855	ENSG00000228049	ENSG00000137731	ENSG00000169371
ENSG00000136250	ENSG00000158406	ENSG00000244617	ENSG00000258725	ENSG00000196683	ENSG00000233232	ENSG00000170899	ENSG00000157823	ENSG00000129159	ENSG00000146729	ENSG00000203632	ENSG00000224712
ENSG00000112530	ENSG00000146733	ENSG00000184110	ENSG00000169592	ENSG00000108379	ENSG00000267731	ENSG00000134250	ENSG00000278730	ENSG00000278740	ENSG00000255310	ENSG00000253320	ENSG00000266918
ENSG00000123200	ENSG00000242435	ENSG00000153814	ENSG00000108592	ENSG00000198860	ENSG00000204138	ENSG00000196378	ENSG00000116883	ENSG00000278765	ENSG00000147874	ENSG00000101307	ENSG00000239415
ENSG00000213186	ENSG00000241852	ENSG00000188599	ENSG00000196268	ENSG00000117280	ENSG00000179818	ENSG00000255320	ENSG00000206573	ENSG00000146733	ENSG00000086619	ENSG00000188599	ENSG00000198860
ENSG00000198169	ENSG00000155875	ENSG00000136531	ENSG00000086619	ENSG00000184898	ENSG00000245937	ENSG00000157823	ENSG00000226278	ENSG00000172650	ENSG00000256269	ENSG00000228649	ENSG00000177917
ENSG00000196712	ENSG00000260735	ENSG00000278311	ENSG00000123610	ENSG00000196502	ENSG00000176349	ENSG00000227306	ENSG00000241350	ENSG00000160695	ENSG00000173511	ENSG00000240498	ENSG00000203632
ENSG00000128683	ENSG00000138336	ENSG00000196502	ENSG00000272622	ENSG00000243708	ENSG00000277053	ENSG00000236296	ENSG00000283375	ENSG00000164040	ENSG00000258682	ENSG00000186088	ENSG00000151726
ENSG00000198920	ENSG00000246250	ENSG00000186432	ENSG00000181722	ENSG00000172687	ENSG00000172922	ENSG00000196683	ENSG00000260735	ENSG00000004534	ENSG00000259673	ENSG00000141458	ENSG00000113231
ENSG00000278311	ENSG00000166439	ENSG00000113621	ENSG00000145354	ENSG00000149485	ENSG00000243708	ENSG00000260274	ENSG00000101746	ENSG00000273486	ENSG00000166965	ENSG00000132964	ENSG00000273720
ENSG00000124780	ENSG00000239827	ENSG00000269190	ENSG00000254135		ENSG00000184110		ENSG00000067208	ENSG00000153814	ENSG00000169592	ENSG00000133116	ENSG00000253200
ENSG00000127838	ENSG00000103932	ENSG00000185290	ENSG00000198502		ENSG00000141458		ENSG00000053900	ENSG00000162367	ENSG00000158792	ENSG00000168056	ENSG00000107679
ENSG00000280010	ENSG00000183458	ENSG00000272622	ENSG00000277053		ENSG00000116883		ENSG00000185290	ENSG00000280161	ENSG00000159210	ENSG00000087448	ENSG00000168056
ENSG00000156466	ENSG00000108306	ENSG00000242689	ENSG00000158941		ENSG00000158234		ENSG00000242435	ENSG00000136250	ENSG00000105612	ENSG00000270025	ENSG00000132964
ENSG00000107679	ENSG00000108669	ENSG00000100580	ENSG00000279168		ENSG00000113621			ENSG00000213066	ENSG00000226849	ENSG00000183049	ENSG00000173517
ENSG00000213658	ENSG00000142230	ENSG00000115596	ENSG00000256269		ENSG00000273720			ENSG00000138018	ENSG00000116883	ENSG00000166415	ENSG00000251417
ENSG00000168488	ENSG00000116883	ENSG00000011523	ENSG00000250091		ENSG00000253669			ENSG00000163257	ENSG00000226266	ENSG00000080293	ENSG00000248278
ENSG00000126581	ENSG00000203896	ENSG00000280161	ENSG00000100591		ENSG00000250091			ENSG00000134825	ENSG00000158234	ENSG00000173175	ENSG00000117280
ENSG00000261662	ENSG00000152254	ENSG00000136250	ENSG00000188599		ENSG00000157823			ENSG00000250251	ENSG00000163686	ENSG00000224712	ENSG00000079150
ENSG00000086015	ENSG00000261379	ENSG00000124780	ENSG00000223496		ENSG00000178952			ENSG00000125458	ENSG00000163257	ENSG00000168297	ENSG00000163923
ENSG00000196502	ENSG00000213186	ENSG00000149084	ENSG00000278730		ENSG00000105607			ENSG00000283375	ENSG00000280161	ENSG00000273456	ENSG00000159788
ENSG00000260196	ENSG00000145431	ENSG00000239467	ENSG00000269190		ENSG00000182362			ENSG00000281649	ENSG00000205238	ENSG00000175164	ENSG00000153989
ENSG00000067208	ENSG00000170214	ENSG00000108669	ENSG00000116883		ENSG00000004534			ENSG00000118946	ENSG00000106392	ENSG00000110514	ENSG00000106392
ENSG00000178188	ENSG00000204536	ENSG00000183458	ENSG00000152254		ENSG00000271904			ENSG00000107175	ENSG00000253669	ENSG00000117280	ENSG00000175164
ENSG00000169228	ENSG00000146729	ENSG00000146733	ENSG00000234072		ENSG00000226278			ENSG00000245937	ENSG00000070610	ENSG00000196683	ENSG00000166228
ENSG00000275784	ENSG00000283267	ENSG00000283375	ENSG00000163659		ENSG00000241852			ENSG00000011523	ENSG00000245937	ENSG00000182463	ENSG00000214530
ENSG00000236296	ENSG00000254038	ENSG00000091844	ENSG00000246560					ENSG00000134809	ENSG00000149089	ENSG00000182247	ENSG00000133116
ENSG00000266918	ENSG00000147874	ENSG00000236780	ENSG00000280161					ENSG00000070610	ENSG00000172922	ENSG00000013523	ENSG00000140382
ENSG00000100591	ENSG00000091542	ENSG00000277053	ENSG00000112561					ENSG00000074603	ENSG00000165555	ENSG00000168993	ENSG00000184110
ENSG00000100883	ENSG00000182771	ENSG00000196301	ENSG00000184616					ENSG00000228649	ENSG00000137764	ENSG00000273611	ENSG00000011028
ENSG00000259982	ENSG00000205106	ENSG00000070610	ENSG00000147439					ENSG00000183495	ENSG00000188599	ENSG00000255320	ENSG00000133065
ENSG00000158517	ENSG00000179195	ENSG00000112530	ENSG00000183779					ENSG00000100883	ENSG00000174943	ENSG00000128833	ENSG00000272966
ENSG00000140398	ENSG00000123200	ENSG00000127838	ENSG00000149089					ENSG00000064726	ENSG00000167740	ENSG00000221955	ENSG00000004534
ENSG00000188612	ENSG00000243708	ENSG00000178188	ENSG00000179195					ENSG00000167113	ENSG00000108395	ENSG00000233028	ENSG00000132463
ENSG00000108669	ENSG00000184110	ENSG00000100591	ENSG00000103932					ENSG00000226278	ENSG00000105610	ENSG00000134247	ENSG00000091844
ENSG00000141580	ENSG00000108797	ENSG00000134825	ENSG00000250251					ENSG00000179818	ENSG00000198793	ENSG00000250021	ENSG00000157214
ENSG00000270574	ENSG00000055483	ENSG00000196683	ENSG00000158805					ENSG00000105808	ENSG00000162367	ENSG00000184110	ENSG00000155875
ENSG00000168255	ENSG00000184371	ENSG00000226278	ENSG00000108669					ENSG00000140400	ENSG00000273456	ENSG00000011523	ENSG00000271816
ENSG00000256269	ENSG00000090621	ENSG00000130856	ENSG00000104870					ENSG00000176476	ENSG00000224728	ENSG00000167930	ENSG00000134640
ENSG00000269190	ENSG00000239415	ENSG00000161016	ENSG00000183682					ENSG00000174851	ENSG00000206573	ENSG00000261338	ENSG00000155465
ENSG00000196683	ENSG00000128683	ENSG00000112561	ENSG00000128683					ENSG00000262585	ENSG00000053900	ENSG00000251417	ENSG00000157823
ENSG00000266265	ENSG00000115241	ENSG00000186704	ENSG00000115216					ENSG00000136643	ENSG00000145692	ENSG00000245937	ENSG00000205609
ENSG00000234350	ENSG00000186432	ENSG00000156136	ENSG00000186432					ENSG00000279613	ENSG00000234336	ENSG00000149084	ENSG00000262585
ENSG00000277496	ENSG00000053900	ENSG00000112164	ENSG00000109332					ENSG00000123200	ENSG00000263001	ENSG00000259946	ENSG00000274895
ENSG00000166262	ENSG00000272335	ENSG00000107679	ENSG00000272335					ENSG00000280010	ENSG00000241852	ENSG00000149577	ENSG00000138028
ENSG00000132781	ENSG00000204301	ENSG00000196968	ENSG00000166997					ENSG00000179562	ENSG00000107175	ENSG00000215864	ENSG00000242142
ENSG00000278765	ENSG00000263001	ENSG00000243708	ENSG00000233448					ENSG00000243708	ENSG00000071894	ENSG00000273720	ENSG00000138757
ENSG00000137802	ENSG00000155096	ENSG00000141580	ENSG00000104313					ENSG00000086619	ENSG00000283375	ENSG00000278898	ENSG00000234745
ENSG00000267198	ENSG00000183779	ENSG00000278765	ENSG00000173915					ENSG00000267198	ENSG00000137491	ENSG00000137822	ENSG00000253320
ENSG00000116095	ENSG00000237159	ENSG00000166439	ENSG00000205106					ENSG00000137491	ENSG00000243789	ENSG00000127870	ENSG00000147874
ENSG00000183779	ENSG00000206573	ENSG00000149485	ENSG00000176268					ENSG00000263001	ENSG00000067221	ENSG00000214530	ENSG00000148655
ENSG00000185290	ENSG00000234942		ENSG00000137802					ENSG00000100284	ENSG00000260735	ENSG00000226278	ENSG00000135124
ENSG00000186834	ENSG00000110514		ENSG00000183458					ENSG00000116883	ENSG00000262246	ENSG00000151726	ENSG00000131966
ENSG00000118971	ENSG00000172572		ENSG00000278259					ENSG00000185245	ENSG00000277161	ENSG00000198860	ENSG00000167930
ENSG00000184371	ENSG00000166166		ENSG00000141580					ENSG00000162458	ENSG00000277476	ENSG00000131966	ENSG00000279344
ENSG00000174197	ENSG00000188779		ENSG00000261662					ENSG00000259248	ENSG00000105607	ENSG00000138757	ENSG00000101307
ENSG00000146733	ENSG00000251417		ENSG00000067208					ENSG00000087448	ENSG00000143369	ENSG00000274895
ENSG00000251417	ENSG00000262905		ENSG00000273456					ENSG00000141699	ENSG00000041988	ENSG00000242142
ENSG00000172572	ENSG00000179115		ENSG00000011523					ENSG00000213186	ENSG00000135926	ENSG00000113231
ENSG00000226278	ENSG00000228126		ENSG00000004534					ENSG00000273456	ENSG00000113810	ENSG00000107679
ENSG00000254038	ENSG00000234329		ENSG00000138777					ENSG00000196502	ENSG00000196220	ENSG00000205502
ENSG00000166439	ENSG00000160299		ENSG00000145692					ENSG00000198793	ENSG00000168228	ENSG00000197165
ENSG00000165209	ENSG00000116095		ENSG00000153814					ENSG00000256269	ENSG00000153989	ENSG00000160360
ENSG00000084444	ENSG00000115234		ENSG00000157214					ENSG00000123610	ENSG00000153814	ENSG00000073849
ENSG00000160801	ENSG00000163933		ENSG00000156170					ENSG00000169925	ENSG00000277072	ENSG00000161016
ENSG00000237159	ENSG00000109501		ENSG00000107679					ENSG00000076242	ENSG00000158941	ENSG00000128683
ENSG00000260274	ENSG00000145692		ENSG00000165917					ENSG00000104313	ENSG00000281649
ENSG00000272622	ENSG00000112701		ENSG00000102572						ENSG00000107651
ENSG00000283375	ENSG00000277072		ENSG00000166762						ENSG00000109919
ENSG00000149485	ENSG00000253320		ENSG00000178952						ENSG00000087448
ENSG00000002919	ENSG00000029534		ENSG00000278311						ENSG00000243708
ENSG00000103512	ENSG00000228049		ENSG00000141452						ENSG00000140400
ENSG00000144857	ENSG00000256269		ENSG00000198892						ENSG00000167930
ENSG00000263001	ENSG00000110536		ENSG00000101421						ENSG00000157322
ENSG00000242689	ENSG00000120647		ENSG00000135926						ENSG00000278311
ENSG00000100284	ENSG00000100883		ENSG00000236780						ENSG00000108669
ENSG00000235316	ENSG00000166825		ENSG00000242142						ENSG00000172687
ENSG00000104313	ENSG00000178188		ENSG00000198948						ENSG00000160766
ENSG00000166166	ENSG00000214401		ENSG00000091844						ENSG00000101421
ENSG00000108528	ENSG00000105607		ENSG00000136250						ENSG00000085978
ENSG00000261379	ENSG00000203761		ENSG00000283267						ENSG00000186432
ENSG00000242435	ENSG00000101421		ENSG00000070610						ENSG00000109332
	ENSG00000227117								ENSG00000188981
	ENSG00000270574								ENSG00000213066
	ENSG00000115216								ENSG00000226278
	ENSG00000242142								ENSG00000277053
	ENSG00000245937								ENSG00000147439
	ENSG00000132837								ENSG00000147905
	ENSG00000153814								ENSG00000165626
	ENSG00000277053								ENSG00000030066
	ENSG00000260428								ENSG00000257354
	ENSG00000175305								ENSG00000249839
	ENSG00000226278								ENSG00000260274
	ENSG00000260196								ENSG00000250251
	ENSG00000242689								ENSG00000261556
	ENSG00000073614								ENSG00000074755
	ENSG00000100591								ENSG00000262585
	ENSG00000259677								ENSG00000268119
	ENSG00000174943								ENSG00000225855
	ENSG00000267198								ENSG00000203896
	ENSG00000179218								ENSG00000011523
	ENSG00000198860								ENSG00000004534
	ENSG00000275784								ENSG00000138777
	ENSG00000100284								ENSG00000109501
	ENSG00000127838								ENSG00000237541
	ENSG00000011523								ENSG00000146733
	ENSG00000280417								ENSG00000158517
	ENSG00000170606								ENSG00000029534
	ENSG00000203760
	ENSG00000136250
	ENSG00000184616
	ENSG00000253671
	ENSG00000156466
